# Supplementary material for: Heterogeneous Tumor-Immune Microenvironments among Differentially Growing Metastases in an Ovarian Cancer Patient
Source: Cell. 2017 Aug 24;170(5):927–938.e20. doi: 10.1016/j.cell.2017.07.025 (PMC5589211; doi:10.1016/j.cell.2017.07.025)
Supplement: Table S2. Gene-Expression and Single-Sample Gene Set Enrichment Analysis Data, Related to Figures 2 and S2 — (A) Log2 gene expression after SST-RMA and LOESS normalizations. (B) Gene expression in binary format (see STAR Methods). (C) Log2 gene expression after SST-RMA. (D) Enrichment scores after Z score normalization. (E) Enrichment score q values. (F) Raw enrichment scores. (G) Enrichment scores and q values of significantly differentially enriched pathways. (H) REACTOME immune-system pathway genes. (I) KEGG systemic lupus erythematosus genes. (J) REACTOME T cell-signaling pathway genes. (K) KEGG Wnt-signaling pathway genes. [file mmc2.xls]

## Sheet: A)Exp_SST-RMA_LOESS_norm(log2)
Hugo_Symbol	Primary	Spleen	RUQ	Liver	Vag_Cuff	Coefficient_of_variation		COLOR CODE
CRP	3.11405	3.0576	2.8687	8.14061	2.98863	0.509424	0.509424		
FGB	3.77311	4.121	3.86522	10.2386	3.82825	0.491651	0.491651
APOH	3.42297	3.51366	3.07578	8.2808	2.90653	0.479385	0.479385
APOA2	3.96994	5.02505	4.46361	11.1115	4.32887	0.464957	0.464957
LUM	3.88098	3.38608	10.3952	8.21235	8.49294	0.400733	0.400733
FABP1	3.51256	4.61181	3.35007	7.83345	3.36373	0.378237	0.378237
ORM1	3.15319	3.11432	3.13316	6.69107	3.15628	0.36908	0.36908
OR5A1	3.48576	7.30096	3.33479	3.47225	3.52163	0.364722	0.364722
ALB	4.90778	5.29034	4.78149	10.329	4.70491	0.361918	0.361918
HP	4.75238	5.17316	4.70564	9.76704	4.84741	0.336076	0.336076
CXCL9	3.76598	6.0868	8.71152	8.65737	4.63745	0.318382	0.318382
RBP4	3.15252	3.17611	3.21211	6.01856	3.21464	0.301514	0.301514
RP11-552I14.1	3.57894	6.75175	3.51519	3.60503	3.77681	0.295861	0.295861
KRIT1	7.62999	3.31783	6.62361	8.2843	5.7923	0.273257	0.273257
FGG	3.99928	4.84555	3.75652	6.98932	3.59691	0.270026	0.270026
AHSG	4.00809	3.51699	3.68384	5.98541	2.76764	0.269622	0.269622
DCN	6.42762	6.72031	12.8383	11.1395	11.0678	0.267985	0.267985
APOC1	7.35566	14.3098	11.4814	16.4833	10.0573	0.267615	0.267615
IGLL5	5.31032	7.12145	9.39544	6.52573	4.35703	0.262715	0.262715
CYLC1	3.89651	6.66436	3.62923	3.87032	3.83884	0.261688	0.261688
STAT1	6.10736	3.73803	7.69451	6.06753	4.185	0.258507	0.258507
AL109927.1	7.13241	11.0878	6.3031	6.29888	6.03167	0.257098	0.257098
CYP3A4	3.68548	3.98402	3.61482	6.70792	4.36298	0.25702	0.25702
GC	3.6558	3.5975	3.66498	6.34131	3.69242	0.256753	0.256753
AIF1	5.60764	12.0293	8.51509	7.57548	7.59948	0.255006	0.255006
PER3	7.01644	3.17133	4.58987	5.40792	4.57835	0.253975	0.253975
RP11-231C14.4	10.6621	4.54602	8.48958	9.50212	9.9645	0.250429	0.250429
TAF1B	9.01546	3.96773	8.73739	8.67384	9.01771	0.248957	0.248957
CCDC90B	8.27884	3.50407	6.87341	6.5414	6.59735	0.245554	0.245554
CD53	6.81829	14.1995	10.9963	10.0235	8.55707	0.245132	0.245132
MYL6B	6.44993	3.78462	6.17615	8.6265	6.57957	0.24349	0.24349
WDR19	8.2425	3.61335	7.5275	7.48696	7.67556	0.241701	0.241701
NGDN	5.41056	4.53302	5.99468	8.96007	6.59211	0.237296	0.237296
HMGCS2	3.17175	2.99965	3.21002	5.38927	3.76103	0.23727	0.23727
ETV5	6.64023	4.07068	7.56628	9.07671	7.30803	0.236287	0.236287
SORBS2	5.68138	3.38855	3.93368	3.27931	3.27742	0.234507	0.234507
SFRP4	6.03021	7.92288	12.4112	9.35813	9.99826	0.232693	0.232693
EFEMP1	4.84295	3.84132	7.67713	5.74321	5.28623	0.231265	0.231265
FBXL2	7.91667	4.06816	8.87852	7.48895	8.06495	0.229219	0.229219
NPIPB11	7.86202	3.80143	7.6472	7.48534	7.85835	0.226677	0.226677
ARHGAP5	5.79599	2.89928	5.41848	5.95496	5.98784	0.225195	0.225195
FCGR3B	3.16788	4.15182	5.86438	4.1299	3.47761	0.224457	0.224457
RBBP4	8.82417	4.20414	7.67973	8.26974	8.39113	0.224144	0.224144
RNASE6	4.45058	7.88551	8.98526	7.227	6.10879	0.223942	0.223942
CYBRD1	4.98868	3.91018	7.6927	5.48366	5.56531	0.222984	0.222984
CASD1	6.01908	3.34274	5.31324	6.04517	3.96239	0.222498	0.222498
ABCG2	4.46834	7.52062	5.05197	4.69989	4.54951	0.218487	0.218487
OXA1L	2.98132	3.15665	3.76984	5.35413	3.93887	0.218231	0.218231
ARHGAP15	3.44468	3.1765	3.56546	5.46024	3.43333	0.217978	0.217978
ITGA3	8.06143	4.08533	7.08793	8.28818	7.71488	0.217877	0.217877
PTCD3	8.49858	4.26543	8.27277	8.22821	8.33034	0.216703	0.216703
SLC25A27	9.58689	4.66308	7.4305	8.17156	8.52618	0.216111	0.216111
UBE2A	9.14722	4.73936	9.16454	9.45639	9.06703	0.215594	0.215594
IL7R	5.12191	8.65152	9.08945	10.4011	7.78981	0.214314	0.214314
ATRAID	6.22196	4.20829	7.06592	8.17385	7.98946	0.214246	0.214246
LAMP5	7.91261	5.15683	7.66099	9.47541	10.1045	0.21335	0.21335
OR2T1	3.99888	5.58004	3.21639	3.69661	3.38495	0.212788	0.212788
LYRM2	3.90869	3.80882	4.5201	6.35833	3.93945	0.212701	0.212701
DACH1	6.75606	3.5483	6.17412	7.13779	6.51185	0.212089	0.212089
ANKRD36C	11.7966	6.15949	11.6453	11.0752	12.2383	0.211926	0.211926
PTPRC	5.71849	10.3775	9.61183	9.94404	7.20138	0.210308	0.210308
CASK	7.13061	3.78401	7.20205	7.32221	7.09962	0.209597	0.209597
TMEM14C	5.88855	3.88462	6.45781	7.74286	5.87169	0.20852	0.20852
COL6A3	5.54435	3.88978	7.48369	6.08852	6.97087	0.208489	0.208489
LST1	5.88065	10.5306	7.41755	7.13621	6.83677	0.208024	0.208024
CDC123	7.78001	4.9196	7.6953	9.87016	7.8443	0.206924	0.206924
PDGFRA	5.27908	8.47871	10.3432	8.10112	7.42784	0.206802	0.206802
C3	7.35087	8.8562	12.0329	12.7057	8.82157	0.206668	0.206668
BBS9	6.41197	3.58523	6.49064	6.29023	7.15134	0.206646	0.206646
PTPN4	5.79453	3.13821	5.7091	6.12481	5.71182	0.205734	0.205734
SBDS	7.52346	4.1182	8.0329	7.50904	6.75847	0.205594	0.205594
GPR34	3.66842	4.9347	6.5424	6.22345	4.56592	0.205244	0.205244
MCTP1	4.46643	4.52333	7.35609	4.79727	5.14804	0.204699	0.204699
MS4A1	3.13714	5.09324	3.38173	3.17132	3.33723	0.204319	0.204319
RBM45	5.7397	7.53292	4.62321	4.67084	4.74432	0.204036	0.204036
GDPGP1	4.77104	7.49588	4.77195	4.88739	4.73058	0.203234	0.203234
SRRM1	9.01291	4.5682	7.89006	8.07863	7.82841	0.202659	0.202659
DPYD	5.3051	9.74547	7.87692	8.23919	6.46155	0.202598	0.202598
ZNHIT6	5.25926	3.33371	3.23395	3.61791	3.36752	0.20173	0.20173
SLC2A2	4.18866	5.47602	3.86193	6.50196	4.31814	0.201543	0.201543
SMOC2	5.5656	4.8293	8.63919	6.5287	6.2852	0.201083	0.201083
FAM200B	7.39603	4.29279	7.63439	8.34313	7.51536	0.200497	0.200497
GLT8D1	7.84651	4.57072	7.84649	8.88804	8.17963	0.200489	0.200489
RGS1	4.42913	4.72557	6.57333	5.80409	3.73214	0.200203	0.200203
AGR2	4.71009	6.9979	4.46135	4.73198	4.22172	0.199821	0.199821
MRPL48	8.10937	4.3884	7.97311	7.84941	8.15001	0.19971	0.19971
VKORC1	8.66265	5.16321	9.4325	9.71562	9.4052	0.199696	0.199696
KIAA1024L	5.60751	8.16677	5.19345	5.53264	4.89332	0.19938	0.19938
RBM22	6.05916	3.6754	6.26464	6.87032	6.88157	0.198846	0.198846
RRAS2	8.44034	4.32404	6.90723	6.81716	6.87894	0.19833	0.19833
THBS2	3.44164	3.67181	5.8725	4.18055	4.72849	0.198316	0.198316
IK	7.48769	4.87808	7.93837	9.32664	8.53637	0.197709	0.197709
SLC39A7	5.20029	3.60675	6.02294	6.48052	6.59226	0.197433	0.197433
VEPH1	8.73231	5.32345	6.08879	6.20373	5.34553	0.197384	0.197384
KNG1	4.73616	5.12045	4.72827	7.13239	4.18039	0.197187	0.197187
VSIG4	4.60058	4.85801	7.05118	4.91755	4.13462	0.197153	0.197153
LYZ	6.5622	9.50191	11.8926	11.2145	8.75264	0.19695	0.19695
COL12A1	6.87505	8.16185	11.213	8.20118	11.3621	0.196454	0.196454
UBD	4.38414	5.64366	7.58996	7.19344	5.40388	0.196307	0.196307
GRIA2	5.05526	7.81406	4.54668	5.57176	5.53094	0.196175	0.196175
PGM3	3.67862	3.3227	4.67052	5.78207	4.43587	0.19551	0.19551
BGN	4.17266	3.73437	6.44982	4.60751	5.02937	0.194163	0.194163
THRAP3	5.78208	3.25655	5.45779	6.0178	5.83538	0.194077	0.194077
STAM	3.79845	3.1172	3.49578	5.33381	3.76161	0.193906	0.193906
METTL18	4.90352	3.24337	3.36539	5.29713	4.23659	0.193336	0.193336
WAC	11.3536	6.9169	11.4656	13.2143	11.3536	0.192893	0.192893
HLA-DPA1	3.67378	4.23295	5.9963	5.56039	4.07065	0.192102	0.192102
ACSF2	3.94333	4.93873	4.25319	6.33842	3.96556	0.192039	0.192039
RP11-166B2.1	6.55405	3.65223	6.22791	6.69031	6.27346	0.191667	0.191667
SPDL1	6.39141	3.6229	6.27188	6.34898	6.62884	0.191584	0.191584
PRDM1	3.7353	5.98528	6.91448	6.19234	5.28454	0.191583	0.191583
HNRNPU	9.69101	5.26793	9.03957	9.2364	9.22669	0.191515	0.191515
C1S	5.9519	7.90509	10.5015	10.049	8.23643	0.191354	0.191354
MSI2	5.9612	3.51993	5.87187	6.04059	6.60557	0.191275	0.191275
SPTLC2	5.76467	3.44596	4.87137	5.91454	4.253	0.191169	0.191169
ZC2HC1A	3.43572	3.57812	4.3629	5.67856	4.94373	0.191163	0.191163
NT5C2	6.355	3.91659	6.70734	5.50832	7.10568	0.191127	0.191127
LILRB2	3.7835	5.80545	3.9197	3.95259	3.6111	0.190901	0.190901
OR9I1	3.98914	5.69191	3.56269	3.79987	3.6565	0.190619	0.190619
AZIN1	10.6874	5.85534	10.194	9.09528	10.1775	0.190434	0.190434
CALR	6.98631	4.26197	6.97263	7.95899	7.39843	0.190365	0.190365
FYB	3.89092	4.37969	6.17832	5.5167	3.95097	0.19014	0.19014
SGCB	6.71111	3.94274	7.13163	6.84569	6.99394	0.189637	0.189637
ARL13A	3.25228	4.87928	3.124	3.61144	3.037	0.189379	0.189379
DLEU2L	5.25937	3.35568	3.39159	3.69618	3.44703	0.189179	0.189179
EFCAB7	5.25937	3.35568	3.39159	3.69618	3.44703	0.189179	0.189179
ST7L	6.73016	3.61121	5.52765	5.59189	6.05551	0.188813	0.188813
TPM1	5.63762	3.97942	6.83973	6.54519	7.11886	0.188762	0.188762
CCAR1	6.80587	4.33678	6.75243	7.32673	8.08194	0.188639	0.188639
SEPT11	7.28035	4.86232	8.77317	7.35258	8.54296	0.188611	0.188611
SMARCC2	7.12922	4.49569	6.99973	8.44769	7.23936	0.188277	0.188277
CHRFAM7A	7.10283	10.4303	6.28231	7.44191	7.02132	0.187825	0.187825
DAD1	7.9758	5.91475	8.61011	10.8414	8.84084	0.187779	0.187779
DYNLT1	7.26734	4.2745	7.20002	7.8169	7.37	0.187737	0.187737
SGIP1	3.62255	3.41917	3.89657	4.20624	5.61467	0.187341	0.187341
CDON	5.52248	3.42936	3.84399	4.1204	5.3487	0.187227	0.187227
ARRDC3	5.35205	3.3644	5.56058	5.70881	6.21933	0.187182	0.187182
FOXJ3	7.58625	4.26284	6.54104	7.325	7.44559	0.186797	0.186797
SPTBN1	5.66033	3.37903	5.4748	6.03241	6.03609	0.186722	0.186722
MGAT4A	9.78439	5.55866	9.54968	9.88537	9.45893	0.186672	0.186672
AGFG1	5.85668	3.67611	5.69073	5.40319	3.94841	0.186384	0.186384
ANKRD22	3.84597	5.83582	6.93019	5.83411	5.02817	0.186094	0.186094
OR6C68	4.39302	5.92237	4.00714	5.64656	3.73722	0.185866	0.185866
INADL	5.34254	3.14507	4.27701	5.47637	4.42821	0.185802	0.185802
NUP37	5.54055	3.51749	3.8053	4.62872	3.54159	0.185227	0.185227
COL10A1	3.41236	3.30265	4.47778	4.19787	5.41168	0.185033	0.185033
ATP2B4	8.89643	4.8972	7.72726	8.384	8.13612	0.184984	0.184984
DEPDC5	4.14116	3.27553	3.78019	5.59809	4.1382	0.184768	0.184768
NPIPA1	8.47009	4.85167	7.42581	7.90942	8.68118	0.184757	0.184757
CEP70	6.73645	5.25728	7.27058	7.48468	9.40087	0.184682	0.184682
DCAF6	10.0015	5.65242	8.26354	9.54492	9.58755	0.184617	0.184617
BANF1	5.95237	3.51709	5.9315	6.36754	5.83686	0.184474	0.184474
TAS2R30	6.88742	5.13759	4.71969	7.17193	4.82117	0.184375	0.184375
TAS2R43	6.88742	5.13759	4.71969	7.17193	4.82117	0.184375	0.184375
C4BPA	3.99525	4.32571	4.37444	6.3172	4.15003	0.184127	0.184127
FNDC3B	7.87514	4.69226	8.37398	8.04862	7.93935	0.183825	0.183825
LY96	4.80878	7.77606	8.48249	6.79908	6.37637	0.183726	0.183726
FCGR1A	3.56901	5.92105	4.6005	4.937	3.82326	0.183607	0.183607
HDAC2	6.49486	3.80873	5.91571	6.82048	6.37436	0.183055	0.183055
ZBTB8OS	5.32745	3.13265	5.25335	5.62868	5.1124	0.183031	0.183031
CKS2	4.23091	4.03618	6.17729	6.27287	5.80056	0.18294	0.18294
SLC12A8	4.44933	4.37183	6.63146	4.19863	5.44966	0.182606	0.182606
PRCP	7.39199	4.84069	8.8619	7.79886	7.50849	0.182084	0.182084
THOC7	6.65817	4.39625	7.64326	7.7112	7.22949	0.182019	0.182019
GIPC2	5.6005	8.62831	6.18487	6.08382	5.40309	0.182013	0.182013
BARD1	3.40248	3.47447	3.40619	5.14252	3.43175	0.181891	0.181891
PAM	8.58093	5.01915	8.66091	8.34424	8.71543	0.1816	0.1816
TMEM178A	3.28227	2.92538	3.90018	4.94654	3.87045	0.181569	0.181569
TMEM30C	3.23548	3.4601	2.85907	3.11565	4.66078	0.181171	0.181171
VDAC2	4.96238	4.4744	5.08222	7.15076	6.54032	0.181131	0.181131
TRPC7	4.0708	6.48845	4.44644	4.49668	4.40967	0.181096	0.181096
AGAP4	6.43202	3.88982	6.20536	7.02348	6.37651	0.181023	0.181023
DNAH14	4.94578	3.55646	4.37713	4.12913	2.84377	0.181011	0.181011
FAM135A	4.49467	3.07609	4.07596	5.35972	3.83019	0.180905	0.180905
RDX	8.16886	4.55128	7.46111	6.74319	6.67868	0.180455	0.180455
TMEM246	4.39266	3.90268	5.29723	5.85809	6.46307	0.180408	0.180408
ZNF791	5.16406	3.2021	5.19132	5.62616	5.5208	0.179704	0.179704
OBFC1	3.2472	3.64327	3.65848	5.27597	3.73788	0.17961	0.17961
PON3	4.24811	4.68913	4.16195	6.00652	3.58633	0.179291	0.179291
TEX261	6.03967	4.1304	5.98111	6.37278	4.25399	0.179262	0.179262
WNT2B	5.37853	3.27583	4.0429	3.73386	3.6863	0.178987	0.178987
ANKFN1	4.0236	5.14672	3.26453	3.39454	3.49604	0.178727	0.178727
EPYC	4.36005	3.66868	4.74482	3.95097	5.9928	0.178565	0.178565
CDH2	8.31602	5.30454	8.1371	9.01931	9.36026	0.178532	0.178532
CD163	6.5767	10.0209	10.6244	10.7426	7.98499	0.178401	0.178401
ITGB1	10.0996	7.15358	11.7973	12.0466	12.1468	0.17835	0.17835
AC019206.1	7.34287	10.6324	7.16811	6.89037	7.21382	0.178258	0.178258
KIAA1524	5.45309	3.43279	5.18921	5.86301	4.36784	0.17804	0.17804
PRDX6	6.93268	4.65939	6.97431	7.84468	8.19141	0.177973	0.177973
RBL1	5.25879	3.65819	5.24737	6.58244	5.40715	0.177951	0.177951
RRM2B	4.77464	3.82253	5.0277	6.62907	5.37562	0.177812	0.177812
SCRN1	6.01693	3.63985	5.91347	6.1008	6.35673	0.177277	0.177277
OR7A17	5.52889	8.11725	5.26042	5.54468	5.56351	0.177074	0.177074
SUPT6H	5.55733	3.3397	5.5552	5.58989	5.76072	0.177033	0.177033
MRPL24	5.1853	3.54802	4.81463	6.29531	5.09849	0.176224	0.176224
COMMD10	5.64231	3.75437	5.78435	6.5399	6.35564	0.176211	0.176211
UBA2	8.87337	5.29371	8.45092	9.27177	8.25019	0.175862	0.175862
INTS1	5.71889	3.37991	5.14353	5.63649	5.76265	0.175855	0.175855
PRKD3	4.15293	2.94171	4.55172	5.21043	4.56479	0.17553	0.17553
SFRP2	7.06923	6.66517	10.1505	8.52097	10.2496	0.175394	0.175394
FN1	5.12199	3.97248	6.52102	6.50901	6.24945	0.175259	0.175259
ZNF570	6.74404	4.01085	5.26311	5.03962	4.69428	0.175203	0.175203
BBX	6.67448	4.20362	4.77268	6.4777	6.23781	0.175191	0.175191
CD2	4.22485	7.15932	5.49746	6.24791	5.1839	0.174932	0.174932
ANO10	3.58334	3.44082	4.06432	4.36241	5.49745	0.174883	0.174883
ADH1B	5.71395	6.03111	7.29689	9.23097	7.11429	0.174669	0.174669
OR2M7	6.92214	9.64827	6.34267	6.97526	6.16505	0.174623	0.174623
PTBP2	7.5668	4.33737	5.83152	6.50587	5.85408	0.174609	0.174609
TCTEX1D2	5.5228	5.06766	6.15411	8.25025	6.28256	0.174209	0.174209
FGA	4.19683	4.96572	4.22904	6.52123	4.66678	0.173337	0.173337
HIST1H4H	7.00756	4.98936	7.78763	7.81291	8.71511	0.173307	0.173307
ACADM	9.10563	5.18563	7.88243	7.84861	8.41975	0.173243	0.173243
ZNF721	6.04903	3.84121	4.47194	5.18677	6.12736	0.172785	0.172785
USP3	5.28828	4.47756	6.05717	7.54826	6.14229	0.17273	0.17273
MED24	6.81361	10.0347	6.53733	7.41903	6.745	0.172579	0.172579
SOST	3.82329	5.52773	3.91915	3.48102	3.93931	0.172557	0.172557
ZNF780B	6.32673	4.23781	5.05788	6.23103	4.31094	0.172277	0.172277
OR4C11	4.64851	5.36119	4.56518	3.12739	3.97808	0.172275	0.172275
KDELR1	6.79235	4.96266	8.0473	7.78826	8.40609	0.172266	0.172266
USP13	5.11778	3.64096	3.749	5.59399	4.21613	0.172213	0.172213
MOK	6.49905	3.72223	5.01661	5.53556	5.50013	0.172175	0.172175
UBLCP1	5.80661	4.1405	6.64997	6.69659	7.00503	0.17142	0.17142
TAP1	4.05737	4.66889	6.13795	5.92899	4.26922	0.171372	0.171372
STK33	5.71343	3.66125	5.17875	6.37971	5.60159	0.171207	0.171207
UCHL1	4.88771	3.1892	4.79919	4.86733	5.61788	0.171069	0.171069
NPIPA3	8.28705	5.0129	7.48734	7.20299	8.53843	0.170777	0.170777
TMC7	3.44377	3.53685	3.76459	3.73996	5.28007	0.170618	0.170618
CNIH4	3.14023	3.33923	3.67233	4.99815	3.98778	0.170561	0.170561
MRE11A	6.47782	3.69689	5.20172	5.24725	5.24562	0.170548	0.170548
OR6C74	4.88281	7.34644	5.0211	4.93475	5.30239	0.170214	0.170214
COPZ2	3.90614	5.64251	6.75443	5.20031	5.81131	0.170034	0.170034
MARK3	8.46213	5.35042	7.40219	9.05145	8.5385	0.169975	0.169975
LGALS9B	4.46437	6.7838	4.68921	4.73515	4.67973	0.169962	0.169962
LGALS9C	4.46437	6.7838	4.68921	4.73515	4.67973	0.169962	0.169962
IGF2BP3	4.79649	6.86766	4.65579	4.62828	4.70363	0.169681	0.169681
UBR5	4.80935	4.86963	4.50769	4.72275	6.8947	0.169658	0.169658
JAM2	5.13884	7.35306	8.93572	7.04211	7.12416	0.169528	0.169528
PSMA7	5.39355	3.83771	5.87667	6.54064	6.19126	0.169511	0.169511
CLDN12	4.68635	4.62834	4.29349	6.54271	4.38086	0.169428	0.169428
FOS	6.32661	4.8625	5.40084	4.17778	4.03983	0.169352	0.169352
DEGS1	5.3318	3.52428	5.33011	6.14659	5.46792	0.168995	0.168995
ZNF766	9.81055	13.4484	9.66951	8.53992	9.22322	0.168988	0.168988
SNRPN	5.9399	3.62508	4.98047	5.85508	5.8542	0.168627	0.168627
SNURF	5.9399	3.62508	4.98047	5.85508	5.8542	0.168627	0.168627
TPP2	6.05159	3.63975	4.60815	4.46728	4.44627	0.168545	0.168545
LIPF	4.29572	5.91924	3.54961	4.55828	4.45846	0.168542	0.168542
POSTN	5.31589	4.9103	6.69157	6.00007	7.82885	0.16848	0.16848
LIPA	5.53109	9.43683	8.06854	7.31069	7.28633	0.168362	0.168362
LBP	3.12865	3.14633	3.1201	4.54772	3.08278	0.167889	0.167889
HIST1H2BM	4.31891	3.88665	4.66625	6.26104	4.76447	0.167836	0.167836
SYT11	5.34826	4.03842	5.08162	5.67055	6.83378	0.16759	0.16759
SORCS1	5.53595	7.27007	4.65903	4.92603	5.1951	0.167352	0.167352
NAA16	7.6312	4.72732	6.31489	7.54151	7.59009	0.16719	0.16719
NPIPA2	7.81588	4.92477	7.2595	7.42148	8.45636	0.167048	0.167048
CAMLG	5.26934	3.74114	5.14016	6.39207	5.75611	0.166812	0.166812
TFEC	4.5966	6.09517	7.6473	6.81657	5.70948	0.166685	0.166685
TICAM2	3.95998	3.45627	4.49045	5.61686	4.15703	0.16668	0.16668
TMED7	3.95998	3.45627	4.49045	5.61686	4.15703	0.16668	0.16668
TMED7-TICAM2	3.95998	3.45627	4.49045	5.61686	4.15703	0.16668	0.16668
DDX60L	7.75449	4.78264	5.85855	6.55246	5.46646	0.166611	0.166611
LCA5L	5.12431	6.79032	4.42666	4.49755	4.93578	0.16656	0.16656
RRAGC	5.2441	4.08423	3.25433	5.0446	4.1005	0.166425	0.166425
NT5E	3.77828	5.64762	6.38125	4.96441	5.04657	0.166357	0.166357
SLIT3	4.81982	4.04636	6.71643	5.27868	5.29995	0.166309	0.166309
FZD3	7.06636	4.18864	6.18624	6.09796	6.79904	0.166089	0.166089
ANKRD13C	7.15787	4.23947	5.55139	5.54121	6.16099	0.165812	0.165812
SEMA3C	4.54765	7.49923	6.83414	7.59225	6.77939	0.165804	0.165804
TMED2	8.93536	5.45846	9.02185	8.67667	8.60176	0.165777	0.165777
GUCY1B3	5.32518	3.92661	5.37251	6.72033	5.34358	0.165552	0.165552
TMEM234	5.24762	3.3584	3.61753	3.7228	4.15314	0.16549	0.16549
JMJD1C	8.0469	4.98318	7.37406	8.03001	8.24314	0.165252	0.165252
TAAR1	5.19746	7.72205	5.37217	5.38079	5.37522	0.165032	0.165032
DSTN	9.91814	6.14295	9.72628	9.72561	10.1763	0.164868	0.164868
SLC10A4	3.17893	3.01299	3.04087	4.4705	3.13233	0.164814	0.164814
SNAI2	4.06958	4.2766	6.29239	4.57127	4.69683	0.164574	0.164574
PUS7L	6.17482	3.74595	5.55199	6.11441	5.92905	0.164472	0.164472
WHSC1	6.89657	4.92937	6.20389	8.1282	7.5242	0.164398	0.164398
APIP	6.46802	3.79001	5.86438	5.78663	5.76064	0.164395	0.164395
GNB1	9.07414	5.67023	8.6412	9.55234	8.72873	0.164344	0.164344
MARCKSL1	5.81249	3.92988	5.91665	6.29494	6.62789	0.164226	0.164226
EIF3H	6.68733	4.17445	6.42966	5.98556	6.98038	0.164218	0.164218
HLA-DMA	5.2994	4.93141	5.78478	6.81885	4.16359	0.163973	0.163973
GMDS	4.7701	3.12372	4.88937	5.22074	5.00149	0.16376	0.16376
MUC3A	3.75748	5.17398	3.6653	3.60425	3.3795	0.163727	0.163727
BAAT	2.96711	3.16653	3.15934	4.51769	3.27199	0.163703	0.163703
COL6A1	5.97337	4.41031	7.0774	5.34938	6.78292	0.163667	0.163667
USP54	4.3962	2.94499	3.24016	4.52352	3.93058	0.163624	0.163624
UBAP2L	7.15454	4.65812	6.59017	7.61081	7.61496	0.16357	0.16357
ANK3	9.53379	6.53939	9.31365	10.8563	10.578	0.16343	0.16343
STK10	3.24173	3.78832	4.58339	5.21561	3.97596	0.163309	0.163309
LGALSL	4.2905	3.63594	4.40181	5.91536	4.71864	0.163194	0.163194
TMEM217	4.4749	6.58325	4.57058	4.47403	4.77355	0.163083	0.163083
NSMCE4A	4.43174	3.84739	5.30026	6.10257	5.70393	0.162965	0.162965
TMEM254	4.75337	4.27505	4.38	5.77005	6.40519	0.162816	0.162816
USP22	6.45873	4.56318	6.43362	7.7404	6.92594	0.162493	0.162493
RMND5A	8.12835	4.83296	7.42547	7.27942	7.58568	0.162446	0.162446
SLC1A2	6.6953	9.68873	6.9144	6.48087	6.85867	0.162421	0.162421
DSCR8	4.16126	3.95041	4.48851	3.96965	5.90095	0.162317	0.162317
KERA	6.08853	5.23383	3.8816	4.79907	4.17423	0.162242	0.162242
UGT2B4	4.88548	4.88829	4.52668	6.88618	4.90582	0.162091	0.162091
STK32A	3.37106	3.39672	3.30735	4.78494	3.23293	0.161917	0.161917
SLC20A1	5.27971	3.36608	3.84714	4.70758	3.89758	0.161878	0.161878
TIA1	8.38932	4.98537	6.8471	7.59903	7.31554	0.161838	0.161838
CD3G	3.76868	4.17114	5.65952	4.14141	3.79343	0.161825	0.161825
ANXA2	9.73921	6.28493	10.0153	9.58158	10.4239	0.161767	0.161767
TRNAU1AP	5.47317	3.67559	5.54201	5.6519	6.20873	0.161475	0.161475
PDIA6	8.99467	5.65719	8.86303	9.18973	8.99434	0.161317	0.161317
CYP2C8	3.85133	3.99428	3.96852	5.75022	4.30849	0.160995	0.160995
CD200	5.99269	3.77144	5.89869	6.11603	5.99424	0.160993	0.160993
ATP5D	3.07379	2.76375	3.0366	4.24754	3.03401	0.160993	0.160993
OR1L6	4.85745	5.78867	3.92609	3.82156	4.2278	0.160888	0.160888
RNPC3	11.3894	6.7877	9.01919	9.20008	9.86409	0.160844	0.160844
YTHDC1	7.92087	5.04672	8.24493	7.77788	8.03183	0.160539	0.160539
ZCCHC2	3.3342	3.76097	3.28265	4.79597	4.61321	0.160435	0.160435
AGAP9	7.52666	4.96125	6.41976	8.05337	7.54106	0.160374	0.160374
G2E3	3.55918	4.29066	5.37768	3.9547	5.25311	0.15956	0.15956
TSN	6.45009	4.50311	6.64804	7.39373	7.17771	0.159228	0.159228
COBLL1	4.49664	3.39488	5.65455	4.4646	4.44963	0.15922	0.15922
TLK1	6.08501	3.94404	6.19324	4.81103	5.63169	0.15903	0.15903
LAMA5	4.80152	3.63143	4.62315	5.86308	5.53362	0.159023	0.159023
GXYLT2	5.8717	3.96705	6.59863	5.28457	5.79791	0.159019	0.159019
SLC4A7	4.98981	3.6817	5.75648	5.92933	5.6849	0.158923	0.158923
MBD2	5.74818	4.64015	6.97829	7.48722	6.32166	0.158909	0.158909
PLEKHH2	8.82332	5.40762	6.918	6.62573	7.56504	0.158855	0.158855
ATXN7L3B	3.77671	3.31423	3.47437	5.00775	3.57201	0.158816	0.158816
DHX32	3.45253	4.05838	3.96805	5.30427	5.01956	0.15871	0.15871
OR2M5	4.29536	5.77249	3.7444	4.15994	4.1216	0.158669	0.158669
OR13C2	3.68994	3.75716	3.61849	3.69339	5.27128	0.158294	0.158294
PRL	4.08138	5.63172	3.7949	4.1831	3.82416	0.158179	0.158179
MRPL3	5.75121	3.65045	4.41242	5.11874	5.54974	0.158025	0.158025
SLC26A4	4.31666	5.74439	3.85249	4.75292	3.82419	0.157892	0.157892
HLA-DRA	4.69001	7.33353	7.61524	6.66954	6.2892	0.15771	0.15771
WDR26	4.95864	3.30647	4.58199	5.39097	5.17763	0.157693	0.157693
IFNA8	3.32223	4.84342	3.33865	3.49204	3.44071	0.157684	0.157684
OR6C65	3.16829	4.32713	4.01931	4.93769	3.45874	0.157615	0.157615
ASAP1	6.99474	4.30829	6.83187	6.54471	6.52707	0.157421	0.157421
SLC23A2	4.95851	3.61941	5.48934	5.53877	5.92007	0.157402	0.157402
YAP1	7.31847	4.68632	6.85257	5.70658	7.1261	0.157367	0.157367
MXRA5	4.09281	3.95499	6.04645	5.01951	5.11469	0.15729	0.15729
PHF10	7.1788	4.78698	7.40925	7.90431	7.09245	0.157271	0.157271
PLCZ1	6.39084	8.93793	6.00268	6.3578	6.38508	0.157228	0.157228
ACTA1	4.9716	3.44667	5.60816	5.22399	5.44406	0.157155	0.157155
FXYD4	5.07087	6.9857	4.64169	5.23651	4.83227	0.157087	0.157087
CDK19	5.63473	4.42657	5.21867	6.52101	6.94874	0.157073	0.157073
NGLY1	5.57088	3.70085	4.41962	4.74115	5.77006	0.156882	0.156882
ERI1	11.4926	7.09515	10.7238	11.2311	10.7538	0.156792	0.156792
CCDC109B	5.10375	3.80464	4.42183	5.97308	4.38328	0.156723	0.156723
DSC2	6.90368	4.91203	6.7257	8.14591	7.34556	0.156721	0.156721
ARL14EP	6.02509	3.79866	5.79613	6.13269	5.53792	0.156558	0.156558
CXCR6	3.1574	3.80615	3.23723	4.44879	2.92286	0.15649	0.15649
RHOH	5.04109	7.12921	6.30312	5.83517	4.5785	0.156482	0.156482
UBE2Q1	7.98369	5.42971	6.72668	8.30911	8.48427	0.156447	0.156447
TTC9C	5.44339	3.77137	5.55008	6.28986	5.54941	0.156334	0.156334
OTUD7B	3.41073	3.54167	3.0504	4.72319	3.46021	0.156275	0.156275
MGST3	8.83579	5.80396	8.53031	9.37526	9.18206	0.15618	0.15618
CSE1L	9.425	5.92091	9.0655	9.39507	9.10695	0.155993	0.155993
SRPR	6.25764	3.97632	6.41292	6.01711	6.06835	0.155954	0.155954
MFAP2	7.22702	5.28616	6.90411	8.31929	8.34603	0.155741	0.155741
RAD18	8.32303	6.21554	8.33028	10.0827	9.47032	0.155688	0.155688
SMG5	5.81713	3.59338	5.28085	4.96021	5.6155	0.155597	0.155597
RPS6KA5	4.90528	2.96521	4.18192	4.45142	4.33641	0.155456	0.155456
HSPA14	5.99182	4.84696	5.32482	7.55016	5.74839	0.155428	0.155428
ITFG2	6.74646	4.15483	6.32379	6.2189	6.45412	0.155425	0.155425
KLF5	7.04508	4.41453	5.61329	6.24226	6.74011	0.155372	0.155372
BANP	7.58763	4.86247	7.73486	7.65362	7.11116	0.155319	0.155319
ARHGAP29	9.85045	6.96785	6.51439	7.20128	7.28248	0.155272	0.155272
ZDHHC21	6.59925	4.28224	6.75501	6.68625	6.70188	0.155142	0.155142
OR5K1	4.62359	6.84004	4.87921	4.909	4.90667	0.155063	0.155063
COMMD1	5.87957	4.25967	5.81015	6.17724	7.05652	0.155025	0.155025
SRSF11	7.76859	4.82851	7.4357	7.43851	7.38557	0.15493	0.15493
FAM168B	6.16919	4.74547	6.37558	7.15493	7.65791	0.154834	0.154834
FAM209B	3.99283	5.61951	4.21669	3.95292	3.78526	0.154719	0.154719
UQCC1	4.78173	4.4939	4.56472	6.60503	4.86822	0.154701	0.154701
RP11-362K2.2	6.85743	8.91934	5.98284	6.12225	6.52858	0.154625	0.154625
STMN1	10.6338	6.90056	9.42477	11.0478	10.5018	0.15457	0.15457
CCDC82	4.63023	3.51484	5.70994	5.10005	4.50654	0.154464	0.154464
TMEM230	9.12377	6.52001	9.72177	10.5434	10.0942	0.154206	0.154206
PFDN4	6.53052	4.92531	6.45905	7.99927	7.26767	0.154059	0.154059
CWF19L2	7.66515	4.82448	7.41029	7.15705	7.59439	0.154028	0.154028
EXOC1	6.34418	4.70778	5.57635	4.13077	4.65539	0.154018	0.154018
CBX3	9.58489	6.47002	9.15982	10.1881	10.3674	0.153957	0.153957
MARC1	4.02791	3.11128	3.64067	4.32864	4.93613	0.153916	0.153916
OR5B2	3.84889	5.55274	3.90387	4.85285	3.92423	0.153859	0.153859
RPS14	7.68908	5.66103	8.54075	9.14902	8.49881	0.153701	0.153701
EIF3A	6.44464	4.03506	6.19726	6.18692	6.18483	0.153678	0.153678
SAGE1	3.92578	5.33942	3.50933	3.93004	3.86531	0.153671	0.153671
ADHFE1	4.74146	3.2349	4.11463	5.04817	4.97968	0.15361	0.15361
CLLU1	3.79778	5.12115	3.48859	3.62896	3.61494	0.153551	0.153551
UBR2	5.59196	3.60785	5.28278	5.22797	5.85032	0.153541	0.153541
FAM110C	5.45851	3.40807	5.03602	4.94868	5.36797	0.153436	0.153436
STPG1	5.21635	3.46408	4.17497	5.36112	4.88968	0.153374	0.153374
TNNI3K	4.04929	5.9244	4.25246	4.26158	4.21614	0.153289	0.153289
MYO1B	7.2194	5.19488	7.42285	6.8624	8.52922	0.153289	0.153289
MAATS1	4.63434	4.01995	5.57195	3.55738	4.33145	0.152837	0.152837
OCLM	3.83811	5.14839	3.57917	3.82781	3.45846	0.152815	0.152815
SERPINA1	2.99151	3.20192	3.19131	4.3011	2.8933	0.152767	0.152767
HIST1H2BG	6.10277	4.42123	6.16536	7.29886	6.20201	0.15271	0.15271
CTSK	8.15007	7.3724	11.2413	9.61014	10.4566	0.152635	0.152635
FAM35A	4.70931	5.81209	4.95698	7.15761	6.14824	0.152535	0.152535
ZBTB44	5.71481	3.87188	6.33202	5.7002	5.40748	0.1524	0.1524
NPIPB6	8.18092	5.04001	6.84353	7.27574	7.5709	0.152394	0.152394
PTP4A1	6.30379	6.16999	5.15553	4.88102	7.44187	0.152356	0.152356
ATM	8.31477	5.12717	7.74077	7.52928	7.69587	0.152345	0.152345
FNBP1L	7.05849	4.48291	5.36379	5.34224	5.34314	0.152264	0.152264
ARHGEF28	7.70265	9.02695	6.56626	5.88415	6.70727	0.152161	0.152161
CHTOP	5.17106	3.64646	4.8399	5.77759	5.64965	0.152121	0.152121
AC009977.1	14.8436	21.0854	15.4575	14.2311	15.5998	0.152015	0.152015
TNFSF10	3.87174	3.83185	5.25323	3.78139	3.50715	0.152	0.152
ORC3	6.3071	4.04694	5.25221	6.26192	5.3302	0.151936	0.151936
SYNPO2	3.50366	3.81577	5.34682	4.70602	4.18107	0.151869	0.151869
EMX2	10.3076	6.71035	9.96161	10.1435	10.737	0.151867	0.151867
ASPN	4.94491	4.38424	5.35323	5.30947	6.83593	0.15153	0.15153
ERC2	5.14021	7.00174	5.24006	5.25024	4.55202	0.151524	0.151524
TCEA1	7.27919	4.5551	6.77205	7.00109	6.84731	0.151498	0.151498
MTMR10	5.76928	3.98885	5.90315	4.85301	6.18028	0.151479	0.151479
PRKCB	4.5923	3.62835	4.72023	5.55527	5.62017	0.151298	0.151298
KPNA6	6.93058	4.60863	6.84186	7.35756	7.06779	0.151163	0.151163
CSNK1G3	7.63205	4.73696	7.18894	7.05196	6.94564	0.151151	0.151151
CLUL1	4.79073	4.61622	5.48048	6.73943	6.40868	0.151101	0.151101
LALBA	4.41213	6.34798	4.61197	4.50793	4.51836	0.151009	0.151009
LCLAT1	4.61721	3.38187	4.94491	5.10613	5.43729	0.150914	0.150914
NDUFA12	5.78608	4.68934	6.95778	7.27688	6.83319	0.150865	0.150865
IL18RAP	7.52797	10.7147	8.1184	7.34052	7.6596	0.150858	0.150858
COX7B	5.38836	4.33637	5.76475	5.96272	6.98495	0.150845	0.150845
LRRC17	3.118	3.76317	4.48325	4.28291	4.91402	0.150689	0.150689
CCNY	7.27312	4.93256	7.47935	7.67029	7.74895	0.150558	0.150558
TMEM33	4.63329	4.27002	6.04505	6.10124	6.17057	0.150503	0.150503
SRPRB	4.43626	4.36151	5.42556	6.12201	6.23662	0.150341	0.150341
PIBF1	5.82633	3.60045	5.35711	4.94148	4.96372	0.150315	0.150315
FBXO7	6.69421	4.5669	6.86499	6.5214	7.3705	0.150104	0.150104
ODC1	5.12771	4.44237	4.89073	6.73581	5.93209	0.150066	0.150066
ANAPC7	7.74343	4.81847	7.19378	7.08427	7.20721	0.150019	0.150019
AL645728.1	16.7157	23.2918	17.0731	15.8459	16.9133	0.150015	0.150015
DKK3	5.8131	4.50848	7.29472	5.98183	6.27887	0.14989	0.14989
EGR1	5.56429	5.04263	4.94347	3.51665	4.33704	0.149665	0.149665
CCDC7	5.40539	4.52753	5.42415	7.12012	5.59718	0.149616	0.149616
RGS5	4.56478	4.05678	4.65601	3.04835	3.65142	0.149316	0.149316
ZFAND3	7.02834	4.67287	7.38062	6.54029	7.12624	0.149197	0.149197
AL139333.1	12.1321	17.0553	12.4246	11.7292	12.4802	0.149166	0.149166
AC004824.2	18.9268	25.7783	18.8644	17.4188	18.6845	0.149152	0.149152
MAX	6.17736	4.88206	6.58533	7.81528	6.95779	0.149016	0.149016
DCBLD2	10.4023	6.9092	9.54964	7.97334	10.1293	0.148935	0.148935
SRSF7	4.47908	2.80652	3.5109	3.48407	3.7063	0.148922	0.148922
PRMT1	6.22764	4.79042	6.57645	7.6203	7.11389	0.148809	0.148809
PRH1	4.75097	4.02466	3.2135	4.9062	3.86359	0.148779	0.148779
TAS2R14	4.75097	4.02466	3.2135	4.9062	3.86359	0.148779	0.148779
FPR1	4.9475	6.368	4.65237	4.11494	5.33329	0.14865	0.14865
OR5D14	3.06293	4.23289	3.04635	3.11614	2.89795	0.14864	0.14864
CDK1	4.63807	4.05346	4.80563	6.21505	5.53607	0.14862	0.14862
ZNF22	4.59579	4.15364	4.26153	6.07798	4.47223	0.148598	0.148598
AC008914.1	19.3508	25.9772	18.9852	17.5137	18.8034	0.148583	0.148583
MTRNR2L12	19.3508	25.9772	18.9852	17.5137	18.8034	0.148583	0.148583
MTRNR2L2	19.3508	25.9772	18.9852	17.5137	18.8034	0.148583	0.148583
ZMYM5	6.32112	4.32417	5.59772	4.5419	4.64951	0.14853	0.14853
SERPINF1	4.77896	6.1906	7.70961	6.69905	6.51335	0.148515	0.148515
SPICE1	7.25703	4.65198	5.68922	6.82556	6.22226	0.148485	0.148485
CRNKL1	7.28038	5.19191	7.23306	8.37471	7.67876	0.148472	0.148472
OR52E4	4.79346	6.71196	4.82248	6.01487	4.74139	0.148449	0.148449
TRIM28	6.55141	9.49747	6.97554	6.5654	7.35101	0.148244	0.148244
IL20RA	3.55087	5.03179	3.60928	3.67437	3.5568	0.148098	0.148098
DEFB105A	3.96941	3.36751	3.91766	5.05715	4.83699	0.148097	0.148097
DEFB105B	3.96941	3.36751	3.91766	5.05715	4.83699	0.148097	0.148097
GPX1	5.21019	3.92478	6.21155	5.91611	5.54137	0.148051	0.148051
BICD1	7.44171	4.82804	5.78739	5.39895	5.97179	0.148001	0.148001
OR6X1	5.21523	7.76522	6.24056	5.80728	5.46066	0.147957	0.147957
ZBED5	5.21516	3.80873	5.36067	6.17731	5.36361	0.14795	0.14795
ROR1	6.97245	5.22335	7.70446	8.10046	8.00091	0.147839	0.147839
PCMTD2	5.3301	4.75333	5.27104	6.0326	7.19662	0.147729	0.147729
SLC10A7	5.48289	3.71589	5.60922	5.88063	5.48997	0.147724	0.147724
ERMARD	3.54009	5.38611	4.12507	3.99683	3.9923	0.14772	0.14772
SUGT1	4.61656	4.07014	4.55772	5.53552	6.09772	0.147584	0.147584
MARCH8	3.61081	2.846	3.46774	4.50743	3.574	0.147473	0.147473
PAH	3.70306	3.82081	3.79348	5.32008	3.9454	0.147387	0.147387
SCGB3A2	4.81132	5.73965	3.86014	4.18822	4.15215	0.147378	0.147378
CD58	4.80545	5.26066	6.91556	5.40363	4.6832	0.147373	0.147373
SLC34A2	4.92973	4.36314	5.78415	6.6103	6.18114	0.14725	0.14725
ORMDL3	6.86306	4.88732	7.00872	7.7046	7.48916	0.147244	0.147244
RPS21	7.65304	7.90797	8.62137	11.3384	9.32125	0.14722	0.14722
CALB1	5.91443	8.05784	5.80264	5.39143	6.47369	0.147192	0.147192
ZMAT1	7.36252	5.44824	6.46181	5.09051	5.21049	0.147164	0.147164
SLIRP	5.49631	5.11432	5.54785	7.5777	6.45996	0.146905	0.146905
KIN	5.11755	3.39523	5.32893	4.91874	4.53713	0.146772	0.146772
SEPT8	4.64002	3.78075	5.60046	5.44436	5.7575	0.146691	0.146691
RPS13	5.89929	4.28757	6.30253	6.4919	6.73346	0.146647	0.146647
COX17	4.91047	4.25406	6.13657	6.42827	5.80594	0.146627	0.146627
UGGT2	8.2815	5.24712	7.29632	7.17156	7.94358	0.146515	0.146515
PRG4	4.44279	5.9311	5.04972	6.544	4.73739	0.146265	0.146265
EAPP	5.04501	4.00462	4.99411	6.34687	5.4102	0.14623	0.14623
HEPACAM2	5.28938	4.16168	3.88011	3.82509	3.55405	0.14612	0.14612
REG1A	4.43717	6.05214	4.34712	4.28607	4.31073	0.14609	0.14609
SERPINA3	4.98857	5.44569	4.94863	7.08524	5.09822	0.146054	0.146054
NPHP3	5.52045	3.66977	5.31054	4.66535	4.22321	0.146035	0.146035
MAGEB1	3.73829	5.30712	3.78945	3.88227	3.83675	0.14598	0.14598
MAGEB4	3.73829	5.30712	3.78945	3.88227	3.83675	0.14598	0.14598
LMBRD1	7.38678	5.502	8.28692	8.54528	8.13762	0.145847	0.145847
NMRK1	4.40233	6.82258	5.64642	5.95772	5.09181	0.145841	0.145841
ORC5	7.63168	5.48814	7.6726	7.04983	8.74901	0.145797	0.145797
ARGLU1	11.3592	7.19484	8.92073	9.65759	8.97056	0.145672	0.145672
HNRNPC	9.83636	6.14198	8.79469	8.46971	8.83847	0.145651	0.145651
ANTXR1	7.83862	7.3573	10.8372	9.6706	10.0578	0.145572	0.145572
ZNHIT3	3.88011	2.78799	3.83083	4.48655	3.91327	0.145568	0.145568
ADAMTS19	5.62507	8.51563	6.19503	6.66605	6.49271	0.145515	0.145515
HIST2H2BF	5.64653	4.34361	5.44628	6.66383	6.49138	0.145486	0.145486
TMEM258	8.64734	6.38254	9.08836	9.98662	9.66956	0.145422	0.145422
NBPF4	4.31386	5.71683	4.29231	3.7267	4.54523	0.145334	0.145334
FAM25C	7.17668	9.2645	6.66514	6.58947	6.43041	0.145299	0.145299
FAM25G	7.17668	9.2645	6.66514	6.58947	6.43041	0.145299	0.145299
MGAT4B	5.67915	3.82671	4.21164	5.02562	4.23339	0.145291	0.145291
PSG8	3.49543	4.76006	3.39425	3.47701	3.34155	0.145143	0.145143
TARBP1	7.15193	4.51854	5.68842	6.33269	6.17562	0.14511	0.14511
CCDC168	3.60191	4.78382	3.23117	3.49194	3.5488	0.145073	0.145073
CYP2E1	3.81236	3.86344	3.91093	5.28966	3.66875	0.145015	0.145015
ZNF676	8.73611	5.53633	8.03159	8.20144	8.08602	0.145014	0.145014
RP11-723G8.2	5.15686	7.00281	5.15613	4.80519	5.1098	0.144927	0.144927
HNRNPR	9.23077	5.76463	7.82869	7.80055	8.13368	0.144696	0.144696
GNB2	7.26054	4.8923	7.38462	7.50379	7.33631	0.14468	0.14468
TMED10	7.32599	5.34745	7.83772	8.49834	7.45299	0.144621	0.144621
HP1BP3	7.5188	5.01787	7.3031	7.27512	7.86814	0.14462	0.14462
NOVA1	5.45282	3.70906	5.28253	5.75788	5.63709	0.144565	0.144565
ZNF20	5.14839	4.57271	3.54015	4.04905	5.26055	0.144511	0.144511
MPPED2	2.97725	3.64153	4.32133	3.07372	3.17805	0.144498	0.144498
HTT	3.32005	3.60734	3.26644	4.62144	4.35994	0.144445	0.144445
KIAA1107	5.73092	4.60862	3.76029	4.43068	4.21089	0.144203	0.144203
CD74	4.95159	6.79203	7.38252	6.89808	5.5641	0.143855	0.143855
SIX1	10.2068	6.93597	9.89039	10.3421	10.8302	0.143761	0.143761
ORM2	4.59556	5.1869	4.44795	6.27795	4.35136	0.143725	0.143725
KIF16B	4.71306	4.11245	4.79092	4.92615	6.27762	0.143724	0.143724
CAPZA2	6.1015	8.19583	6.7906	6.89956	5.30668	0.143678	0.143678
CS	4.77279	3.4258	4.41611	5.2612	5.15511	0.143599	0.143599
NXPE1	3.46184	5.20404	4.29108	3.93251	3.80998	0.143591	0.143591
FRMD7	3.12457	3.55838	4.26565	2.87761	3.14777	0.143505	0.143505
OR7D2	5.0623	7.03395	4.9203	5.17526	5.18434	0.143409	0.143409
ERGIC3	6.50609	4.38375	6.26175	6.32583	6.87582	0.143326	0.143326
NDNF	4.25639	5.78347	4.17687	4.08218	4.19831	0.143231	0.143231
HM13	6.57887	5.54354	7.05038	8.38551	8.01952	0.14323	0.14323
PIGG	4.33996	3.33566	4.00475	4.56718	5.19079	0.143121	0.143121
HSPE1	8.29163	7.3813	10.7175	10.7333	9.88185	0.143102	0.143102
CPSF3	5.27236	4.37726	5.99216	6.69794	6.28695	0.143075	0.143075
EVI5	6.64494	4.18166	5.49894	5.42638	5.53453	0.143031	0.143031
YTHDF1	9.33571	6.58734	9.90441	10.1152	9.83089	0.142974	0.142974
APOA1	5.54289	5.16558	4.74624	6.97811	5.03418	0.142952	0.142952
PRIM2	4.47318	3.28418	3.25355	3.13644	3.26734	0.142938	0.142938
DEFB110	4.93785	6.94003	5.02644	5.1026	4.99334	0.142931	0.142931
ITGBL1	4.89847	5.88936	7.64142	6.14225	6.16753	0.142899	0.142899
METTL6	4.89645	3.44594	3.71504	3.35845	3.95164	0.14261	0.14261
SPATA6L	8.96633	11.2117	8.06018	7.80942	8.06302	0.142601	0.142601
ZNF470	7.85746	10.6981	7.86887	7.47155	7.79619	0.14256	0.14256
OR5M10	4.50551	6.12228	4.27446	5.51311	4.51713	0.14254	0.14254
ZEB1	4.72988	6.34312	7.28033	7.16648	6.48467	0.142539	0.142539
MGST1	5.51795	5.61	6.51534	8.00369	7.08995	0.142536	0.142536
RNF4	4.36358	4.86889	4.6302	6.41155	5.53294	0.142508	0.142508
HTRA4	5.11	6.07967	4.49304	4.23721	4.30245	0.142484	0.142484
SC5D	4.90834	4.48857	6.44142	6.4474	5.5255	0.14243	0.14243
CBWD1	10.1421	6.67716	9.90747	10.0631	9.03522	0.142419	0.142419
NPR1	5.06806	4.76026	4.96121	6.13303	6.80106	0.142182	0.142182
MT1X	3.89845	4.3317	4.97215	5.70848	4.13704	0.1421	0.1421
CLHC1	4.82046	3.37563	3.43187	4.03253	3.51772	0.142051	0.142051
TMX3	5.40541	5.88552	5.44752	7.59219	5.39269	0.141952	0.141952
WSB1	3.86309	3.65084	4.81257	4.20714	5.33399	0.141901	0.141901
PIP5K1A	6.52273	4.84575	5.13919	6.68532	4.97539	0.141894	0.141894
ANP32A	8.6837	5.83333	7.89165	8.60498	8.94141	0.141862	0.141862
GOT1	4.44893	4.99057	4.73434	6.47909	4.74422	0.141855	0.141855
FRG1	6.72205	4.3974	6.0065	6.62318	6.43989	0.141788	0.141788
PPEF2	5.23984	6.64135	5.10434	4.56447	4.67003	0.141764	0.141764
TEX30	5.72214	6.13428	4.64649	4.24238	4.65663	0.141739	0.141739
SLC35D2	4.20497	3.64872	3.75665	4.10397	5.32658	0.141728	0.141728
EBLN1	4.02208	5.5457	4.03749	4.08937	3.92788	0.14171	0.14171
ACTA2	6.81928	8.49606	10.4213	8.53675	9.85285	0.141697	0.141697
OR6M1	3.62578	4.81204	5.24929	3.90536	3.98964	0.141629	0.141629
HLA-DQA1	5.3518	6.54792	7.24798	6.69582	4.92611	0.141602	0.141602
RP11-65D24.2	3.71471	4.52648	3.90253	3.13594	3.13531	0.141602	0.141602
EDNRA	4.96048	5.53321	6.29904	6.71221	7.45958	0.1415	0.1415
PRELID1	4.41976	3.61055	4.27227	5.55199	4.83593	0.141499	0.141499
ARL5B	6.17101	4.64099	5.26744	7.06535	5.97367	0.141452	0.141452
GSTA1	3.51297	3.68396	3.71098	5.04674	3.76849	0.141355	0.141355
SPARCL1	6.80091	8.10239	10.5175	9.1073	9.1254	0.141296	0.141296
PRPF39	6.49334	4.54744	5.83384	4.63244	6.01222	0.141217	0.141217
ARFGAP2	6.15512	4.35768	6.12612	6.76418	6.49092	0.14113	0.14113
TGFBR2	5.50627	7.13354	8.62672	6.86976	6.97927	0.141099	0.141099
OR4D11	3.15285	4.57534	3.42822	3.40706	3.35386	0.141038	0.141038
SAA1	3.49352	3.99367	4.29038	5.22837	3.84586	0.140982	0.140982
CD302	4.56019	6.74352	5.13641	6.3321	5.43332	0.140906	0.140906
LY75	4.56019	6.74352	5.13641	6.3321	5.43332	0.140906	0.140906
LY75-CD302	4.56019	6.74352	5.13641	6.3321	5.43332	0.140906	0.140906
NDC80	3.73486	4.52384	3.31867	3.53913	3.00693	0.140848	0.140848
CLK2	5.75373	3.97262	4.15293	5.32684	4.85976	0.140701	0.140701
ATF3	6.67162	4.80411	5.65839	4.56839	5.0607	0.140661	0.140661
CCT6B	3.44701	3.44468	4.10987	4.95568	3.85939	0.1406	0.1406
HACL1	5.47442	3.60859	4.99439	5.13658	5.50026	0.140566	0.140566
KRTAP13-3	2.90251	4.24516	3.135	3.25412	3.14652	0.140412	0.140412
PLEKHA1	4.78239	3.37385	3.98261	5.07002	4.65776	0.140406	0.140406
PEBP1	6.68643	4.53131	6.73775	5.95046	6.80196	0.140405	0.140405
MMACHC	4.01463	4.26312	3.96199	5.66	4.31498	0.140369	0.140369
ABLIM1	5.08885	4.24301	5.15658	5.63031	6.52874	0.140336	0.140336
RARRES1	4.31506	3.75914	5.65334	4.63421	4.21986	0.140333	0.140333
CD47	10.2491	6.88238	9.47081	10.5172	10.0807	0.140278	0.140278
SECISBP2L	11.3987	14.4106	10.8983	10.3277	9.88794	0.140269	0.140269
MRPL20	5.49805	4.04655	5.16192	6.3505	5.51482	0.140261	0.140261
HEXB	6.00234	4.76287	6.83258	7.18221	6.98466	0.140226	0.140226
PLEKHM1	5.61067	7.68462	5.58614	5.51036	5.6247	0.140188	0.140188
CECR1	4.49644	3.78801	5.03905	5.84432	4.88256	0.14009	0.14009
ERH	9.38255	6.77866	9.61072	10.5932	9.80019	0.140051	0.140051
GNL2	6.03234	4.05718	5.67548	6.16228	6.01522	0.140003	0.140003
CKAP2	4.15778	4.21357	4.66157	5.07221	5.99555	0.14	0.14
FBXL4	5.85768	4.00585	5.85196	6.17465	5.70684	0.139881	0.139881
NEXN	4.24524	5.58863	6.59545	5.1956	5.74143	0.139855	0.139855
MITD1	6.10771	4.53479	6.13154	7.15613	6.12073	0.139732	0.139732
TLK2	6.65263	4.5152	6.48841	6.97254	6.30362	0.139674	0.139674
GATAD1	5.97424	3.96972	5.86094	5.84606	5.86098	0.139525	0.139525
NAPB	6.09235	4.46649	4.26968	5.84086	5.37264	0.139511	0.139511
DENND4A	4.99852	3.5997	5.24186	5.59139	5.13174	0.1395	0.1395
OR51B4	4.65335	5.46531	5.50312	3.66718	5.14575	0.139494	0.139494
AC242988.1	6.93033	9.11079	7.59197	5.97763	7.15069	0.139479	0.139479
COLGALT2	4.25075	5.40564	3.97838	3.6743	4.05792	0.13942	0.13942
CLIC1	7.34211	5.24161	7.55707	8.18454	7.24339	0.139401	0.139401
KIAA1468	4.91819	3.62205	5.17177	5.25255	5.61772	0.139306	0.139306
OR51I1	6.08662	4.16189	6.00854	4.78067	5.23928	0.139296	0.139296
LAMP1	6.47124	4.71809	6.67233	6.84967	7.33468	0.139265	0.139265
NDUFAF7	5.5576	7.28451	5.17824	6.26721	7.3517	0.139248	0.139248
IL15	3.46821	4.36443	4.77757	3.62696	4.91772	0.139221	0.139221
ATP13A2	4.52377	3.03813	3.66978	4.45828	4.08557	0.139215	0.139215
CCL5	4.78228	5.39813	6.61293	4.81928	4.63045	0.139166	0.139166
AQP1	6.1646	6.01817	8.64968	6.57679	6.67664	0.139159	0.139159
POLR2J2	9.38052	6.99731	10.1649	10.5314	10.4792	0.139029	0.139029
UPK3BL	9.38052	6.99731	10.1649	10.5314	10.4792	0.139029	0.139029
RPL10	6.48342	4.8544	7.1454	7.10697	7.35482	0.138838	0.138838
CAPZB	5.94228	4.46392	6.59075	6.83243	6.31243	0.138755	0.138755
OR51L1	4.4169	4.96586	3.27995	4.27309	3.77337	0.138718	0.138718
DOCK7	6.93818	4.59872	5.41031	5.41417	5.29237	0.138514	0.138514
ITM2C	8.39099	6.64261	8.87479	10.3524	9.02095	0.13846	0.13846
ZNF732	5.44874	4.8697	4.68806	6.81046	5.93079	0.138405	0.138405
CTCF	4.49492	3.20366	4.74102	4.63323	4.88373	0.138314	0.138314
ARPC4	5.75553	4.08245	5.68056	5.6729	6.37831	0.138302	0.138302
ELP3	7.93318	5.3561	7.74114	8.01623	7.91915	0.138299	0.138299
FGF12	6.56405	5.26731	4.44226	5.48223	6.40153	0.138274	0.138274
DROSHA	7.88356	6.3997	7.60964	8.90302	9.65911	0.138222	0.138222
COLEC12	5.2205	3.8396	5.95596	5.32083	5.55334	0.138177	0.138177
GABRA6	3.06268	4.39259	3.21314	3.28156	3.32452	0.138122	0.138122
SSR3	9.17641	6.84602	10.2728	10.1912	9.97646	0.138107	0.138107
RIC3	5.95548	4.06847	5.99867	5.08521	4.9158	0.138091	0.138091
EXOC5	6.2016	4.35367	6.26057	6.16767	6.73039	0.138027	0.138027
SPPL3	5.26945	3.96929	5.88813	5.66172	6.00954	0.137972	0.137972
PNISR	6.36506	4.33853	5.97719	6.64766	6.19185	0.137695	0.137695
PIFO	5.97616	3.92066	4.5954	5.04643	4.77192	0.137683	0.137683
MACC1	4.12118	4.11796	5.62918	4.27048	3.98991	0.137434	0.137434
PLEKHH1	8.52237	6.10527	8.97161	8.87216	9.265	0.137271	0.137271
LAX1	3.41052	4.22348	5.10188	4.43019	3.79349	0.137252	0.137252
TMCO1	6.67323	4.98103	7.03579	7.07261	7.70584	0.137226	0.137226
ABL2	4.59653	3.53563	4.53508	4.64913	5.50984	0.13719	0.13719
SLC25A30	4.18611	3.20051	4.90719	4.60435	4.50083	0.1371	0.1371
HECTD2	5.93011	4.12511	6.17401	6.1888	5.65779	0.137086	0.137086
ESF1	4.73445	3.0589	4.26929	4.3227	4.34545	0.137042	0.137042
PLSCR4	5.04712	4.11081	6.09093	4.91182	4.44188	0.136957	0.136957
KAT2B	3.38022	3.47956	4.75769	4.05376	3.4599	0.13694	0.13694
AGPAT5	5.59129	3.62928	5.13058	5.05905	5.22633	0.136863	0.136863
UBE4A	5.69584	3.90362	5.63451	5.71126	5.8656	0.136743	0.136743
TDRD3	7.88233	6.68429	7.83414	9.97972	9.07517	0.136711	0.136711
TMEM9B	5.36962	3.58077	4.87226	4.11742	4.63243	0.136643	0.136643
LTBP4	6.81765	4.77394	7.20393	5.94231	6.65077	0.136332	0.136332
COQ10B	5.31303	6.65255	5.98806	4.41659	5.2499	0.136312	0.136312
OTOGL	6.63957	5.5253	5.22086	4.39073	5.10771	0.136306	0.136306
NPY1R	6.38523	8.01093	6.46186	5.4158	5.87405	0.136302	0.136302
FLVCR1	4.8376	4.33315	4.21688	5.98407	4.41336	0.136289	0.136289
CLSTN1	6.56949	4.56642	6.49251	6.64693	6.93155	0.136273	0.136273
RGPD6	9.44059	6.3185	7.74374	9.10276	8.69826	0.136228	0.136228
SDC4	5.83488	3.89764	5.12209	5.66684	5.68199	0.136196	0.136196
IFI16	7.5762	7.43743	9.82115	7.60975	6.63343	0.136162	0.136162
HIST1H2AG	3.49264	3.71244	3.95566	4.64297	4.9846	0.136086	0.136086
TLR7	4.67787	5.74173	4.3545	5.12076	3.85433	0.135948	0.135948
GTF2IRD1	3.14688	2.69339	3.16694	3.56841	4.0352	0.135903	0.135903
EPC1	7.33075	4.93408	6.48365	7.24109	6.12178	0.135825	0.135825
PNOC	5.69004	4.72891	6.59317	6.65266	7.04049	0.135708	0.135708
ATP6V1G3	6.6495	8.79935	6.38542	6.24187	6.6281	0.135672	0.135672
SRSF10	9.16302	6.2407	8.24765	9.45097	8.61616	0.135632	0.135632
TTC32	6.60301	4.8371	6.57049	7.38	7.06107	0.135543	0.135543
MIS18BP1	5.68092	4.11768	6.38611	5.65551	5.60708	0.135438	0.135438
SLC35A1	5.73915	3.95104	5.38399	5.29356	6.03368	0.135406	0.135406
SLCO2B1	3.58447	4.96351	5.08389	4.41546	3.8453	0.135346	0.135346
HNRNPUL2	6.97459	4.77201	6.65494	5.82063	6.96066	0.135336	0.135336
C3AR1	4.026	4.79243	5.47878	4.69311	3.72908	0.135313	0.135313
SERPINB2	5.57291	5.53247	4.476	3.92099	4.48987	0.135307	0.135307
CTSB	6.44009	4.3791	6.2887	6.56869	6.20862	0.135273	0.135273
RPGRIP1L	6.45127	4.8412	6.15188	7.26406	7.08307	0.135266	0.135266
EPPIN-WFDC6	7.09336	4.98102	5.20981	5.77625	5.21917	0.135253	0.135253
MTF2	10.678	7.08285	8.20952	9.16609	9.39143	0.135233	0.135233
GRP	7.58727	10.0927	8.385	6.86404	7.67303	0.135158	0.135158
POLR2J3	10.0961	7.64239	11.0123	11.3699	11.2382	0.135127	0.135127
SEH1L	3.37601	3.37382	3.45157	4.30265	4.56959	0.13503	0.13503
CXCR2	5.50104	7.29446	5.41527	5.09806	5.54219	0.134811	0.134811
AFMID	5.39157	5.45992	5.43225	7.4058	5.48547	0.134707	0.134707
TBC1D2B	3.88023	4.10917	4.95443	5.48283	4.12966	0.134684	0.134684
CFH	3.68604	3.38223	4.62376	4.71861	3.7097	0.13461	0.13461
PAPOLA	8.91398	6.78034	9.34633	10.2804	9.83741	0.134607	0.134607
DDX52	4.39906	3.89228	4.32173	5.65272	4.20143	0.134599	0.134599
GNAS	13.2599	9.18919	13.5432	12.8606	13.6846	0.134549	0.134549
OR8B3	3.5461	4.81374	3.94309	4.43364	3.36589	0.13438	0.13438
HOXA4	3.01506	3.19019	4.19052	3.0792	3.06931	0.134333	0.134333
GATAD2B	6.34047	4.43133	6.45363	6.48984	6.54228	0.134313	0.134313
ATG7	8.42636	6.81518	9.45232	10.3502	9.20703	0.134274	0.134274
TRPM1	6.04398	8.14204	6.44216	5.63776	6.13864	0.134157	0.134157
NUF2	4.62448	4.11763	4.50312	3.58596	5.39202	0.13415	0.13415
TOP2A	7.47274	5.31677	6.51324	7.90822	7.47238	0.134026	0.134026
SS18	9.28941	7.83688	11.0069	11.4027	11.0413	0.133976	0.133976
PSD3	3.81325	4.33464	5.23339	4.93866	5.61056	0.133895	0.133895
PNPLA8	7.39534	5.42593	7.36874	5.48897	6.58008	0.133817	0.133817
CUX1	6.54202	5.11503	7.60905	7.13907	7.45192	0.133666	0.133666
OTUD3	5.67275	7.38911	5.60992	5.122	5.55	0.133651	0.133651
FEZ1	3.33355	3.56575	3.43928	3.31702	4.61424	0.133637	0.133637
GTF3C6	5.82949	3.8706	5.51385	5.40089	5.60062	0.133608	0.133608
OR4F6	5.75913	6.94489	5.28298	5.28532	4.72635	0.133561	0.133561
BAZ2B	8.658	5.61127	7.57391	7.37633	7.51548	0.13353	0.13353
CDK7	7.88022	5.63699	8.00159	8.57566	7.93299	0.133518	0.133518
PLN	3.36871	3.6012	4.75366	3.56874	3.5174	0.133499	0.133499
A2M	5.29965	6.44522	7.15702	7.94684	6.31237	0.133449	0.133449
NIPBL	4.68811	3.63441	3.70883	5.07041	4.72659	0.133448	0.133448
C2CD5	7.13347	4.84943	7.08141	6.62585	7.10768	0.133444	0.133444
CDC42BPA	4.67993	3.36333	4.6676	5.11063	4.81954	0.133365	0.133365
USP41	3.52218	3.51237	3.3854	4.7411	3.58942	0.133297	0.133297
PDE6C	7.05684	9.73717	7.28879	6.96804	7.54274	0.133279	0.133279
EPB41	4.34141	4.43628	4.1354	5.75744	4.14644	0.13323	0.13323
HERC1	4.66971	4.05959	5.72334	4.02308	4.62451	0.133084	0.133084
TMEM167B	7.36406	5.01363	6.35238	7.27854	7.1132	0.133023	0.133023
TMEM57	5.54372	3.64952	4.52929	5.02534	4.84568	0.133017	0.133017
SSPN	7.51314	7.09713	9.25987	9.63864	9.9255	0.132991	0.132991
COL3A1	7.74084	6.63074	9.6503	8.81253	9.41314	0.132978	0.132978
ZFYVE9	6.09369	4.2128	5.38489	5.79176	6.29848	0.132973	0.132973
ZNF567	6.3678	4.38007	6.42588	6.28302	5.63362	0.132907	0.132907
LIN52	6.92373	4.67383	6.04398	6.84656	6.50389	0.132797	0.132797
SOS1	5.20203	4.56076	5.1724	6.73782	5.66722	0.13272	0.13272
TARS	9.85514	13.1414	9.84583	9.4006	9.76235	0.132696	0.132696
KPNA4	6.57126	4.56889	6.21881	6.91033	6.33918	0.132548	0.132548
ELMOD3	6.84029	8.51433	5.76126	6.52557	6.60726	0.132516	0.132516
SLC19A2	5.17728	3.62933	5.38647	5.28927	5.11925	0.132516	0.132516
TOPBP1	13.0115	17.1655	12.8708	12.2249	12.7352	0.132459	0.132459
ADRA1A	3.60331	5.05832	3.659	4.33134	3.85106	0.132456	0.132456
ATXN10	7.40546	5.74996	8.60619	7.84205	8.31632	0.132427	0.132427
AL365202.1	12.3513	16.8016	12.7706	12.0171	12.6257	0.132426	0.132426
SECISBP2	3.87811	3.71849	4.55466	5.32958	4.19347	0.132372	0.132372
TIMP3	4.89574	7.19212	7.27112	6.67104	6.88377	0.132252	0.132252
MORC1	3.90476	3.22113	4.8189	3.74637	3.84545	0.132074	0.132074
DDX6	4.43609	2.92434	3.78954	4.11044	3.80257	0.132038	0.132038
P2RY13	5.5396	7.42183	6.66521	6.08804	5.1218	0.132029	0.132029
EMC3	5.30444	3.65273	5.36586	5.12473	5.29321	0.131897	0.131897
BZW1	7.51346	5.29159	7.65132	7.68486	7.74703	0.131816	0.131816
OR52N2	5.56246	6.80459	5.58093	4.4805	5.51679	0.131781	0.131781
YPEL2	6.33718	4.58426	6.10758	5.08393	4.7913	0.131753	0.131753
HIST1H2BI	3.60452	3.59202	3.80901	5.01769	4.15456	0.131711	0.131711
CT45A6	3.51187	3.69	3.48869	4.79974	3.54456	0.13168	0.13168
TRIM60	3.84766	5.5923	4.21954	4.27783	4.51983	0.131596	0.131596
SRSF2	4.67078	3.16472	3.94274	3.50752	3.95739	0.131503	0.131503
ACTL6B	5.16206	4.14015	4.09511	3.80524	3.56414	0.131409	0.131409
CCL24	3.55344	4.72523	3.57405	3.75718	3.28522	0.131381	0.131381
OR8B8	4.09285	5.69186	5.14122	4.53012	4.1145	0.131375	0.131375
VSIG1	3.64825	4.36725	4.82499	3.82632	3.35732	0.13129	0.13129
INPPL1	8.22824	5.55182	7.81344	7.84376	8.04596	0.131244	0.131244
NFYB	3.80514	3.32973	4.06109	4.17377	4.96145	0.131225	0.131225
NMI	5.8971	4.0592	5.83715	4.89854	5.48482	0.131202	0.131202
ZDHHC6	5.45468	7.77281	5.95825	5.83593	5.92274	0.131198	0.131198
TBCD	3.61024	5.10853	3.98293	3.69503	4.33113	0.131138	0.131138
CFB	7.51797	5.26731	7.36769	7.07349	5.99068	0.131123	0.131123
ETFA	4.49305	3.39785	4.89603	5.05829	4.33212	0.131101	0.131101
KLKB1	4.25044	4.56548	4.36744	5.82671	4.18344	0.131071	0.131071
CD164	6.18317	4.54024	6.38436	6.80999	6.49265	0.131066	0.131066
ZNF675	10.4836	7.22211	10.5762	10.1955	10.3714	0.13103	0.13103
KIFAP3	6.90309	4.64665	5.74215	6.04787	6.60104	0.130993	0.130993
DEFB106A	5.139	6.3857	5.28106	4.56019	4.51057	0.130989	0.130989
DEFB106B	5.139	6.3857	5.28106	4.56019	4.51057	0.130989	0.130989
ERLIN1	6.07425	4.86193	6.28368	6.35053	7.40714	0.130989	0.130989
MRPL42	9.00869	6.29526	7.91638	9.36619	8.2501	0.130954	0.130954
CCR4	4.07963	5.93635	5.62776	5.91491	5.06814	0.130918	0.130918
ZMYM2	9.9224	6.67175	8.50097	8.11833	7.63122	0.130911	0.130911
DMXL1	6.47817	4.83767	7.39027	6.34519	6.55424	0.130901	0.130901
CPXM2	5.5677	5.89531	8.03113	7.00822	6.76028	0.130853	0.130853
CPA3	3.26931	3.35471	4.64287	3.94465	4.08427	0.130829	0.130829
RMND1	4.98533	5.71203	4.29525	4.24507	4.07557	0.130786	0.130786
NDUFB1	10.1079	8.69225	11.8623	12.6867	11.8354	0.130679	0.130679
MRPL51	11.365	7.51537	10.4757	10.4372	10.3874	0.130659	0.130659
FAM25A	6.87053	8.75713	6.7736	6.25839	6.31418	0.130649	0.130649
SMAP2	4.63656	5.67086	6.49249	6.69154	5.35601	0.130563	0.130563
MTA3	8.13198	5.33761	7.22645	7.29203	7.1497	0.130419	0.130419
CHD2	5.67074	4.29731	6.25976	6.16367	6.23716	0.130274	0.130274
TTC3	7.92687	5.69795	8.05832	8.56389	7.85458	0.130261	0.130261
PYROXD1	6.48187	8.78113	7.05052	7.09149	6.07046	0.130258	0.130258
VCAN	3.76714	3.42824	4.89817	4.66524	4.37142	0.130161	0.130161
OMD	4.19863	4.88825	6.17771	4.88881	5.51755	0.13013	0.13013
OR5F1	3.42454	4.42113	3.02704	3.64461	3.37473	0.130103	0.130103
PXDC1	8.29322	5.46985	7.44922	7.27374	7.57652	0.13002	0.13002
XPO7	6.66921	5.32374	6.39683	8.01475	6.89774	0.12997	0.12997
APEX1	6.66124	5.10972	6.93409	7.31484	7.62801	0.129887	0.129887
PPIL6	5.49445	3.6447	4.49881	4.91096	4.63915	0.129881	0.129881
CXCL11	4.0004	4.76728	4.55839	5.88189	4.57966	0.129872	0.129872
MPHOSPH6	4.6249	3.9706	4.65368	4.59065	5.86212	0.129839	0.129839
GABRA2	4.14899	3.59104	3.94591	5.06144	4.89223	0.129781	0.129781
FNTA	6.9862	4.85904	6.88362	5.69979	5.9764	0.129757	0.129757
GSTM3	7.3785	5.51854	7.0172	7.0932	8.37756	0.129737	0.129737
ARFGEF1	5.76102	4.20716	6.20727	5.93808	6.08534	0.129733	0.129733
RPS23	10.7412	8.97146	11.992	13.2775	12.3311	0.129717	0.129717
METTL23	4.29439	3.99402	5.5174	3.96682	4.25572	0.129712	0.129712
MUM1	6.02456	4.52976	6.2964	4.89978	6.16817	0.129701	0.129701
HRG	4.9747	5.93664	5.42916	7.14347	5.39393	0.129664	0.129664
ERLEC1	5.14283	4.94636	5.37369	6.60636	4.57298	0.129651	0.129651
TEX35	6.98079	9.39241	7.11251	6.74986	7.134	0.129643	0.129643
DEFB113	4.85515	5.46827	4.53871	4.02858	3.82558	0.129579	0.129579
ARF6	6.93796	6.31979	8.54616	8.87656	8.51712	0.129538	0.129538
KCNAB1	5.32996	7.15666	5.36793	5.20474	5.38224	0.129535	0.129535
KIF5A	3.45959	4.25739	3.13405	3.1588	3.06536	0.129534	0.129534
ELMOD2	8.141	5.41106	7.49079	7.44116	7.56007	0.129504	0.129504
ISCU	6.91148	4.68809	6.77826	6.59729	6.45305	0.129476	0.129476
SPIC	3.38375	4.59007	3.4674	3.53389	3.30494	0.129474	0.129474
USP9X	6.02112	4.12013	5.66671	4.78436	5.1637	0.129365	0.129365
UQCRH	7.80283	5.57398	7.55273	8.37414	7.75265	0.129316	0.129316
AL591806.1	11.9422	15.644	11.8388	11.1866	11.7088	0.129255	0.129255
TYW3	7.26918	5.18557	7.75572	7.29925	6.97095	0.129248	0.129248
NUBP1	3.77583	3.29252	3.46356	4.71477	4.00776	0.129233	0.129233
KIF3B	5.67587	3.95599	5.44662	5.82659	5.62226	0.129223	0.129223
NEK11	4.42957	3.49607	3.44322	4.76645	3.91608	0.129208	0.129208
CERS5	7.19573	5.33846	5.23035	6.91963	6.28957	0.129136	0.129136
ODF2L	11.2827	7.6701	9.77455	9.61523	8.60865	0.129112	0.129112
LGALS1	6.77496	7.20115	9.59521	8.50654	8.9313	0.129076	0.129076
ANO3	5.07918	7.13479	5.35457	5.29416	5.77483	0.129009	0.129009
DDHD1	7.44594	4.90712	6.5398	6.6008	6.37148	0.129006	0.129006
AASDHPPT	7.16262	5.00841	7.11229	7.32601	7.07845	0.12894	0.12894
AKAP8L	12.1501	8.63066	11.8732	12.4585	12.6762	0.128802	0.128802
FKBP2	4.8262	4.04618	4.11143	3.52017	3.37828	0.128779	0.128779
RAPGEF3	3.8777	2.87156	2.97599	2.83368	2.8815	0.128746	0.128746
SF3B3	6.41792	4.22869	5.58978	5.57808	5.67407	0.128702	0.128702
PLS3	5.17646	7.12244	7.38874	6.3652	7.50175	0.128673	0.128673
SAMHD1	6.88284	5.94783	8.40053	8.17659	6.69603	0.128659	0.128659
SCG3	3.78638	5.44497	4.39817	4.02193	4.41512	0.128608	0.128608
CD96	3.50145	4.06689	5.20138	4.26581	4.25511	0.128584	0.128584
TGDS	7.83205	5.3136	7.4919	7.55595	7.42144	0.128506	0.128506
OSTC	4.9946	4.02258	5.39312	6.04316	5.33801	0.128215	0.128215
NPIPB9	8.69314	6.00615	7.23246	8.16941	8.4737	0.128209	0.128209
DEFB128	6.39468	7.02407	5.14996	5.20513	5.38571	0.128201	0.128201
CCP110	3.80462	3.5527	3.92284	5.03124	3.82913	0.128179	0.128179
LRRIQ3	4.36719	3.69448	3.43329	4.82196	3.6978	0.128175	0.128175
HBB	5.55217	6.51362	7.57431	7.6637	5.93307	0.127998	0.127998
EIF4G2	6.90688	4.77649	5.85758	5.97288	5.16068	0.127982	0.127982
DNAJC10	8.68619	6.0045	7.41973	6.49692	7.09867	0.127937	0.127937
MGP	4.27503	4.00911	5.60631	4.24887	4.24613	0.127936	0.127936
DUS4L	4.02286	4.40345	5.00399	5.75428	5.36407	0.127893	0.127893
SAMM50	6.14271	4.6234	4.96528	6.47411	5.26996	0.127883	0.127883
CISD1	6.36613	4.58887	6.35841	6.84986	6.34045	0.127837	0.127837
PLEK	5.68312	8.20461	7.12654	6.21652	6.53987	0.127786	0.127786
FGFR1	7.38365	5.31681	7.43247	7.25478	7.92584	0.127741	0.127741
RAD9B	3.35886	4.41973	4.01971	3.13599	3.47174	0.127707	0.127707
PKN2	10.3618	6.84876	9.13281	9.02762	9.03442	0.127702	0.127702
HBS1L	7.0779	5.77907	7.85057	8.53114	7.94832	0.127659	0.127659
LAMC2	7.80634	5.64571	5.99956	7.44798	7.4907	0.127617	0.127617
AAGAB	5.76005	4.11719	6.07217	5.57011	5.85994	0.127539	0.127539
ERCC4	4.7035	3.20984	4.24861	4.6439	4.38344	0.127502	0.127502
DPP6	4.33723	3.93984	3.95329	5.37622	3.97465	0.127492	0.127492
TNFSF4	3.62288	4.33892	5.38343	4.68292	4.84413	0.127464	0.127464
OR4E2	5.12441	5.88252	4.38062	4.27909	4.4022	0.127437	0.127437
CDH6	3.8378	3.87864	4.64005	5.31203	4.88622	0.127431	0.127431
POLI	6.548	4.88784	6.30792	7.21479	6.97514	0.127409	0.127409
YWHAB	5.013	4.10392	5.12939	6.10484	5.5435	0.127377	0.127377
FGL2	3.75161	4.62004	5.25292	5.06107	4.02455	0.127369	0.127369
PPP3CB	5.18898	5.81439	6.56721	7.27968	7.25723	0.127351	0.127351
ZFAND1	7.41783	5.22884	7.23139	7.73043	7.18425	0.12731	0.12731
RPAP2	5.41226	3.88127	4.53811	5.4977	5.33104	0.127238	0.127238
ATP5B	6.33668	4.49828	5.82676	6.24167	6.64085	0.127235	0.127235
PIK3C3	5.36005	5.51753	5.85471	7.00912	7.282	0.127227	0.127227
RBPJ	4.83909	4.52446	5.23844	6.47169	5.66635	0.127185	0.127185
WFDC8	5.47388	4.41781	4.09245	3.96612	4.0457	0.127048	0.127048
MBIP	6.85835	5.09958	7.01373	7.6158	7.06823	0.127007	0.127007
LIMK1	3.77481	3.71413	3.49337	4.91934	3.81708	0.126881	0.126881
COMMD6	7.48596	7.88164	7.91633	10.3957	7.8724	0.126881	0.126881
MSLN	9.08876	6.24336	8.01476	7.18799	8.41586	0.126863	0.126863
CFHR1	3.60078	4.03071	3.38417	4.605	3.31024	0.126819	0.126819
CPE	4.5681	3.97612	5.80581	4.53085	4.72484	0.126777	0.126777
RPS16	8.03197	6.4047	8.21695	9.61714	7.98785	0.126596	0.126596
DPPA3	4.92639	7.05098	5.47771	5.46715	5.4615	0.126574	0.126574
F2RL2	3.59407	5.34764	4.85811	4.55969	4.4194	0.12655	0.12655
GFM2	3.36975	2.69521	3.30651	4.03628	3.38032	0.126544	0.126544
ZNF830	4.58906	4.73808	5.57294	6.47248	5.25357	0.126512	0.126512
SERINC5	5.97677	4.14486	5.52986	5.49348	6.06713	0.126494	0.126494
GSTCD	5.63405	7.63969	5.69202	5.82925	5.71266	0.126475	0.126475
PTGR1	6.58981	9.1034	6.90177	6.74053	7.13858	0.126446	0.126446
FAM175B	5.63451	3.81876	5.37254	4.8609	5.14465	0.126433	0.126433
OR4C46	3.86228	4.94011	3.72744	4.14045	3.45207	0.126409	0.126409
ZNF334	7.34875	4.93847	6.6495	6.89935	6.70124	0.126361	0.126361
INTS3	6.92087	4.85738	6.156	7.09861	6.53257	0.126292	0.126292
USP53	4.76394	5.57372	5.09789	4.38999	3.82511	0.126239	0.126239
PDCD7	5.43763	3.80102	4.7838	4.63029	5.44734	0.126219	0.126219
RQCD1	7.66606	5.53032	7.70784	8.186	7.54201	0.126167	0.126167
SEC61G	6.47	4.65399	6.25484	6.6833	6.77601	0.126137	0.126137
USP4	5.25066	3.94664	5.42401	5.66577	5.76477	0.126117	0.126117
CA10	5.16963	6.7649	5.11008	4.90376	5.11263	0.12608	0.12608
PLIN1	4.64216	5.11728	4.83752	5.01465	6.49837	0.126073	0.126073
TMBIM6	12.0738	8.50438	12.0493	12.2607	11.8957	0.125995	0.125995
ZMYND8	6.97647	5.01575	6.81757	7.26188	7.23328	0.125954	0.125954
LGI1	5.19264	6.27347	4.95621	4.28923	4.93434	0.125954	0.125954
DNAJC16	4.97855	3.79087	4.16614	3.49108	4.54172	0.125899	0.125899
PLA2G4C	3.20083	4.36663	3.31843	3.21594	3.38168	0.125843	0.125843
MSH2	7.39881	5.19526	6.97643	7.64358	6.93588	0.125787	0.125787
PAX8	5.70532	4.19635	5.483	5.97221	6.1553	0.125763	0.125763
GBE1	3.34814	2.76377	4.03396	3.24804	3.7067	0.125728	0.125728
ADNP2	3.07477	3.65923	3.19415	2.98294	4.12653	0.125668	0.125668
CYB5A	4.02091	4.03452	4.87926	5.49187	5.13511	0.125608	0.125608
ASTN1	5.11993	3.58597	5.09015	5.16002	4.76812	0.125601	0.125601
SEPP1	5.8616	7.79555	7.56761	6.20554	5.91764	0.125585	0.125585
MLIP	3.98621	4.78031	3.4877	4.85445	3.92389	0.125531	0.125531
COX7A2L	6.57623	5.48192	6.74638	7.80023	7.78273	0.125526	0.125526
PIP4K2A	4.84789	7.04498	6.97452	6.55563	6.31866	0.125477	0.125477
CHRNA10	8.18946	5.51541	7.46994	7.66181	7.42781	0.125474	0.125474
NUP98	8.18946	5.51541	7.46994	7.66181	7.42781	0.125474	0.125474
TAF10	7.04396	5.12377	7.01345	7.60531	6.99999	0.125471	0.125471
PTRF	4.34577	4.06062	5.52276	4.59792	5.50896	0.125455	0.125455
RNASE1	6.17527	7.34229	8.74388	7.2737	6.42181	0.125374	0.125374
SLC35A3	7.94647	5.4655	6.52866	6.48151	6.09892	0.125365	0.125365
SALL2	4.22438	3.40523	4.47349	4.72863	5.00846	0.125349	0.125349
TUBA1C	8.29232	5.86773	7.84075	8.46775	8.36073	0.125273	0.125273
POLR1D	9.5471	10.9366	9.59948	8.05139	7.78667	0.125205	0.125205
LAYN	5.08192	3.59562	3.99773	3.80648	4.03422	0.125196	0.125196
LTBP2	4.15024	4.96243	6.0242	5.73165	5.15762	0.125156	0.125156
CUL2	7.81279	5.90027	8.61067	8.4386	8.01182	0.12514	0.12514
RSRC1	4.09922	3.64	4.10261	5.23799	4.12485	0.125125	0.125125
USP14	4.94487	3.97099	4.82441	5.91178	5.06863	0.125113	0.125113
CTSC	6.89189	8.00456	9.76444	8.19312	7.19763	0.12511	0.12511
TPX2	3.88288	3.69995	3.90154	4.94976	4.85888	0.125085	0.125085
ALS2CR11	5.05225	4.7312	4.87012	3.50184	4.22321	0.125016	0.125016
FAM160B1	3.88354	3.59018	3.83364	4.80543	4.83133	0.124998	0.124998
HPRT1	4.90383	3.52905	5.02143	5.12362	4.83712	0.124981	0.124981
DRAM1	5.06925	4.49429	6.20016	4.5791	4.71438	0.124902	0.124902
TAF1	11.6134	15.4922	12.0495	11.0381	12.229	0.124872	0.124872
SPCS3	5.79897	5.07381	6.41307	7.10073	7.12935	0.124846	0.124846
USP46	4.87981	3.54356	3.98447	4.84073	3.95633	0.124816	0.124816
CYP2C18	3.52183	3.87011	3.4436	4.81997	3.98383	0.124812	0.124812
ATP5I	11.3383	10.211	12.4894	14.4114	13.859	0.124742	0.124742
CWC15	4.51373	3.32069	4.57253	4.73917	4.82376	0.124738	0.124738
KLF10	5.63639	3.79165	4.93003	4.96995	5.21285	0.124734	0.124734
TBCCD1	6.44702	4.65144	6.18151	6.08231	6.89675	0.12473	0.12473
MSH4	3.29989	3.82652	3.71961	4.7732	3.7869	0.124719	0.124719
HLA-DMB	7.05018	9.39025	10.2105	8.75007	8.07366	0.124663	0.124663
SEC61A1	5.04459	3.941	5.33499	5.76303	5.55241	0.124646	0.124646
PCP4	9.91827	7.25473	8.75088	9.92515	7.78264	0.124637	0.124637
KLC1	9.54879	6.44768	8.8686	8.74206	8.75662	0.124555	0.124555
MTA1	5.4696	3.76617	5.23819	5.27815	5.24447	0.124491	0.124491
SLAMF6	3.41981	3.54785	3.35557	4.39162	3.0825	0.124453	0.124453
CD9	5.74451	3.86164	5.05918	5.23892	4.9311	0.124434	0.124434
CFHR2	4.62725	5.06773	5.17168	6.60357	5.26201	0.124433	0.124433
AP3M2	7.30548	9.98833	7.72228	7.41948	7.65095	0.124359	0.124359
NOP56	7.16955	5.25363	6.9733	7.81689	6.95971	0.124349	0.124349
MNS1	5.37721	4.47086	5.15723	4.48345	6.18867	0.124226	0.124226
KDM3A	4.08624	3.51929	4.07148	4.06687	5.1142	0.124204	0.124204
OR2M4	3.95927	4.8912	3.78348	3.41951	3.80106	0.124145	0.124145
ADCY3	3.22595	3.21055	4.18005	3.00858	3.17863	0.12406	0.12406
KRTAP9-2	4.64333	5.89229	4.35003	4.38455	4.41061	0.123981	0.123981
IL23R	4.50602	5.65958	4.49594	5.90745	4.56534	0.123975	0.123975
ZNF358	4.11325	3.41843	4.38354	3.99486	5.00755	0.123972	0.123972
FAM27E2	8.3908	10.687	8.58496	7.66551	7.90727	0.123924	0.123924
STATH	4.50436	6.09111	4.57903	4.78779	4.51463	0.123895	0.123895
TMF1	6.61508	4.50443	5.7485	5.85534	5.29619	0.123893	0.123893
DNAJA1	5.67064	4.14092	5.00378	4.09322	4.72421	0.123809	0.123809
IL2RG	5.67964	7.79792	7.68724	6.46979	6.19479	0.123796	0.123796
PREPL	6.23105	4.51873	6.27472	6.55382	6.33852	0.123788	0.123788
VBP1	6.32084	4.82596	6.46839	7.18379	6.44683	0.123772	0.123772
RNFT1	2.92244	2.68273	2.99501	2.84316	3.76556	0.123767	0.123767
ZFYVE21	4.73102	3.22115	3.81504	3.88938	4.14624	0.123749	0.123749
RPL32	9.43643	6.80044	9.44023	9.91197	9.34674	0.123639	0.123639
SAR1A	7.67385	6.89971	8.00602	9.94916	8.4731	0.123633	0.123633
PLA2G2F	3.77512	4.70978	5.01101	3.63288	4.24269	0.123531	0.123531
PCED1A	4.3314	3.69527	4.38224	5.38582	4.28168	0.123486	0.123486
DECR1	6.22201	7.87683	5.82187	6.42715	5.64513	0.123405	0.123405
ZNF638	4.2214	4.13475	4.42388	5.6261	4.22321	0.123346	0.123346
FAM71D	4.17934	5.74901	4.48303	4.31761	4.40181	0.123287	0.123287
ADAM32	3.57303	4.65781	3.46631	3.4139	3.61853	0.123268	0.123268
DCTN2	5.41806	4.8972	4.79632	6.56992	4.95891	0.123216	0.123216
TTBK2	6.01488	5.04631	6.8954	5.29203	5.1331	0.123078	0.123078
OPRM1	4.67611	4.77166	3.4162	3.88627	3.97913	0.123008	0.123008
DNAJB1	5.349	4.00343	5.50286	5.87617	5.06642	0.122964	0.122964
GGT2	5.87379	7.60594	6.01137	5.64251	5.53962	0.122943	0.122943
GGTLC3	5.87379	7.60594	6.01137	5.64251	5.53962	0.122943	0.122943
GNAT3	4.07638	5.23368	3.97185	3.78387	4.01257	0.122933	0.122933
AC073657.1	18.8933	24.0025	18.5434	17.1345	18.3674	0.122863	0.122863
UFM1	5.4278	4.06559	5.32704	5.91119	5.74724	0.122792	0.122792
XRCC6BP1	5.13613	3.50439	4.37369	4.79356	4.42941	0.122711	0.122711
CYR61	5.82682	4.91278	5.97649	4.38243	6.06287	0.122704	0.122704
GRAMD1A	5.41857	3.72031	4.43965	4.64311	4.27979	0.12269	0.12269
EDDM3A	6.9531	9.38255	7.53098	7.03855	6.96416	0.122682	0.122682
KALRN	4.81073	4.53058	4.82346	6.30953	5.41575	0.122649	0.122649
ATP5A1	4.56555	4.11964	4.65353	5.25619	5.84273	0.122638	0.122638
GATAD2A	5.28501	4.06447	5.45767	4.76937	5.87813	0.122634	0.122634
ERCC1	3.89162	3.62619	3.90072	3.87562	5.04398	0.122618	0.122618
KRTAP19-5	4.13878	5.86735	5.26506	4.60017	4.6415	0.12256	0.12256
ITGA5	3.22935	3.19232	3.97494	4.37466	3.61157	0.122553	0.122553
CEP104	8.17481	5.5068	7.18339	7.19379	7.33631	0.122547	0.122547
FAM32A	4.16871	3.13978	3.74772	4.06205	4.58953	0.122538	0.122538
FYN	7.71444	5.29585	7.37291	7.2675	7.07385	0.122442	0.122442
ALG9	3.20694	3.249	3.67731	3.36973	4.39089	0.122435	0.122435
FCER1G	6.60755	8.90782	8.80296	8.13803	6.86099	0.122388	0.122388
POT1	5.69722	4.28469	6.3557	5.54214	5.62666	0.12237	0.12237
MED30	3.6261	4.73788	3.38973	4.37653	3.92324	0.122341	0.122341
TMOD3	7.87786	5.56583	7.05587	5.98724	6.84932	0.122316	0.122316
RALGPS2	4.08308	4.2884	4.17526	5.3004	5.36558	0.122316	0.122316
BRWD1	6.01789	4.53381	5.95156	6.63108	6.32004	0.122259	0.122259
CEACAM6	5.41152	6.76375	5.27134	4.78423	5.2142	0.122228	0.122228
ZBTB25	7.97836	6.04889	7.62396	8.96039	7.80887	0.122201	0.122201
PRIM1	4.6155	3.68084	5.15216	4.29358	3.86709	0.12218	0.12218
XPO1	5.70647	4.30357	5.8169	5.24111	6.27149	0.12218	0.12218
GMPPA	4.45215	3.16324	4.5172	4.25605	4.44151	0.122148	0.122148
TIMM23	6.37979	4.99301	5.96241	7.30095	6.59619	0.122002	0.122002
TOP2B	5.65379	4.13691	5.94531	5.44072	4.92241	0.121907	0.121907
NRM	5.10314	4.0517	4.98961	5.90347	5.53222	0.121824	0.121824
ADCY4	4.28759	5.78501	4.38573	4.41382	4.40149	0.121789	0.121789
SLC16A14	7.13551	9.23454	7.3068	6.54081	7.24827	0.121758	0.121758
OR8K5	3.57402	4.50486	3.35991	3.44609	3.30489	0.121736	0.121736
AMTN	2.94269	4.03801	3.36122	3.01656	3.08674	0.121715	0.121715
TM9SF4	8.20709	6.39285	7.66012	9.22629	8.74965	0.121705	0.121705
CBWD2	4.42799	4.57022	4.75897	6.07277	4.67266	0.121703	0.121703
UBFD1	4.66318	4.33975	4.49524	6.01192	4.97608	0.121696	0.121696
ZFAND6	8.06604	5.97224	8.37627	8.66086	7.84734	0.121674	0.121674
CDC14A	7.3276	5.22476	6.58868	7.31142	6.10013	0.121658	0.121658
OCIAD1	4.52783	3.72085	4.69358	5.48854	4.71589	0.12164	0.12164
NDC1	3.63288	3.08495	4.46682	3.90866	3.55979	0.121621	0.121621
IQCK	7.76794	5.53554	7.4681	7.33333	8.02485	0.121589	0.121589
ZFP64	4.17217	5.45434	4.088	4.74756	4.00771	0.121531	0.121531
WBP11	11.137	7.68966	10.6562	10.026	10.5955	0.121518	0.121518
CLEC2B	4.48904	6.4523	5.30908	5.29922	4.99196	0.121506	0.121506
NUDT5	5.25024	3.92431	5.62076	5.60014	5.18346	0.121505	0.121505
SMARCA5	8.27724	6.25457	9.24565	8.03361	8.24499	0.12148	0.12148
MAT2A	5.83471	4.37807	4.74697	5.30451	6.08103	0.121433	0.121433
IL13RA1	5.04303	4.15735	4.95715	6.07275	4.92702	0.121381	0.121381
STK17B	5.46177	6.59201	7.57212	5.77385	5.84926	0.1213	0.1213
CARD16	3.32904	4.58727	3.59102	3.98657	3.43311	0.121268	0.121268
NDUFAF6	8.55744	5.92376	7.10469	8.06974	7.60779	0.121268	0.121268
MARVELD2	7.9284	5.77425	6.18355	7.46805	7.58227	0.121241	0.121241
ZFP36	4.60605	3.44413	3.88193	3.2896	4.05053	0.121219	0.121219
TOPAZ1	3.86076	4.85722	3.49413	3.62563	3.9092	0.121206	0.121206
FKSG68	18.8559	23.6093	18.2727	16.8971	18.0998	0.121185	0.121185
PPP3R1	6.12658	4.4774	5.23348	6.3652	5.4846	0.121173	0.121173
DAXX	5.12338	3.92842	5.37382	5.70691	5.41635	0.121149	0.121149
AGO2	6.04011	4.32271	5.75495	5.83207	6.26513	0.121132	0.121132
ANKFY1	4.35389	3.40434	4.29662	4.97266	4.6571	0.121061	0.121061
RALGAPA1	10.8681	7.43025	9.34576	9.63926	10.1246	0.121056	0.121056
PKM	4.69169	3.37573	4.75861	4.79587	4.57761	0.121002	0.121002
MTDH	15.3765	19.1241	15.1248	13.474	14.8453	0.120979	0.120979
SCAP	7.81988	6.20259	8.04109	9.15003	8.16846	0.120972	0.120972
PPT1	7.49633	5.56364	7.16588	7.48472	8.1591	0.120947	0.120947
GPRASP1	3.63238	3.81369	3.67037	4.68587	3.31103	0.12081	0.12081
FAM177B	5.26296	6.89258	5.87437	4.90779	5.42101	0.120748	0.120748
AMD1	5.67888	4.10347	5.30559	5.84765	5.7524	0.120628	0.120628
USMG5	9.48097	8.17668	10.2555	11.8607	10.4974	0.120622	0.120622
DEPDC1	5.13489	6.7307	5.25517	5.37577	4.82534	0.12062	0.12062
DSP	9.15058	6.25557	7.55714	8.04836	8.1792	0.120582	0.120582
ABI2	8.0895	5.78041	7.66651	7.14104	8.25384	0.120557	0.120557
OR5AR1	4.33611	6.24919	5.49154	5.59217	6.06642	0.120508	0.120508
FAM198B	2.98524	3.01926	3.74806	3.38653	4.05353	0.120472	0.120472
TAS2R13	4.48819	3.80792	4.11222	5.40486	4.45867	0.12046	0.12046
MMP12	3.14629	3.71154	4.27314	4.35738	3.51967	0.120444	0.120444
SGTB	4.84533	5.81148	5.32861	4.73478	4.03649	0.120412	0.120412
YEATS4	6.47584	5.11936	6.42327	7.49933	6.85535	0.120319	0.120319
FDCSP	4.27242	4.59754	5.41101	3.78756	4.2735	0.120313	0.120313
ZNF136	9.31416	6.40053	8.5257	8.25204	8.79405	0.12019	0.12019
ADAM17	5.20407	3.77295	5.16694	5.19997	5.40803	0.120166	0.120166
EPHX1	5.07825	4.61187	6.15294	6.27601	5.10021	0.120154	0.120154
EEF1D	3.31056	3.60939	4.00523	4.67765	4.23285	0.120149	0.120149
POLR3G	5.46104	7.09785	5.13272	5.94026	5.39816	0.119962	0.119962
DBT	4.5074	3.85121	4.03306	5.39436	4.50716	0.119961	0.119961
SLC44A5	6.98063	4.85619	5.45899	5.75714	5.83644	0.119951	0.119951
RP11-248J23.6	4.26075	5.26455	4.26264	3.64368	4.28009	0.119905	0.119905
NEDD4L	9.94975	7.95689	10.2962	11.3351	11.2131	0.119902	0.119902
SULF1	9.94457	7.98267	11.7392	10.3201	10.2827	0.119899	0.119899
FCER1A	5.03088	7.18286	6.28997	6.10583	5.56601	0.119849	0.119849
TACSTD2	4.8626	3.84436	3.51848	3.79053	3.70358	0.119799	0.119799
RABGGTB	5.92096	4.57683	4.42461	4.47678	4.50362	0.119716	0.119716
DEFB134	5.1951	6.6361	4.71396	5.13555	5.58385	0.119704	0.119704
APOD	5.80137	7.5281	6.95211	8.371	6.81148	0.119466	0.119466
NMRK2	3.26263	4.1404	3.22326	3.2586	2.95693	0.119462	0.119462
TMBIM1	7.22486	9.23627	7.13518	6.9343	6.8333	0.119455	0.119455
PLAU	6.29288	7.46092	6.24148	5.09977	6.57693	0.11945	0.11945
DMKN	11.1478	7.68496	10.5308	10.2508	9.87261	0.11942	0.11942
FXYD3	4.05365	3.20996	3.04276	3.23622	2.94163	0.119395	0.119395
PPM1A	12.3534	8.43273	11.1348	10.9943	11.2454	0.119373	0.119373
OR52B4	4.85089	6.27251	4.98567	4.49137	4.91563	0.119333	0.119333
PAX2	5.1166	4.50543	5.2733	6.19493	6.17645	0.119325	0.119325
IDE	3.91631	4.35061	5.13379	4.16813	5.30102	0.119312	0.119312
SPATA31D1	7.83527	9.99769	7.68294	7.21674	7.84843	0.119296	0.119296
CUL3	6.72581	4.61582	5.92135	5.69902	5.52382	0.119247	0.119247
SLC35G6	5.4963	6.97664	5.36959	5.08663	5.3461	0.119197	0.119197
SSMEM1	4.68921	5.95435	4.97762	4.73309	4.17911	0.119166	0.119166
SESN3	5.88503	4.55081	4.78124	4.14365	4.86082	0.1191	0.1191
TRPV5	3.5237	4.63727	3.49622	3.56176	3.51138	0.119093	0.119093
TEAD2	6.13592	4.74572	6.28562	6.49636	6.88774	0.119076	0.119076
UBN2	10.582	7.30689	10.0536	9.53338	9.6734	0.118976	0.118976
SRRM2	13.3532	9.59888	13.2098	13.4238	13.3627	0.11891	0.11891
SAA2	3.54677	3.43536	4.25708	4.21543	3.14383	0.118832	0.118832
SAA4	3.54677	3.43536	4.25708	4.21543	3.14383	0.118832	0.118832
ZNF532	7.42961	5.28188	6.79257	6.8679	7.53582	0.118802	0.118802
MYL9	7.73374	5.90733	8.36527	8.15	8.25199	0.118784	0.118784
SLCO1A2	7.53719	9.38055	7.97403	7.24056	6.64206	0.118763	0.118763
RP11-770J1.4	4.21299	5.02632	4.1577	3.45111	4.17488	0.118733	0.118733
OR13C4	3.68265	4.75323	3.43684	3.67695	3.76478	0.118682	0.118682
TMEM207	4.71566	5.57914	4.05607	4.26501	5.18711	0.118674	0.118674
MRPS21	6.57169	5.21525	6.81698	7.55662	7.09842	0.118671	0.118671
EDARADD	4.57999	3.57198	4.01398	4.83167	3.69846	0.118625	0.118625
FARP1	10.7302	7.75244	10.0358	10.8865	10.8675	0.118598	0.118598
CYP1B1	3.44182	3.34617	4.56502	4.22025	4.0651	0.118597	0.118597
PPP1R8	4.7745	3.8412	4.32906	5.49602	4.83196	0.118512	0.118512
SSB	7.17682	5.98741	8.55243	8.05515	7.93874	0.118469	0.118469
PTPRM	5.95219	4.28927	4.55132	4.73053	4.71992	0.118465	0.118465
SERPINI2	6.70642	8.80914	7.06652	6.31609	7.12065	0.118415	0.118415
NACA2	13.7259	17.4709	13.5613	12.7319	13.4217	0.11837	0.11837
TMEM126A	6.9919	5.22629	7.34376	7.43277	6.9098	0.118341	0.118341
RGS10	6.00453	7.1209	8.56502	7.79916	6.90883	0.11834	0.11834
NXPH2	6.07644	6.93318	5.61614	5.23376	5.01251	0.118265	0.118265
ATP2B1	4.78492	3.71956	4.6355	4.0679	5.21506	0.118223	0.118223
RNASE3	3.70248	4.7093	3.61171	3.38269	3.86168	0.118087	0.118087
RPS29	6.28859	5.62326	6.52996	7.94363	7.19018	0.118074	0.118074
IP6K2	4.46734	3.58318	4.50409	4.49329	5.24331	0.118073	0.118073
LSM7	6.5577	4.84443	6.19868	6.99283	6.52976	0.118049	0.118049
SFXN1	3.8042	3.13718	3.18758	4.25479	3.9064	0.118012	0.118012
RCVRN	3.54601	4.42131	3.54104	3.36912	4.38673	0.118004	0.118004
CTNND1	7.9524	5.47054	7.25933	6.79515	7.09636	0.117994	0.117994
FCHO2	3.78246	5.27463	4.98289	4.20567	4.84293	0.117941	0.117941
CEP41	4.77002	3.93875	3.86375	4.56614	5.27571	0.117927	0.117927
OFCC1	5.04719	5.54242	4.23051	4.277	4.16546	0.117884	0.117884
PPM1K	5.74466	7.08064	5.93497	5.22882	5.18118	0.117878	0.117878
FAM71C	3.30408	4.13345	2.94799	3.28378	3.22626	0.117853	0.117853
ERAP1	4.61213	4.33184	5.97716	5.05043	4.60331	0.117778	0.117778
WNT9B	10.6458	13.4961	10.4668	9.8507	10.3803	0.117752	0.117752
SPG11	4.79809	3.44713	3.65677	4.27914	4.21366	0.117719	0.117719
SPARC	10.2982	8.75169	11.9663	9.59376	11.7339	0.117661	0.117661
WARS	7.14555	6.61858	9.27013	8.32897	7.87294	0.117617	0.117617
FRG2	5.19366	6.53025	5.1657	4.70629	5.03643	0.117585	0.117585
MSANTD4	5.9236	4.42819	5.86352	5.80985	6.42706	0.117478	0.117478
PLXDC2	8.00465	5.99245	8.15645	8.00449	6.71443	0.117454	0.117454
SLC7A2	3.00667	3.32826	3.28669	4.17031	3.22116	0.117411	0.117411
MVP	5.73271	6.92487	8.27363	7.56233	7.10364	0.11734	0.11734
PAGR1	5.73271	6.92487	8.27363	7.56233	7.10364	0.11734	0.11734
DDX42	5.87463	4.58579	6.09105	6.64732	6.12668	0.117338	0.117338
ATG14	8.31154	5.73984	7.65249	7.70138	7.45265	0.11733	0.11733
SMG1	5.50213	4.52999	5.11684	6.42191	5.86706	0.117298	0.117298
OR8D2	3.47412	4.95267	3.98502	4.01928	4.00128	0.117222	0.117222
PRKAG1	7.38773	5.48131	7.34071	7.26207	7.90977	0.117217	0.117217
DCAF17	4.53318	4.49976	4.93721	5.68181	5.97193	0.1172	0.1172
ADH5	5.27018	4.02961	5.18589	5.87493	5.22119	0.117138	0.117138
ZWILCH	3.57549	3.58303	4.32323	4.75743	3.74997	0.117043	0.117043
LAMP2	4.87129	4.38063	5.04159	6.21143	5.23431	0.117041	0.117041
ACTR8	6.55324	4.70864	6.42699	6.44941	6.571	0.117034	0.117034
RWDD3	7.19903	5.18344	7.12684	6.82449	7.2953	0.117028	0.117028
TMEM56	7.19903	5.18344	7.12684	6.82449	7.2953	0.117028	0.117028
TMEM56-RWDD3	7.19903	5.18344	7.12684	6.82449	7.2953	0.117028	0.117028
KRT5	4.37138	3.24087	3.31676	3.65715	3.33147	0.116954	0.116954
ZMYND11	7.22789	5.12919	6.87356	7.07063	7.06566	0.116916	0.116916
SH3BGR	6.97434	8.96065	7.29862	6.41075	7.09001	0.116893	0.116893
PCDH7	4.59711	4.02907	5.18452	4.71318	5.70802	0.116892	0.116892
FBXL12	3.25882	3.31115	3.31733	4.27787	3.19205	0.116874	0.116874
GLRB	5.11747	7.21597	5.8501	5.79304	5.67983	0.116848	0.116848
NUTM1	5.57617	6.82626	5.33172	5.09079	5.06173	0.116825	0.116825
RABL3	4.66448	3.64267	4.69098	4.62747	5.31174	0.116799	0.116799
FAM25E	7.28251	9.57095	7.77796	7.19136	7.18881	0.116745	0.116745
TRIM59	3.77854	3.73118	3.59662	3.10139	4.46103	0.11672	0.11672
OR4D10	3.929	5.23842	4.03038	4.03614	4.01359	0.11671	0.11671
HIST2H4A	5.86742	4.80097	5.87559	6.36406	6.90425	0.116533	0.116533
HIST2H4B	5.86742	4.80097	5.87559	6.36406	6.90425	0.116533	0.116533
FAM122B	4.53353	3.92575	5.15093	5.55486	4.66304	0.116497	0.116497
UGT3A1	5.87934	7.29941	5.60616	5.56894	5.39186	0.116478	0.116478
PDP2	4.75736	4.33301	3.7983	4.96788	3.70523	0.116456	0.116456
RIIAD1	3.9602	4.85422	3.97643	3.39961	3.91872	0.11644	0.11644
TFAP2B	4.33086	5.52387	3.941	4.46023	4.41596	0.116369	0.116369
FAM120AOS	6.21372	4.58537	6.5786	5.88182	6.13015	0.116336	0.116336
DPT	5.21766	6.78024	7.2502	5.77861	6.69572	0.116328	0.116328
TMEM117	3.88491	3.31387	3.50241	4.60638	4.02758	0.116321	0.116321
FCGR2B	3.8637	3.8931	5.20541	4.17966	4.09037	0.116314	0.116314
PPP2CB	6.17033	4.57226	6.24272	6.46933	6.24033	0.11631	0.11631
ZRANB2	5.63271	4.01572	5.06714	5.64057	5.09401	0.116304	0.116304
ZNF713	4.4232	3.94916	4.08927	4.53574	5.43988	0.116302	0.116302
SLC25A40	5.58733	7.00701	5.13212	5.7572	5.25501	0.116278	0.116278
STOM	3.62233	4.15721	5.18129	4.4382	4.27366	0.116277	0.116277
CENPH	5.74558	7.05981	5.98472	5.35018	5.09586	0.116274	0.116274
PPP1R18	4.50312	6.0224	6.17222	6.42345	5.77897	0.11624	0.11624
TRIM43	3.92147	4.75607	3.98717	3.29223	4.05587	0.116223	0.116223
MYB	4.74289	4.45993	3.50731	4.34895	3.64255	0.116196	0.116196
ZNF613	7.46851	5.18575	6.46523	6.43558	6.07517	0.116158	0.116158
SDHAF2	8.67013	6.73252	8.63339	9.76915	8.87103	0.116137	0.116137
CPS1	5.228	6.18623	5.19441	6.41093	4.71547	0.116066	0.116066
BCL2A1	4.114	5.57907	4.49789	4.26717	4.29835	0.11606	0.11606
GPR141	4.82185	6.46432	4.94473	5.04774	4.99112	0.116054	0.116054
DEPDC4	2.91939	3.43497	3.38459	4.15831	3.33946	0.116028	0.116028
OR52E2	3.75256	5.06324	4.02427	4.13704	3.76338	0.115987	0.115987
SORD	6.39005	7.09707	7.72418	8.82812	8.49486	0.115828	0.115828
ACKR2	4.85163	6.05405	4.62912	4.74115	4.43892	0.115727	0.115727
PTTG2	5.03517	6.34352	4.85824	4.72207	4.86769	0.115656	0.115656
FBLN5	3.64703	3.1676	4.04281	4.42177	4.25673	0.1156	0.1156
VPS33A	6.16515	5.81974	6.30228	4.45099	5.91114	0.115597	0.115597
RBPMS	11.6737	8.11575	10.3005	10.3954	9.64982	0.115595	0.115595
GPR148	5.67017	7.23894	5.2774	5.75807	5.61478	0.115569	0.115569
EVI2A	4.5981	4.98229	6.40373	5.2071	5.11329	0.115549	0.115549
EVI2B	4.5981	4.98229	6.40373	5.2071	5.11329	0.115549	0.115549
RFT1	4.26685	4.44521	4.32519	4.28354	5.64784	0.115535	0.115535
SNX25	9.53182	9.51372	8.4597	6.96738	7.9079	0.115481	0.115481
RAPGEF4	5.67742	7.27364	5.41176	5.51462	5.75568	0.115444	0.115444
SLPI	10.3992	7.76047	9.88879	10.6736	8.70479	0.115433	0.115433
CDC73	5.88944	4.09358	5.36561	5.16131	4.96283	0.115429	0.115429
SYMPK	8.226	6.38341	8.02099	9.08543	8.74912	0.115398	0.115398
NUDT12	3.42488	4.91579	4.02742	4.14933	4.32883	0.115397	0.115397
KRT18	3.81453	3.35103	3.18799	4.38121	3.9866	0.115396	0.115396
MED14	6.7963	8.76787	6.77832	6.6764	6.62077	0.115394	0.115394
OOSP1	5.29809	5.75842	4.78628	4.81518	4.05207	0.115379	0.115379
HNRNPH3	8.04626	5.93265	8.10217	8.29888	8.12685	0.115353	0.115353
TMEM183A	5.81877	4.21629	5.83285	5.735	5.78559	0.115304	0.115304
S100A8	3.77305	4.93265	3.72755	4.13022	3.69633	0.115295	0.115295
SLC6A8	3.1756	3.10949	3.34308	3.12767	4.14087	0.115286	0.115286
TPD52L1	4.3114	3.41552	4.02426	4.90243	4.13512	0.115216	0.115216
ROGDI	5.19616	7.211	5.78571	5.60171	5.8032	0.115161	0.115161
MED10	5.84435	4.80231	6.33712	6.87614	6.26391	0.115152	0.115152
CCDC80	6.67135	6.63704	8.97499	7.25542	7.38292	0.115126	0.115126
OR52A1	4.29904	3.77566	4.2992	5.34651	4.53697	0.115055	0.115055
ZC3H8	7.08916	5.05294	5.89472	5.62343	6.39361	0.115033	0.115033
CDC7	3.18707	3.48454	4.44401	3.54996	3.84472	0.115016	0.115016
NUP50	4.14876	5.88116	4.88928	4.65735	4.91126	0.115002	0.115002
SLC35E2B	6.52187	4.83519	5.31678	6.49537	5.62057	0.115001	0.115001
MRPS22	7.72059	5.62866	7.40137	8.00315	7.34733	0.11497	0.11497
TIMD4	3.85247	4.04692	3.2261	4.64066	3.89278	0.114963	0.114963
NPAT	4.95706	3.58815	4.89443	4.99464	4.81893	0.114947	0.114947
EMB	4.06543	5.48757	4.69064	4.08659	4.41504	0.114925	0.114925
TCEAL6	6.64885	8.99034	7.16558	6.76718	7.21576	0.114906	0.114906
SERPINB6	4.07496	2.88765	3.89502	3.43485	3.66681	0.11489	0.11489
SIK3	3.66061	4.03721	3.70402	3.65221	2.80164	0.114883	0.114883
MPV17	8.09296	5.84898	8.05046	7.92089	8.02767	0.114844	0.114844
AACS	5.25181	4.09492	4.23766	4.01568	3.8734	0.114761	0.114761
RHBDL3	4.72455	5.4164	3.97152	4.67952	4.05617	0.114736	0.114736
USP17L15	4.58984	6.16423	4.58145	5.25469	4.9295	0.114736	0.114736
IREB2	4.15509	3.3022	4.14979	4.65336	4.56017	0.114639	0.114639
TRBC1	3.65748	4.89694	4.27874	4.73599	3.80638	0.114606	0.114606
YIF1A	5.305	4.24458	6.01067	5.81876	5.47956	0.114594	0.114594
EXO1	3.91003	4.24023	4.67459	3.74412	5.09571	0.114594	0.114594
ZNF644	3.86464	2.99314	3.6401	3.90792	4.2933	0.114552	0.114552
F11R	6.79468	5.74313	6.76259	7.97111	7.7762	0.114545	0.114545
RNF130	6.30945	4.86263	6.01582	6.91852	6.56986	0.11448	0.11448
MPI	4.41592	4.17134	4.5829	5.67374	4.37324	0.114478	0.114478
UBE2E2	7.60266	5.63261	7.78092	7.84501	7.58502	0.114464	0.114464
ZNF28	4.53616	3.87831	3.88951	4.50676	5.24377	0.114441	0.114441
MRS2	6.00946	4.32633	5.76229	5.65461	6.06193	0.11442	0.11442
CRY1	4.56108	3.22743	3.6691	3.89129	3.68033	0.114333	0.114333
MROH7	4.6402	3.32319	3.85503	3.87402	3.58728	0.114309	0.114309
MROH7-TTC4	4.6402	3.32319	3.85503	3.87402	3.58728	0.114309	0.114309
TTC4	4.6402	3.32319	3.85503	3.87402	3.58728	0.114309	0.114309
FIGF	4.61182	5.50543	4.07541	4.07591	4.5993	0.114297	0.114297
LMF2	3.14806	3.12491	3.64205	4.21918	3.43083	0.114281	0.114281
C8A	3.48944	3.47301	2.95101	4.16721	3.29006	0.114279	0.114279
LY6G6E	5.62785	6.48522	5.24548	4.61159	5.17051	0.114273	0.114273
PDE8B	3.28371	4.23734	3.184	3.25257	3.30535	0.114264	0.114264
HGD	4.18536	4.11321	4.27434	5.32139	3.89472	0.114253	0.114253
TRIP13	5.45211	6.63531	5.23474	4.73029	5.38818	0.114252	0.114252
CA5B	5.46731	4.1636	5.99449	5.40004	5.3971	0.114167	0.114167
WWC3	3.73327	3.02251	4.35814	3.75081	3.67847	0.114139	0.114139
OLAH	4.70419	6.45319	5.23068	5.23274	4.92419	0.114109	0.114109
EPHB6	5.43988	6.971	5.32307	5.32943	5.32865	0.114077	0.114077
HOXB7	4.09414	4.29149	5.52367	4.32372	4.31109	0.114063	0.114063
BMF	5.19785	7.06174	5.52258	5.55903	5.51605	0.114045	0.114045
MAGEF1	5.54098	4.88726	6.1189	6.85777	6.33832	0.114016	0.114016
AC018867.1	10.7636	14.4694	12.0046	10.7353	11.7492	0.114015	0.114015
ADAMTS9	3.75684	3.70201	4.28894	5.03159	4.33074	0.11401	0.11401
NDUFA9	7.01022	5.17247	7.31214	6.88081	6.92789	0.113968	0.113968
ANLN	4.98681	5.70649	4.09456	4.88426	4.41631	0.113956	0.113956
PTPRJ	5.04969	3.76653	3.92805	3.95188	3.90494	0.113871	0.113871
CCDC138	4.35706	3.90343	4.93362	5.42541	4.40777	0.11381	0.11381
ATIC	3.64333	3.12704	3.55328	4.41309	3.58035	0.113809	0.113809
ABCA8	5.13719	6.36487	7.34179	6.02919	6.47915	0.113728	0.113728
RGPD5	8.58073	6.16538	6.81318	7.89361	7.34773	0.113694	0.113694
SULT1C3	3.54137	4.22485	3.87357	4.92673	3.94204	0.113692	0.113692
OR2M3	5.62889	6.05784	5.30179	5.03681	4.27808	0.113684	0.113684
LRRC8B	4.68429	6.53613	5.56773	5.2747	5.13248	0.113657	0.113657
CHL1	3.83364	4.88606	4.87329	3.75754	4.18226	0.113639	0.113639
TFB2M	5.42655	3.88862	4.63942	4.21508	4.72945	0.113612	0.113612
TP53BP1	6.85141	5.04749	6.1692	5.71347	6.87786	0.11361	0.11361
ECD	7.24724	6.60905	7.60637	9.15192	8.37867	0.113594	0.113594
PHF20	5.93385	4.56394	5.72664	6.55765	5.64225	0.113559	0.113559
RFWD2	7.51058	6.03577	7.47595	8.69476	7.69411	0.113535	0.113535
LDHB	8.03286	6.25154	6.99458	8.66897	8.05579	0.113524	0.113524
MX1	5.21857	6.80963	6.70186	5.9176	5.26375	0.113522	0.113522
OR4Q3	3.61537	4.67281	3.77935	4.04873	3.38504	0.113516	0.113516
RNF144A	4.09681	3.8272	4.1006	4.75326	5.17896	0.113443	0.113443
MBOAT2	5.63909	5.65255	6.63739	7.53145	6.89569	0.113441	0.113441
TARM1	7.52588	9.67214	7.43807	7.3573	7.43912	0.11341	0.11341
RGS2	6.59651	8.1351	7.16527	5.73559	6.81337	0.113383	0.113383
PIK3R1	4.87083	5.13914	6.42683	6.4641	5.86714	0.113381	0.113381
CCR8	3.43802	3.11985	4.17999	3.10746	3.3877	0.113355	0.113355
ABRACL	5.11294	6.61565	5.92579	4.79131	5.69232	0.113325	0.113325
ALDOB	3.84436	3.95659	3.80695	4.90343	3.59858	0.1133	0.1133
EPS8	3.99689	4.44788	4.59958	5.60072	4.91505	0.113289	0.113289
APLP2	7.14836	5.0452	6.70353	6.42645	6.80337	0.113256	0.113256
KIF11	4.46815	3.82186	4.53736	4.60383	5.44782	0.113249	0.113249
SULT2A1	4.54408	4.72305	4.59811	5.78964	4.1907	0.113231	0.113231
KIF3A	4.70731	3.51011	4.30724	4.03497	4.86184	0.113128	0.113128
WASF1	3.9351	3.98277	3.78704	5.05713	3.89479	0.113126	0.113126
SPATA12	4.4317	5.29561	4.43458	4.19626	3.76058	0.113111	0.113111
SF3B4	7.0003	5.641	6.57743	7.72024	7.73972	0.112991	0.112991
RARRES3	7.45559	7.31009	8.70047	7.90436	6.1064	0.112966	0.112966
TFCP2	4.63469	5.59485	4.398	4.93588	4.0157	0.112961	0.112961
IL18BP	4.60996	6.07321	4.55999	4.85044	4.75552	0.112935	0.112935
MREG	4.6101	3.3769	4.5162	4.57697	4.68831	0.112904	0.112904
KRTAP25-1	4.36625	4.0838	3.30153	3.3383	3.58255	0.112889	0.112889
AGT	4.58619	3.93113	4.14917	5.24009	3.9545	0.112875	0.112875
HAUS1	5.95577	6.55884	6.13061	8.00333	6.21571	0.112838	0.112838
PRRG4	6.12149	6.45254	5.87827	5.37691	4.61406	0.1128	0.1128
MEF2C	8.41037	9.14784	8.48859	6.46298	7.76837	0.112757	0.112757
SUGP2	4.04707	2.95557	3.95565	4.11018	3.9614	0.11273	0.11273
ACTG1	7.09052	6.58763	8.11346	8.99247	8.45527	0.112701	0.112701
SETD3	8.00631	5.97563	8.22802	8.31749	7.72055	0.112684	0.112684
ITCH	6.73821	5.21314	6.7255	7.47648	6.52392	0.112678	0.112678
ATRN	7.45458	5.67249	7.10539	7.71606	7.97571	0.112625	0.112625
UGDH	8.68544	6.42473	8.7133	8.53157	8.96812	0.112596	0.112596
ANKDD1B	5.02532	3.65303	4.01133	4.12436	3.91463	0.112538	0.112538
NLGN1	3.75416	3.79678	3.68021	4.83953	3.69805	0.112504	0.112504
FLG	3.39781	3.13129	3.47121	3.24573	4.2503	0.112497	0.112497
UGT2B15	3.28934	3.97529	3.87522	4.69125	3.98351	0.112423	0.112423
HIST1H3I	6.45292	5.6501	7.27833	7.56236	7.73711	0.112384	0.112384
ACP1	10.7164	7.8191	10.2883	10.2606	10.95	0.112376	0.112376
SMCP	3.65385	4.48555	3.47706	3.33702	3.46244	0.112319	0.112319
KCNAB3	3.93079	4.563	4.10431	3.22192	3.7481	0.112207	0.112207
ATP5L2	6.18152	4.79476	6.74546	6.5489	6.14631	0.112194	0.112194
ZMAT4	4.94123	3.80396	4.62754	3.98378	3.76464	0.112161	0.112161
CCT4	5.28222	4.32549	5.09325	5.81432	6.01669	0.112147	0.112147
TAB2	6.61105	5.08482	6.93281	7.05552	6.89736	0.112091	0.112091
KIAA0232	4.47938	3.16692	3.66811	3.75787	3.68656	0.111995	0.111995
SLC25A36	5.53369	3.9837	5.35114	5.42073	5.31634	0.111994	0.111994
ASCC3	5.12934	3.63301	4.68438	4.82284	4.87383	0.111965	0.111965
ZNF425	6.5461	4.68461	5.64023	5.27051	5.26941	0.111944	0.111944
EFCAB1	5.70167	4.17061	4.51869	4.4645	4.61783	0.111846	0.111846
EFHC1	4.23147	3.32007	4.12299	4.75722	4.14527	0.111823	0.111823
TAF13	7.82812	9.64769	7.77191	7.01549	7.54815	0.111809	0.111809
USP8	4.8506	6.50353	4.99661	5.05079	5.42507	0.111795	0.111795
OR5D18	3.75431	4.56751	3.43847	3.76805	3.38452	0.111788	0.111788
DSEL	3.59338	3.99286	4.02168	4.97978	3.9937	0.111765	0.111765
PPHLN1	6.39388	5.33274	6.15518	7.50525	6.82279	0.111736	0.111736
AEBP1	6.68737	5.89855	8.29365	7.32815	7.35452	0.111678	0.111678
APH1B	3.93861	4.14134	4.13214	5.28288	4.1495	0.111673	0.111673
BNC2	6.64791	5.26893	6.59978	7.52051	6.88632	0.111644	0.111644
IFNA14	3.90092	5.00155	3.82215	3.88551	3.84067	0.111633	0.111633
OR6C4	3.33844	3.30755	2.99064	4.11103	3.22084	0.111612	0.111612
CLASP2	5.10643	3.68959	5.0156	4.59655	4.95936	0.111602	0.111602
L3MBTL1	4.29942	3.77295	3.7632	5.05588	4.31012	0.111595	0.111595
MCM4	6.17155	7.65497	6.1	5.56335	6.08123	0.111581	0.111581
SLC1A3	7.63717	9.50906	7.52213	7.07615	7.30422	0.111537	0.111537
BANF2	3.78947	3.83428	3.76122	3.66765	4.86529	0.111512	0.111512
GPSM3	3.92144	4.81632	3.90103	3.58675	3.6371	0.111505	0.111505
HNRNPAB	5.47156	4.14383	5.39096	5.71472	5.7404	0.11147	0.11147
COL5A1	4.4721	4.40602	5.71825	5.26398	5.67987	0.111466	0.111466
GNAL	6.26157	7.98076	6.49491	5.95766	6.11283	0.111465	0.111465
DNAH7	6.16585	5.00938	4.80644	4.47342	5.28931	0.111465	0.111465
EZR	6.45773	4.61325	6.05345	6.05948	6.27543	0.111462	0.111462
SULF2	5.85189	5.11754	7.19767	6.21181	6.48079	0.111392	0.111392
SNX16	4.78666	4.32053	4.626	5.73634	4.27565	0.111384	0.111384
ACTR5	2.9511	2.86323	3.20031	3.12841	3.87535	0.111371	0.111371
BMS1	4.45831	3.81587	4.00826	4.8098	5.15766	0.111347	0.111347
LUC7L3	8.63247	7.38909	8.65568	10.4584	9.02714	0.111346	0.111346
ST8SIA2	3.55677	3.15059	3.5125	4.09907	4.2854	0.111285	0.111285
AOX1	3.96663	3.5889	4.6782	4.40183	3.52998	0.111272	0.111272
ACADL	8.52802	10.7758	8.60599	7.91203	8.51426	0.111219	0.111219
HLA-B	5.25741	6.3439	7.31021	6.37462	5.74227	0.111214	0.111214
CLDN4	6.33421	4.72631	4.80642	5.17398	5.05783	0.111204	0.111204
ZNF418	8.0587	9.56296	8.0496	6.76712	7.793	0.111173	0.111173
PCMTD1	5.28275	3.82694	4.36537	4.14829	4.67169	0.111169	0.111169
ASB17	3.24684	3.81288	3.34461	4.09504	3.03147	0.111162	0.111162
NUTM2F	4.8377	6.14959	4.77214	4.58552	4.88908	0.111137	0.111137
SPIN1	5.54819	4.16881	5.45899	5.61839	5.83559	0.111121	0.111121
CETN3	6.40594	8.38245	6.55637	6.44195	6.52098	0.111105	0.111105
SNX5	5.85557	4.50725	5.06711	6.05165	6.01147	0.11108	0.11108
EIF1	7.79328	7.38936	8.72128	10.0938	8.20556	0.111028	0.111028
SPP1	8.29135	6.92505	9.00898	9.7014	8.08549	0.111016	0.111016
RPL36A	4.99919	5.31481	5.90939	6.78692	6.33165	0.11101	0.11101
APOC4	6.70695	8.47901	6.66074	6.48927	6.41803	0.110991	0.110991
LRRC37A	7.66154	5.5741	6.56601	7.57517	6.95376	0.110966	0.110966
DAPL1	6.97928	6.33912	8.14522	7.50297	5.99592	0.110953	0.110953
PPP1R14A	8.19264	10.1801	8.3493	7.54188	7.77107	0.110896	0.110896
MEIOB	4.51948	5.01676	4.4789	3.52817	4.27217	0.110894	0.110894
SMARCD2	4.80398	3.72628	3.62477	4.11849	4.58358	0.110887	0.110887
CHKA	6.86304	4.91939	5.658	5.58117	5.53553	0.110854	0.110854
HEMGN	3.21369	4.15392	3.30234	3.22383	3.13713	0.110833	0.110833
APMAP	4.25244	3.55407	4.37335	4.57988	5.03498	0.110748	0.110748
HIPK3	5.43253	4.07284	5.69238	4.87567	5.19779	0.110726	0.110726
WDSUB1	5.23569	3.83177	4.42398	4.22791	4.05228	0.110709	0.110709
RASGRF2	4.23973	4.21529	5.53112	4.22852	4.641	0.1107	0.1107
BRE	7.46205	6.3954	8.61583	8.54308	8.57935	0.110681	0.110681
GNA13	5.90641	4.87237	6.134	6.13644	6.9416	0.110675	0.110675
NONO	8.34159	5.98666	7.87265	7.93345	8.10021	0.110617	0.110617
FKBP1A	6.26295	4.83642	6.2659	6.87266	6.26773	0.11058	0.11058
PARK7	8.8493	6.7794	8.5281	9.57407	8.98428	0.110579	0.110579
GLT8D2	3.46552	3.51309	4.62583	4.01602	3.69926	0.110565	0.110565
FAM133A	3.93872	4.64355	3.56659	4.8667	4.21796	0.110454	0.110454
C8B	3.43999	3.56961	3.306	4.39957	3.38019	0.110441	0.110441
KRT20	5.15231	6.62167	5.16112	5.09589	5.09533	0.110379	0.110379
GPR176	3.52768	4.35534	3.83573	3.17583	3.43266	0.110337	0.110337
ZDHHC11	5.85076	4.63421	4.53944	4.45636	4.51235	0.110283	0.110283
SMN1	9.99577	12.1801	9.66163	8.79041	10.0436	0.110253	0.110253
SMN2	9.99577	12.1801	9.66163	8.79041	10.0436	0.110253	0.110253
ARHGAP21	7.26435	5.13653	6.52595	6.4531	6.80205	0.110237	0.110237
CLLU1OS	4.65213	5.91606	4.72661	4.71593	4.3632	0.110193	0.110193
TMEM135	3.91007	3.97417	3.99669	5.14122	4.063	0.11019	0.11019
SLC35F5	8.52876	6.92479	6.70377	7.40005	8.79799	0.110177	0.110177
AL645922.1	11.733	14.1209	11.2715	10.433	10.8991	0.110145	0.110145
CCDC146	5.65706	4.13994	4.62098	5.15462	5.42028	0.110144	0.110144
DOK2	3.87466	3.8592	5.0428	4.35647	3.86442	0.110125	0.110125
XRN2	6.18946	4.92617	6.43786	6.16991	6.98862	0.110071	0.110071
RBM6	12.4411	9.21004	11.8834	12.3476	12.7639	0.110042	0.110042
CD3D	3.37671	3.47975	3.93336	4.53628	3.63021	0.110029	0.110029
BLMH	4.21996	3.91083	4.68396	5.05976	5.28203	0.110017	0.110017
ADD3	3.77849	4.40943	4.6869	5.17802	5.0993	0.110015	0.110015
SPRR2D	4.56482	6.2943	5.12035	4.99395	5.14587	0.109962	0.109962
HYDIN	5.85667	4.25878	5.75553	5.57821	5.76061	0.109958	0.109958
AP1S3	4.07231	3.94733	4.68071	3.75662	5.00536	0.109947	0.109947
HIST1H3B	5.44784	6.74248	6.23173	6.61972	7.6574	0.10992	0.10992
ACACB	3.70928	2.83389	3.53575	3.97602	3.77171	0.109915	0.109915
KRTAP5-8	5.41126	6.97879	5.43184	5.51431	5.30058	0.109897	0.109897
EMP1	4.12798	4.05283	4.27988	4.44557	5.4053	0.109888	0.109888
CCDC150	3.42849	3.76052	3.57934	3.92202	4.65022	0.109854	0.109854
TNFRSF21	4.13341	3.85909	4.19552	3.88575	5.13481	0.109801	0.109801
BUB1	5.1207	3.96155	5.14213	5.07055	5.61605	0.109792	0.109792
ACKR3	4.65984	3.45082	4.2604	4.71324	4.65843	0.109787	0.109787
SPINK13	3.274	4.29181	3.41	3.36032	3.28597	0.109779	0.109779
CYP11B1	3.98109	4.75544	3.90059	3.38085	3.98806	0.109763	0.109763
TRPC5	4.69817	5.94628	4.99673	4.63802	4.3915	0.109748	0.109748
MON2	7.54489	5.29906	6.58269	6.5147	6.5961	0.109743	0.109743
RTFDC1	4.13449	5.39501	4.0411	4.92165	4.88163	0.109741	0.109741
KRTAP2-4	4.66506	5.81589	4.39082	4.77671	4.38417	0.109732	0.109732
TMEM62	5.69667	5.54408	5.88601	5.57496	7.2934	0.109725	0.109725
UBE3A	4.71864	3.66217	4.82475	5.16929	4.74023	0.109667	0.109667
LGALS8	5.26695	3.76177	4.38662	4.51214	4.26099	0.109652	0.109652
CCNL1	8.21109	9.05051	7.10967	6.76751	7.21429	0.109613	0.109613
TMEM98	8.78448	6.81971	9.07965	9.4858	9.15812	0.109577	0.109577
DNAJB12	6.62746	5.44276	6.50748	7.71541	6.55013	0.109574	0.109574
BBS4	4.28526	5.03952	4.40364	5.00409	3.71951	0.10952	0.10952
CCR7	2.9562	3.36878	3.64118	4.00137	3.11153	0.109517	0.109517
TTC9	3.68253	2.78644	3.7991	3.83417	3.48955	0.109493	0.109493
HNRNPA1	13.0121	9.56844	12.2394	12.7307	13.1958	0.109484	0.109484
BTNL9	7.90466	9.85421	7.87807	7.22648	7.85958	0.109482	0.109482
ZNF804A	4.43868	3.17659	3.84495	3.65908	3.6071	0.109482	0.109482
MEF2A	6.60125	4.82918	6.44687	5.85147	6.49541	0.109471	0.109471
LEKR1	3.2134	4.1229	3.14445	3.1342	3.3943	0.109467	0.109467
CFL1	5.02117	4.96805	6.12934	6.4747	5.30448	0.109458	0.109458
TNIK	5.26628	6.27986	5.23691	6.78311	5.34806	0.109408	0.109408
REG1B	4.00171	5.04838	4.08214	4.23276	3.66631	0.109395	0.109395
ITGB8	11.0252	8.03079	10.8132	10.3037	10.8786	0.109353	0.109353
CPSF6	7.36955	5.21481	6.15995	6.22899	6.26775	0.109344	0.109344
PRKD1	4.94233	4.13732	4.82176	5.80206	5.26034	0.109342	0.109342
ZNF556	5.39071	7.03153	5.53878	5.52112	5.39526	0.10926	0.10926
AFTPH	7.8727	5.67321	7.33988	7.6818	7.44006	0.109213	0.109213
SPG20	6.53755	4.74003	6.01	6.36644	6.37442	0.10921	0.10921
KCNH7	3.90925	3.95356	4.46361	3.14913	3.79088	0.109208	0.109208
CACNA2D4	3.99852	3.95725	3.31252	4.51907	3.50816	0.109113	0.109113
RAD17	6.53191	5.83787	6.17073	6.38864	7.92653	0.109102	0.109102
PSG2	4.2486	5.90288	4.84385	4.949	4.74797	0.109097	0.109097
SMARCD1	6.12259	4.5971	4.75388	4.85007	4.8806	0.109073	0.109073
AC104057.1	4.48979	5.31534	4.08676	4.01299	4.1475	0.109069	0.109069
UNKL	5.58671	7.14045	5.59039	5.31905	5.87061	0.109057	0.109057
PROZ	3.71155	3.80912	4.70827	3.69969	3.4988	0.109016	0.109016
FAN1	5.05344	4.17622	3.83578	3.76075	4.25403	0.109012	0.109012
SERP2	7.27421	9.24042	7.19552	7.06785	7.1758	0.109008	0.109008
FRS3	10.1999	12.6418	10.0524	9.37729	9.9092	0.108974	0.108974
FOXJ2	4.95156	6.16246	4.60842	4.83837	4.83126	0.108957	0.108957
SDCCAG8	8.7041	10.6585	8.47336	8.0776	8.09011	0.108936	0.108936
TMSB4Y	8.18596	9.94057	8.03388	7.60398	7.4144	0.10892	0.10892
OR8S1	2.62059	3.47324	2.59879	2.88961	2.90556	0.108863	0.108863
ZBTB24	5.14206	3.66374	4.3184	4.56299	4.27167	0.108824	0.108824
RNF14	6.57591	8.55141	6.98238	6.43335	6.755	0.108811	0.108811
GGA3	4.93645	3.68429	4.63831	5.13975	4.78869	0.108808	0.108808
FAM91A1	6.95043	5.80052	7.06925	7.04663	5.42234	0.108781	0.108781
CCDC169	2.84555	4.029	3.42852	3.46433	3.47289	0.108652	0.108652
TBC1D20	7.16546	5.30481	7.19428	7.10208	7.11036	0.108642	0.108642
CCL11	3.69229	3.82899	3.9402	3.73226	2.84285	0.108588	0.108588
N4BP2L1	4.05412	4.34885	4.9641	4.13132	3.55676	0.108571	0.108571
HACE1	6.16213	5.12212	4.81702	5.73693	6.45309	0.108571	0.108571
YARS2	5.89609	4.34189	5.7563	5.92895	5.75066	0.108543	0.108543
PTPRZ1	3.87262	5.26444	4.73487	4.59942	4.10173	0.108539	0.108539
SORT1	6.93299	4.90724	5.92161	6.23326	6.10476	0.108526	0.108526
GXYLT1	6.85812	4.89828	5.92926	6.42912	6.00362	0.108519	0.108519
MAPRE2	3.67534	4.44062	4.5446	3.51467	4.5234	0.108462	0.108462
ADAMTS16	4.46446	5.33385	6.18406	5.24199	5.85498	0.108455	0.108455
CD86	5.02319	6.95474	6.23186	5.69388	5.72062	0.108413	0.108413
APCS	3.9627	4.3705	3.94928	5.21887	4.15573	0.108384	0.108384
TDRD1	3.6829	4.7354	3.67993	3.5884	3.83307	0.108371	0.108371
METTL14	3.68472	3.60958	3.91664	4.81303	3.88723	0.108355	0.108355
GPR160	6.93612	8.50645	7.22963	7.01687	6.10228	0.108339	0.108339
LYRM1	7.58208	5.6702	7.07622	7.8482	7.49359	0.108327	0.108327
NFKBIZ	6.70272	8.49626	6.76985	6.50047	6.50962	0.108299	0.108299
EPCAM	7.39116	5.4854	7.00947	7.61339	7.12937	0.108292	0.108292
FAP	4.26863	4.43018	5.34606	5.66591	5.17834	0.108263	0.108263
MRAP2	6.66719	6.5244	5.19862	5.48366	5.29012	0.108244	0.108244
CREBRF	5.67475	4.18899	4.51106	5.01426	4.53194	0.108148	0.108148
MFAP1	5.39747	3.8793	4.95933	4.89116	5.21263	0.108136	0.108136
PRR4	6.15441	5.13759	4.71969	5.89964	4.82117	0.108133	0.108133
PET100	7.22078	6.37831	7.57876	8.85205	8.02448	0.108092	0.108092
YARS	3.69314	3.36468	3.47394	4.46891	3.49028	0.108079	0.108079
HS3ST4	5.43629	6.32479	5.55225	4.47788	5.38551	0.108033	0.108033
SERF2	4.89635	4.41618	5.87508	5.87798	5.49491	0.108014	0.108014
ERCC6L2	4.22746	3.82026	4.23844	5.07389	4.9855	0.10801	0.10801
MEP1A	2.94421	3.28289	3.10665	3.26748	3.99191	0.108002	0.108002
MTRNR2L10	3.441	3.35335	3.72034	4.41146	3.39115	0.107989	0.107989
ABCD3	4.20925	4.65809	4.69586	5.76174	4.62029	0.107961	0.107961
GOLPH3L	4.65223	3.30631	4.01311	4.24695	4.03507	0.107955	0.107955
RNASE2	3.25847	4.15643	3.94184	4.59028	4.10899	0.107945	0.107945
BMPER	6.24652	8.01413	6.59659	6.30616	6.00242	0.10793	0.10793
PREX2	6.04592	7.88727	6.20859	6.12866	6.18515	0.107889	0.107889
ESD	6.00763	5.49706	6.76957	7.3571	7.18571	0.107857	0.107857
ADNP	7.71622	5.78943	6.97676	7.75061	7.84831	0.107843	0.107843
DYNC2LI1	9.2804	6.73181	8.66779	8.51736	9.14036	0.107835	0.107835
UQCRB	6.01615	7.26144	8.04581	8.21292	7.03295	0.107828	0.107828
FAM20A	3.96154	3.80235	4.73025	4.66439	3.65018	0.107823	0.107823
EFCAB14	8.46393	6.00879	7.35264	7.67624	7.29727	0.10782	0.10782
KLHL8	8.0199	9.96755	8.0707	7.30325	8.01944	0.107817	0.107817
UGT1A1	3.68317	3.91144	4.24661	4.58435	3.36065	0.107814	0.107814
UGT1A10	3.68317	3.91144	4.24661	4.58435	3.36065	0.107814	0.107814
UGT1A3	3.68317	3.91144	4.24661	4.58435	3.36065	0.107814	0.107814
UGT1A4	3.68317	3.91144	4.24661	4.58435	3.36065	0.107814	0.107814
UGT1A5	3.68317	3.91144	4.24661	4.58435	3.36065	0.107814	0.107814
UGT1A6	3.68317	3.91144	4.24661	4.58435	3.36065	0.107814	0.107814
UGT1A7	3.68317	3.91144	4.24661	4.58435	3.36065	0.107814	0.107814
UGT1A8	3.68317	3.91144	4.24661	4.58435	3.36065	0.107814	0.107814
UGT1A9	3.68317	3.91144	4.24661	4.58435	3.36065	0.107814	0.107814
MDM4	7.25457	5.73318	5.73231	5.38998	6.30833	0.107762	0.107762
MS4A13	4.03045	5.10537	3.94638	4.22185	3.84072	0.107747	0.107747
CHURC1-FNTB	8.2105	6.52104	8.09343	9.21615	8.26516	0.10773	0.10773
LETMD1	4.24128	3.57317	4.8909	4.18795	4.74083	0.107621	0.107621
KLK12	5.32886	6.60027	5.25561	5.09731	4.97955	0.107612	0.107612
SLC35F4	3.97482	4.60963	4.94842	5.4911	4.46452	0.10758	0.10758
NELL1	4.35812	3.97916	4.19321	5.38061	4.61023	0.107535	0.107535
MTTP	6.85828	8.14463	6.71095	5.87563	6.60626	0.10752	0.10752
TXNDC17	7.57399	10.5354	8.96871	9.86339	9.18186	0.107514	0.107514
RMDN1	5.85074	4.56521	4.73434	5.84087	4.88939	0.107483	0.107483
U2AF2	3.87694	3.02818	3.79829	4.20803	4.0498	0.107452	0.107452
CD80	4.30112	5.59299	4.23135	5.06624	4.59131	0.10745	0.10745
ANXA1	6.21669	5.85413	6.30941	4.61647	5.50471	0.107408	0.107408
OR6C2	4.27223	4.71636	3.68061	4.03526	3.49254	0.107356	0.107356
DMXL2	6.69698	8.58432	6.93454	6.74729	6.48511	0.107328	0.107328
CAPRIN1	7.95748	5.79089	7.84479	7.32648	7.52713	0.10729	0.10729
SPATA6	4.03675	3.8275	3.65917	4.82524	4.60255	0.107281	0.107281
KDM1A	7.33329	5.41006	6.51914	7.25376	7.15922	0.107254	0.107254
ATP6V0B	4.09912	3.67074	4.19034	5.07164	4.2126	0.107254	0.107254
FNDC1	3.4395	3.45612	4.35624	3.59738	4.29926	0.10725	0.10725
MRGPRX3	3.3547	4.09339	3.05664	3.36303	3.1474	0.107236	0.107236
SPINT3	3.85954	3.15	2.77145	3.23909	3.28745	0.107217	0.107217
CSNK1A1	6.61037	7.39956	7.13927	8.97412	8.09382	0.107161	0.107161
GABPB1	4.50066	5.40603	4.28483	5.41857	4.33885	0.107152	0.107152
ACAA1	8.49172	10.4569	8.4258	7.82159	8.1198	0.107128	0.107128
SLC4A1AP	4.50224	3.23381	4.27005	4.20747	4.14394	0.107082	0.107082
NUP35	5.84856	4.24338	4.80531	5.3045	4.86386	0.107081	0.107081
CNOT6	5.54113	4.50035	5.61389	6.29706	5.88733	0.107045	0.107045
SVOPL	5.41801	4.34779	4.11392	4.25928	4.22323	0.107031	0.107031
CLTC	5.42191	5.2329	5.83636	6.63174	6.84066	0.106978	0.106978
CCZ1	10.5766	7.79279	10.325	9.86206	10.587	0.106968	0.106968
CCZ1B	10.5766	7.79279	10.325	9.86206	10.587	0.106968	0.106968
BEND6	3.86235	3.74337	3.78547	3.79139	4.86334	0.10695	0.10695
ZFC3H1	5.05942	3.83559	4.03558	4.29261	3.866	0.106925	0.106925
RRNAD1	9.36816	11.7406	9.42698	8.72505	9.36807	0.106913	0.106913
POLR2J	10.2397	8.00022	10.2886	10.8824	10.9506	0.106893	0.106893
ATP10D	3.4191	3.14363	4.19034	3.4431	3.98416	0.106883	0.106883
RHOJ	4.52643	3.81306	4.46755	4.07722	5.2042	0.106866	0.106866
PRMT8	2.99592	3.81658	3.05777	2.84649	3.0946	0.106866	0.106866
TRMT1	4.20953	5.92919	5.15687	5.10935	5.08525	0.106864	0.106864
IFRD1	3.74836	4.6874	3.80948	4.71291	3.82776	0.106848	0.106848
USP37	5.1751	3.83861	4.79168	5.28998	4.88129	0.106807	0.106807
OR13F1	4.05732	5.53803	4.35539	4.64052	4.60899	0.106802	0.106802
TOMM70A	4.43194	3.2775	4.3397	4.39312	4.38152	0.106754	0.106754
AK9	6.36771	8.4206	6.62597	6.59467	6.78747	0.106739	0.106739
AAAS	8.91727	7.17282	8.72575	10.0927	8.66258	0.106668	0.106668
POPDC3	6.04305	7.19951	5.81082	5.29803	5.70657	0.106633	0.106633
GPR132	4.17357	5.07215	4.11875	3.70451	4.09748	0.106611	0.106611
MLLT4	5.15566	3.87748	4.40683	5.09849	5.07512	0.106591	0.106591
KRT23	3.40246	3.69299	3.56607	3.34573	4.43572	0.106573	0.106573
AREG	4.50342	4.93153	4.37145	3.55977	4.73346	0.106564	0.106564
IL17RD	8.47866	7.4076	8.93355	9.73685	10.0942	0.10656	0.10656
OR14A16	3.07586	3.93008	3.4725	4.19898	3.53755	0.106552	0.106552
SLC25A16	6.53511	8.2048	6.25507	6.44551	7.48963	0.10652	0.10652
NXPE2	4.2945	4.0337	5.18472	4.2598	3.84506	0.106469	0.106469
GAGE12I	3.12721	3.08173	2.99036	3.96455	3.36983	0.10646	0.10646
ZNF562	6.97132	5.78041	5.4016	6.68052	7.12217	0.106279	0.106279
RNF24	5.44771	5.45717	6.06941	6.70883	7.06872	0.106273	0.106273
CCDC163P	4.73192	5.4536	4.29935	4.75816	3.99286	0.106246	0.106246
RAB8B	4.30786	3.98861	5.23092	5.24081	4.63759	0.106225	0.106225
MAGEB16	4.58828	5.68665	4.60242	4.17675	4.63517	0.106219	0.106219
OSGEPL1	4.17744	3.58584	3.58108	4.57977	3.55901	0.106165	0.106165
JAK2	5.29665	6.31113	6.53588	6.09864	4.91946	0.106122	0.106122
ARHGAP19-SLIT1	4.04046	4.54963	3.81466	3.56596	3.36454	0.106113	0.106113
SLIT1	4.04046	4.54963	3.81466	3.56596	3.36454	0.106113	0.106113
ABHD10	3.14591	3.32684	3.44199	3.4336	4.23069	0.106104	0.106104
DDX5	10.4534	7.8872	10.8185	10.1533	10.477	0.106102	0.106102
DPPA2	3.03568	2.91593	3.86716	3.28055	3.02987	0.106026	0.106026
RNF219	6.86048	5.32909	6.7409	6.71913	7.46647	0.106016	0.106016
L1CAM	4.90831	5.96449	4.77404	4.38109	4.85327	0.106011	0.106011
ARL4A	5.11124	4.1106	4.87779	5.69628	5.34562	0.105931	0.105931
FAM110B	4.42181	5.76874	5.31011	4.96167	4.39468	0.105876	0.105876
TAS2R40	3.1853	3.30254	4.00219	2.94756	3.5551	0.105844	0.105844
ALPPL2	5.44849	6.21939	5.37434	4.4278	5.38383	0.105838	0.105838
HSCB	4.85506	5.55544	4.07974	5.47002	5.08867	0.1058	0.1058
CDK15	4.42091	5.45367	4.32907	4.9579	4.08984	0.105783	0.105783
TSC22D3	5.88119	5.91255	7.14447	7.25824	5.70797	0.105704	0.105704
GAB3	4.48972	5.86818	4.89646	5.47727	4.55998	0.105697	0.105697
CAMSAP2	5.53267	4.03763	4.44363	4.81627	4.58252	0.105645	0.105645
BCLAF1	6.20668	5.91427	6.76539	7.90769	7.27432	0.105604	0.105604
HIST2H3PS2	6.12936	6.48365	6.51264	8.16408	7.29107	0.105596	0.105596
CREB3L3	4.04165	4.55701	3.96117	3.95648	3.24717	0.105589	0.105589
ANKRD29	3.77048	4.91591	3.71308	4.07737	4.35372	0.105561	0.105561
SEC23A	6.51892	5.12917	7.19022	6.39737	6.44281	0.10552	0.10552
PTPRB	3.1049	3.74758	4.27055	3.53329	3.95226	0.105512	0.105512
E2F3	5.07751	3.91993	4.56421	5.3771	4.61529	0.10548	0.10548
TMEM45A	4.3142	3.89223	5.30574	4.2638	4.43301	0.105428	0.105428
GPC5	3.61378	4.73563	3.67661	3.79781	3.7765	0.105413	0.105413
CYSLTR2	4.90127	5.21426	4.36038	4.38991	3.82987	0.105389	0.105389
NETO1	4.59345	5.70631	4.53258	4.64567	4.24709	0.105373	0.105373
DYNLRB1	9.02189	7.28223	9.14303	9.92675	9.84723	0.105342	0.105342
CENPQ	2.90341	3.82897	3.88284	3.2827	3.66382	0.105305	0.105305
MSH6	8.068	5.75918	7.17518	6.99565	6.97464	0.105283	0.105283
MYEF2	8.802	8.8134	6.67942	7.82423	7.34453	0.105271	0.105271
DQX1	4.98776	6.38441	5.12315	5.3479	4.7831	0.10526	0.10526
TAZ	4.95643	6.07273	4.72744	4.91862	4.5652	0.105235	0.105235
PCLO	4.82257	6.25416	5.76222	4.77416	5.26855	0.10523	0.10523
PRR23D1	3.54181	3.35374	3.49365	4.43046	3.5299	0.105215	0.105215
PRR23D2	3.54181	3.35374	3.49365	4.43046	3.5299	0.105215	0.105215
SEPT1	4.39568	6.08143	5.79384	5.46253	5.40151	0.105156	0.105156
RANBP17	5.82927	6.94126	6.54138	8.054	6.94631	0.105153	0.105153
OR10AG1	6.05036	7.3348	6.09198	5.37619	5.88554	0.105058	0.105058
COPB2	5.95092	4.64675	5.99117	5.84626	6.47431	0.105047	0.105047
CIB4	3.34672	3.39812	3.94272	3.16412	4.15031	0.105046	0.105046
FILIP1L	3.95297	3.7889	4.61462	3.61209	4.66684	0.105	0.105
KAT6A	4.81347	3.79681	4.60401	5.30367	4.74396	0.104986	0.104986
SLC25A43	3.46946	3.0305	3.56074	3.4841	4.19234	0.104976	0.104976
GSPT1	5.85939	4.64008	6.49609	5.79441	5.81125	0.104944	0.104944
GTPBP8	5.46769	6.74343	6.42512	5.12919	5.53859	0.104934	0.104934
SPATS2	7.36847	5.33606	6.06207	6.43266	6.62482	0.104915	0.104915
PI4KA	3.85379	3.25958	3.18748	4.21477	3.63834	0.104888	0.104888
LIN7A	3.30134	4.15358	3.22215	3.18828	3.33321	0.104873	0.104873
CYB5B	4.47235	5.12405	5.29248	4.44818	5.84708	0.104854	0.104854
PPFIA2	3.71132	4.92314	3.77159	4.09715	4.10948	0.104841	0.104841
WDR43	5.43754	4.31663	5.27933	5.69024	5.95782	0.104834	0.104834
OR56B4	5.89888	7.11031	5.94677	5.24397	5.62115	0.10483	0.10483
EVL	5.81198	5.33542	6.80746	6.81841	7.04123	0.104828	0.104828
ZNRD1	4.09583	4.94117	4.03876	5.26653	4.45776	0.104809	0.104809
SEP15	9.84856	7.03813	8.78878	8.85772	8.64871	0.104802	0.104802
FBXO38	5.21936	4.53575	4.10006	4.15025	3.93646	0.104739	0.104739
AF165138.7	3.66087	4.18169	4.6184	3.91258	4.87385	0.104739	0.104739
SLC22A4	4.34013	4.68227	3.83415	3.53764	3.73588	0.104725	0.104725
SDC3	4.59811	3.7425	4.3579	5.19294	4.38006	0.104712	0.104712
SMC3	4.18451	3.27884	4.32594	4.26143	4.51081	0.104681	0.104681
COQ2	4.22791	4.2993	5.21652	3.9659	4.96941	0.104666	0.104666
SLC39A6	5.71881	5.73173	6.72534	7.10908	7.34466	0.104657	0.104657
SNAPC2	3.67248	4.93983	3.93712	4.3885	4.02193	0.104618	0.104618
SUGP1	6.95387	5.73422	7.32762	7.51935	7.89604	0.104601	0.104601
IL5	4.50109	5.18967	4.13649	3.84013	4.21662	0.104583	0.104583
APITD1	4.39642	4.93396	4.2841	3.57164	4.06366	0.104452	0.104452
APITD1-CORT	4.39642	4.93396	4.2841	3.57164	4.06366	0.104452	0.104452
CORT	4.39642	4.93396	4.2841	3.57164	4.06366	0.104452	0.104452
VPS53	6.3398	4.8708	6.38221	6.69171	6.31458	0.104432	0.104432
ZBTB14	4.25143	5.31353	4.11727	4.14932	4.16416	0.104418	0.104418
TRIB2	3.17652	3.0191	3.52157	3.39637	4.06313	0.104414	0.104414
METAP1	4.28949	3.447	4.33813	4.35072	4.81367	0.104328	0.104328
FDPS	5.71607	4.70281	5.66506	5.65146	6.56773	0.104317	0.104317
BTK	3.83054	3.86221	4.62193	3.57615	3.46729	0.104313	0.104313
MDM1	4.30988	3.34426	3.33514	3.41973	3.43927	0.104309	0.104309
FUBP1	9.53576	7.00262	7.94667	7.70536	7.80575	0.104304	0.104304
CCDC88C	6.20609	4.50249	5.87099	5.72341	5.86297	0.104244	0.104244
ATPAF2	5.99379	7.46665	6.10753	5.76313	5.70401	0.104213	0.104213
ACCS	3.7342	4.49883	3.63986	3.44942	3.43287	0.104213	0.104213
TNNT2	9.71798	11.4506	9.20809	8.54252	9.06704	0.104138	0.104138
PDE4D	4.90132	5.46297	5.83197	5.85094	6.7385	0.104115	0.104115
S100A9	4.20353	5.50514	4.53751	4.25844	4.39609	0.1041	0.1041
SPRR2A	4.41471	5.71058	4.4296	4.56972	4.53908	0.104085	0.104085
ID2	4.09918	3.15007	4.18134	4.15078	4.26311	0.104021	0.104021
ATP4A	4.91084	6.28688	4.97752	4.80657	5.11828	0.104009	0.104009
UGT2B7	4.83388	4.40432	3.80203	5.13993	4.23339	0.104009	0.104009
TANK	3.73184	3.46788	3.52049	3.88455	4.57604	0.104005	0.104005
MAL2	5.56065	5.28596	5.55342	6.81951	6.59668	0.104002	0.104002
SPRR2G	5.01185	6.14496	4.98841	5.0282	4.5357	0.103899	0.103899
TMEM18	8.99243	11.4057	9.39201	8.60912	9.08783	0.103856	0.103856
TGFBR3	4.77285	3.88718	3.69558	3.89785	3.62492	0.10376	0.10376
INO80B	5.29599	6.98267	5.38623	5.68896	5.80898	0.103754	0.103754
TNPO1	8.69039	6.92855	8.88352	9.62301	8.79026	0.103732	0.103732
GTF2H5	2.84307	3.58823	3.02716	3.16717	3.74283	0.103731	0.103731
FBXL3	5.03734	3.93898	3.90674	3.96917	4.02206	0.103694	0.103694
MEI4	3.55433	4.41198	3.47743	3.3277	3.59095	0.103643	0.103643
TOX3	3.66565	4.42622	4.33926	3.34028	3.90681	0.103632	0.103632
SGK1	5.77289	5.29693	7.01714	5.65971	6.53733	0.103604	0.103604
OCIAD2	4.51099	4.89296	4.64434	5.86593	4.5396	0.103422	0.103422
SMG7	3.24852	3.90771	3.82634	4.50887	3.83526	0.103408	0.103408
ISCA1	6.10783	6.97682	5.24221	5.41636	6.18993	0.103399	0.103399
ZNF705A	9.04553	6.98294	8.60037	9.59478	9.06919	0.103377	0.103377
PCNXL4	3.82669	3.20643	4.08236	4.29498	3.5033	0.103358	0.103358
PALM2-AKAP2	4.88177	5.02594	4.9147	4.92783	6.27718	0.103352	0.103352
MPZL1	8.14305	6.00603	7.89701	7.45275	7.93453	0.103346	0.103346
ITGB5	5.45928	4.9395	5.77051	6.14526	6.70686	0.103341	0.103341
OR7E24	3.14376	3.95744	3.08623	3.21603	3.03796	0.103341	0.103341
ATF2	10.2211	7.58947	10.1893	9.10692	9.32226	0.103315	0.103315
CBWD3	5.42632	6.01178	6.44115	7.4163	6.21641	0.103304	0.103304
TEC	8.98181	9.76011	7.54495	7.5029	8.20363	0.103291	0.103291
ZDHHC1	3.37984	2.84719	3.09267	3.51374	3.84781	0.103278	0.103278
VWA5A	3.42691	3.12407	3.67869	3.42039	4.22427	0.103271	0.103271
ZFPM2	6.42212	5.90915	5.32739	4.74346	5.32577	0.103268	0.103268
RBM26	6.39908	4.68318	6.21342	5.96277	5.96655	0.103255	0.103255
ZPLD1	3.44468	4.62952	3.9341	3.76607	3.6793	0.103251	0.103251
NDEL1	6.39847	7.83657	6.60305	5.71319	6.66182	0.103227	0.103227
SLC12A5	3.8503	4.75995	3.81184	3.59217	3.79582	0.103214	0.103214
LMOD1	4.38198	5.28013	4.64604	3.89623	4.24411	0.103197	0.103197
NPAS3	4.14107	3.74372	4.27304	5.10433	4.25176	0.103137	0.103137
BLID	7.26202	5.38364	7.09506	7.14796	6.89646	0.103124	0.103124
NPIPB15	8.92152	6.5924	8.04483	8.32503	8.82962	0.103112	0.103112
CHRNA5	4.57799	5.43944	4.11779	5.01615	4.28949	0.103111	0.103111
ZC3H15	8.11056	5.89065	6.85738	6.72856	6.83669	0.103081	0.103081
RAB12	3.21551	3.59596	4.28205	3.32884	3.56678	0.103077	0.103077
KIF27	6.93578	5.05623	5.9339	5.97028	5.64856	0.103044	0.103044
ICOS	3.26795	4.26019	3.98928	4.4916	3.96048	0.103038	0.103038
SERPINC1	2.91553	3.46228	3.42385	4.03891	3.5779	0.103018	0.103018
HLA-E	3.63178	3.4678	4.59061	3.8752	3.64767	0.103017	0.103017
TTPA	3.28767	3.48289	2.9702	4.03838	3.67665	0.103017	0.103017
HLA-DPB1	4.21491	4.72387	5.60369	5.11956	4.43126	0.102946	0.102946
SLC39A2	3.48949	4.28366	3.89585	3.52074	3.18695	0.102935	0.102935
GCNT3	7.22831	8.99534	7.197	6.7338	7.84697	0.102911	0.102911
SLC2A3	8.75608	7.41913	8.22861	6.9567	6.66129	0.102864	0.102864
CALCRL	5.69776	4.33854	5.85768	5.73192	5.61788	0.10286	0.10286
RPS11	9.6897	7.61016	9.94799	10.3592	9.99867	0.10283	0.10283
NCOA2	4.37309	5.21377	4.28082	3.82049	4.30289	0.102813	0.102813
CSAG1	4.66671	5.67627	4.40136	4.35016	4.55894	0.102734	0.102734
STEAP1B	5.29186	6.9583	6.25994	5.37573	5.92942	0.102701	0.102701
SRBD1	4.03451	3.41553	4.01169	3.54666	4.54527	0.102661	0.102661
SHISA4	2.91567	2.77472	2.92112	3.61367	2.81041	0.102644	0.102644
CYTH3	3.20679	2.98778	4.02403	3.328	3.35887	0.102606	0.102606
GJA8	2.92457	3.31576	3.32425	3.51459	4.00305	0.102598	0.102598
SLFN11	4.93547	4.4711	5.80751	5.32803	5.93009	0.102592	0.102592
MPEG1	3.99047	5.30391	4.89674	4.42535	4.25528	0.102589	0.102589
CXCR4	6.28515	8.08339	8.22479	6.90917	6.92476	0.102557	0.102557
PGA5	5.56897	5.09661	6.2354	6.43193	5.00149	0.102472	0.102472
NPIPA5	8.68261	6.69339	8.32096	8.20045	9.21683	0.102454	0.102454
SNW1	3.94226	3.66987	3.88206	4.86306	3.91726	0.102449	0.102449
OR4S2	3.32532	4.46692	4.00435	3.75878	3.56295	0.102429	0.102429
DHRS11	4.43547	4.90616	4.4162	4.35652	5.64088	0.10239	0.10239
PARP15	3.00622	3.56696	3.48289	4.14478	3.69733	0.102382	0.102382
FOXN2	8.73367	11.052	9.02139	8.61232	8.56201	0.102371	0.102371
ST6GALNAC1	4.07522	5.32957	4.10901	4.78813	4.48508	0.102368	0.102368
MTO1	6.21482	4.65431	6.04267	6.2554	5.98738	0.102364	0.102364
TANGO2	6.01187	7.47825	5.95746	5.71692	5.94268	0.102302	0.102302
TMEM50B	6.10546	6.21011	5.53399	4.69913	5.17549	0.102295	0.102295
S100A11	4.45695	5.41333	5.77999	6.12095	5.41809	0.102285	0.102285
HTRA2	4.85123	3.84418	4.76063	5.32999	4.78235	0.102259	0.102259
TRPV2	4.80559	6.48659	5.91436	6.41458	5.82451	0.10222	0.10222
S100A14	4.34234	4.05824	4.39005	4.38736	5.40648	0.10218	0.10218
OR11H1	4.18501	4.40353	3.50717	3.71919	3.38507	0.102125	0.102125
DUSP11	5.76293	5.61694	4.3463	5.80754	5.17703	0.102122	0.102122
TMSB15A	6.84633	8.6846	6.81053	6.72993	7.04986	0.102121	0.102121
ZNF611	8.8645	6.45746	8.29915	8.124	8.34853	0.102099	0.102099
RGAG1	4.1924	3.40902	3.11672	3.49266	3.38737	0.102078	0.102078
HTR2A	2.88974	3.27169	3.91428	3.14569	3.32823	0.102059	0.102059
ZDHHC14	3.91637	3.6943	3.74881	4.83001	3.98523	0.101979	0.101979
IFITM3	9.26581	7.89967	9.55196	9.83742	7.61949	0.101954	0.101954
GALNT1	5.8845	5.56381	7.25164	6.38767	7.08279	0.101936	0.101936
ATP2A1	5.15427	6.42291	5.14282	5.03253	4.96243	0.101934	0.101934
TRDMT1	6.21207	4.91251	6.00897	6.71181	6.43057	0.101925	0.101925
GABRQ	3.97257	4.70948	3.97951	3.55818	3.64805	0.101923	0.101923
TTC17	7.36807	5.61545	6.82679	5.79295	6.29683	0.101868	0.101868
ARL8A	7.93594	5.84698	7.35633	7.72006	7.53125	0.101831	0.101831
CBLN4	7.28698	9.011	6.99458	7.00996	7.19817	0.101807	0.101807
OR8B12	9.12857	11.1239	8.91307	8.31081	9.14631	0.101795	0.101795
RPS15	3.33055	2.90488	3.77112	3.91748	3.5421	0.101794	0.101794
CST2	6.82414	8.93745	7.62427	7.05539	7.07491	0.101794	0.101794
MAGED1	3.31713	3.05947	3.2549	3.3269	4.07231	0.10179	0.10179
CD59	9.05294	6.94501	9.47474	8.85043	8.95113	0.101786	0.101786
TMEM261	7.66945	6.25408	7.20809	8.57866	7.78357	0.101738	0.101738
FPR3	5.68686	6.57909	7.21541	6.06383	5.46894	0.101734	0.101734
SLX4IP	3.74526	3.38824	3.78641	4.59527	3.9187	0.101724	0.101724
CCDC81	4.86847	4.77512	3.93851	4.29176	3.75931	0.101718	0.101718
JUN	3.87373	3.03194	4.12202	3.6722	3.47914	0.101693	0.101693
SLC20A2	9.39437	6.9987	9.25508	8.90121	9.19296	0.10168	0.10168
TMPRSS11BNL	3.50697	3.87066	2.85086	3.71007	3.347	0.101625	0.101625
SMAD2	5.48124	4.40547	5.74478	5.93836	5.81754	0.101606	0.101606
CALCOCO1	9.83492	7.27941	9.38131	8.47867	9.28245	0.101604	0.101604
TMEM220	4.31323	3.34462	4.53114	4.28934	4.40169	0.101592	0.101592
FAT4	6.51027	8.34997	7.68381	6.40376	7.08919	0.101546	0.101546
KIF13A	9.36986	11.2632	9.23821	8.35915	9.13493	0.101533	0.101533
FBXO39	3.90233	4.87946	3.78518	3.88722	3.84222	0.101523	0.101523
DMWD	5.04277	3.78751	4.60622	4.99277	4.33795	0.101514	0.101514
HDAC6	6.89441	8.61688	6.8972	6.61288	6.85988	0.101451	0.101451
L2HGDH	4.65822	4.13254	3.66227	3.97917	3.49695	0.10144	0.10144
TRIM66	4.43509	3.89585	4.77793	3.81166	4.89115	0.101409	0.101409
GCG	5.30859	6.70065	5.30577	5.27071	5.27506	0.1013	0.1013
TMEM129	3.66147	3.17507	4.17164	3.72194	3.23077	0.101295	0.101295
TRMT13	9.16943	6.62762	8.05383	8.02492	7.94031	0.101264	0.101264
CCDC68	5.29487	5.47592	4.55953	4.85568	6.10586	0.101255	0.101255
ALKBH2	7.96138	9.9863	7.98292	7.64482	8.04326	0.101247	0.101247
RTKN2	5.26015	5.65739	4.7362	6.29822	5.00491	0.101218	0.101218
STRADA	7.57891	5.51275	6.52944	6.36961	6.46605	0.101191	0.101191
CTD-2547L24.3	3.65904	2.78933	2.95594	2.91253	3.28942	0.101168	0.101168
UST	4.83467	4.07539	5.15672	4.09585	4.12727	0.101168	0.101168
FASN	3.57609	3.3332	3.73749	4.45954	4.00771	0.101142	0.101142
LIG3	5.23601	4.21339	5.68503	5.61218	5.26601	0.101134	0.101134
MRPL22	4.26791	4.38809	4.84923	4.35157	5.5321	0.101068	0.101068
ZNF442	5.79842	7.71104	6.16772	6.24491	6.42574	0.101009	0.101009
SLC7A8	5.98923	6.81318	5.7186	5.10575	5.39097	0.101009	0.101009
OR10S1	5.1246	6.77176	5.434	5.51879	5.4569	0.101008	0.101008
CLSPN	4.59287	5.57208	4.23044	4.73583	4.33919	0.100996	0.100996
CCL27	10.2126	12.8642	10.4739	9.86721	10.2408	0.100978	0.100978
OR7G3	3.75697	4.78888	3.74933	4.5852	4.12803	0.100958	0.100958
RB1CC1	5.16703	3.79109	4.63262	4.85086	4.42886	0.100936	0.100936
NEGR1	5.63346	6.91672	5.69651	5.51292	5.21464	0.100932	0.100932
STYX	6.91917	5.26737	7.1027	6.59839	6.8574	0.100911	0.100911
SOD2	3.59232	3.5415	4.40572	4.20951	3.45991	0.100911	0.100911
C4A	7.42073	7.81712	9.53246	8.51215	7.3273	0.100899	0.100899
C4B	7.42073	7.81712	9.53246	8.51215	7.3273	0.100899	0.100899
IFNE	7.66398	7.94282	7.10665	6.3146	6.15479	0.100864	0.100864
PRDM2	6.34823	4.67202	5.86441	5.91097	6.13887	0.10086	0.10086
LSR	5.01027	4.14743	4.57435	5.59465	4.66538	0.100835	0.100835
LDB2	3.69415	3.97546	3.94366	4.88115	4.43431	0.100787	0.100787
CYTH1	5.2942	6.17826	6.95845	5.56515	5.5822	0.100765	0.100765
THAP10	3.47017	3.23688	3.40494	4.13964	3.14193	0.100755	0.100755
PRR21	3.52519	4.34935	3.44921	3.55567	3.30613	0.100743	0.100743
CEACAM3	3.48638	4.63776	3.80421	3.86747	3.68928	0.100697	0.100697
CCNK	8.359	6.57734	8.01767	9.04528	8.18595	0.100676	0.100676
HIST1H1C	3.80594	3.40052	3.91624	4.53226	4.35209	0.100669	0.100669
GABPB2	7.45462	5.46521	6.75881	6.80833	7.12557	0.100625	0.100625
TMEM179B	8.60926	6.80431	8.56234	9.36104	8.49204	0.100616	0.100616
WDR78	5.90482	4.99186	4.37458	5.60215	5.28663	0.100613	0.100613
BLK	4.49754	5.82815	5.06501	4.59243	4.61454	0.100608	0.100608
HTR3A	4.02546	3.94044	3.44818	3.04072	3.46422	0.100598	0.100598
PPP1R1C	4.45557	4.83502	5.04043	3.7155	4.68723	0.100588	0.100588
ARRDC4	3.35734	3.18124	4.11155	3.2072	3.30858	0.100564	0.100564
SERAC1	4.28666	5.81248	4.81587	5.01857	4.78023	0.100555	0.100555
MEST	6.7082	6.15924	6.49016	7.8954	7.79364	0.10054	0.10054
WFDC10B	5.98293	7.50944	5.94836	5.77106	6.14241	0.100535	0.100535
IL20	5.49639	6.91662	5.69485	5.20405	5.74888	0.100532	0.100532
PIGY	5.23908	4.3148	5.48898	5.16172	5.91504	0.100513	0.100513
PYURF	5.23908	4.3148	5.48898	5.16172	5.91504	0.100513	0.100513
LRRC47	10.0978	7.34873	9.25787	9.02965	9.31795	0.100496	0.100496
CYB5R1	3.42027	3.17658	3.8779	4.13829	3.33119	0.100482	0.100482
PPP2R5E	7.73981	6.00594	7.56933	7.51706	8.21892	0.100469	0.100469
METTL3	4.10079	3.81631	4.96714	4.90605	4.55255	0.100465	0.100465
ZIC3	3.20433	3.82442	2.80094	3.29622	3.1969	0.100442	0.100442
DOCK11	5.09136	5.01914	6.43503	5.21433	5.06565	0.100435	0.100435
OR8K1	4.45674	3.50771	3.35293	3.90351	3.77495	0.100433	0.100433
OR51A2	4.242	3.44961	3.3623	3.35355	3.28793	0.100366	0.100366
NAA40	5.82154	5.03401	4.51369	5.11424	4.42881	0.100366	0.100366
OR4C3	4.81216	5.72723	4.27803	5.0148	4.57104	0.100308	0.100308
AJUBA	6.03985	5.31376	5.37613	6.94294	6.22191	0.100294	0.100294
RASAL2	5.89651	4.60702	5.86686	6.28873	5.87402	0.10029	0.10029
CYTH2	3.81921	4.1765	4.09285	4.95221	4.82165	0.100241	0.100241
OR4D5	2.9034	3.54145	2.80043	2.75257	2.78799	0.100238	0.100238
F13A1	5.28478	5.84661	7.08016	5.69338	5.97885	0.10021	0.10021
DYNC1LI2	7.52961	5.72372	7.31726	7.2658	7.72158	0.100205	0.100205
LTBP1	6.24948	7.90588	6.10443	6.25466	6.54753	0.100201	0.100201
ZFR	5.44421	4.35233	5.89419	5.7241	5.37531	0.100181	0.100181
NOL11	8.13894	6.05025	7.92014	7.6287	7.18581	0.100159	0.100159
SATB1	7.09516	5.44264	5.49226	6.38364	6.14941	0.100152	0.100152
MAGOH	8.43925	7.14668	8.73018	8.91189	9.80964	0.100144	0.100144
MB	5.6235	6.83655	5.578	5.16111	5.47267	0.100137	0.100137
OR10H1	4.78119	4.3758	3.83946	4.09263	5.05834	0.100134	0.100134
CCT8L2	5.49042	6.71752	5.42198	5.08178	5.42655	0.100121	0.100121
HIST1H4A	6.86877	6.19547	7.67833	7.54432	8.34115	0.100117	0.100117
MYL6	10.058	7.75413	9.56733	10.4765	10.0646	0.100088	0.100088
TSPAN15	3.45833	2.96783	3.76888	3.54073	4.03752	0.100088	0.100088
ANXA9	4.69765	5.62515	4.60551	4.65728	4.17392	0.100041	0.100041
OSBPL8	6.81541	5.56553	7.62579	6.65678	6.44554	0.100024	0.100024
POTEB2	4.45161	5.22855	4.60719	4.27453	5.5383	0.0999895	0.0999895
LIG4	3.5112	3.47967	3.5711	4.28894	4.31137	0.0999529	0.0999529
RGS9	4.26865	3.53298	4.36961	3.40632	3.76728	0.0999476	0.0999476
OR5AS1	3.00347	3.87452	3.04693	3.19693	3.0776	0.0999258	0.0999258
IKZF1	3.90927	4.12103	4.73328	3.51322	3.8695	0.0999096	0.0999096
CCNE1	3.88914	4.0736	3.85872	4.96416	4.541	0.0999078	0.0999078
WDR41	5.07431	3.91548	5.10226	5.22938	4.67349	0.099906	0.099906
VANGL1	3.57161	3.06412	3.40442	4.05831	3.93645	0.0999015	0.0999015
USP17L23	3.82141	3.98823	3.30486	4.41903	3.54762	0.0998938	0.0998938
OSCP1	4.61109	3.38156	4.2305	4.34282	4.31183	0.0998803	0.0998803
TUBD1	4.40794	4.73826	3.81341	5.19329	4.44402	0.0998681	0.0998681
RNF183	5.59326	7.04505	5.55044	5.51854	5.67284	0.0998634	0.0998634
PIGM	5.22166	5.44241	6.13925	6.10675	6.91245	0.0998592	0.0998592
PARP9	7.68013	9.18611	9.96098	8.42867	7.80833	0.0998403	0.0998403
PPIL4	9.81824	7.24626	9.49227	9.0882	9.08298	0.0998266	0.0998266
TCEA3	7.11273	5.74139	6.04075	7.40983	6.16568	0.0998237	0.0998237
ST13	4.17245	3.67332	3.96962	3.28831	4.4035	0.0998069	0.0998069
KCTD21	4.71417	4.32222	3.78991	3.70658	3.71037	0.0997911	0.0997911
ISM1	3.76321	3.56475	4.63842	3.81222	4.34823	0.0997667	0.0997667
RPL26	11.5587	9.20671	11.9712	12.2667	12.1755	0.099765	0.099765
ENPP6	2.79434	3.44603	2.98977	3.59802	2.92033	0.0997209	0.0997209
GYPA	3.17461	4.15969	3.31313	3.62773	3.33675	0.0996849	0.0996849
ARCN1	7.58842	5.60585	7.20802	6.8024	7.21959	0.0996636	0.0996636
TARSL2	3.36041	4.14975	3.58281	4.00841	4.44111	0.0996401	0.0996401
PKDCC	4.17735	4.47874	3.85835	4.17033	5.14147	0.0996249	0.0996249
KPNA1	4.30146	3.3399	4.34898	4.51079	4.18372	0.0996213	0.0996213
TFPI	5.57925	7.3321	6.03683	5.74784	6.23086	0.0996073	0.0996073
OGN	3.96643	3.96224	5.05287	4.67103	4.80358	0.0996038	0.0996038
AKAP4	5.65177	6.88995	5.69525	5.26148	5.41469	0.0995787	0.0995787
IFI44L	4.61159	3.36941	4.11175	4.2948	4.1339	0.099546	0.099546
MYPN	4.19391	5.05226	3.91523	3.8801	4.22496	0.0995409	0.0995409
CLK3	5.50364	4.03878	4.66274	4.8412	5.0352	0.0995351	0.0995351
MGAM	3.42825	4.08843	4.61957	3.7404	4.00877	0.0995291	0.0995291
SLITRK3	2.93317	3.91681	3.17481	3.24557	3.22659	0.099516	0.099516
MAS1	4.86912	5.97256	4.98701	4.48442	4.83421	0.0994989	0.0994989
FBXO11	9.3126	7.19531	8.61299	8.90573	9.75968	0.0994941	0.0994941
MDC1	4.7034	5.72328	4.80574	4.47291	4.3752	0.0994909	0.0994909
EXT1	4.25751	3.69297	4.1203	4.42514	5.00486	0.0994851	0.0994851
PLA2G2E	4.58952	3.97046	4.65063	3.52063	4.24376	0.0994816	0.0994816
DYNC2H1	5.58942	4.15253	4.63044	4.60684	4.64386	0.0994761	0.0994761
FBXL8	7.09648	8.53143	6.84753	6.63449	6.63929	0.0994754	0.0994754
HSF4	7.09648	8.53143	6.84753	6.63449	6.63929	0.0994754	0.0994754
TPPP2	3.75427	4.50365	4.66964	3.61265	4.08346	0.0994701	0.0994701
ECHDC2	8.65818	10.3229	8.32195	7.84998	8.22597	0.0994592	0.0994592
FAM78B	4.26654	5.14965	4.17553	3.89015	4.14945	0.0994579	0.0994579
KRTAP5-2	4.71422	5.36949	4.27136	4.67418	4.02285	0.0994544	0.0994544
BPIFC	4.38555	5.71994	4.55509	4.71143	4.57814	0.0994492	0.0994492
TRAK2	5.37611	4.78448	4.2216	4.3632	4.14905	0.0994478	0.0994478
MSL1	5.39158	4.57216	5.21105	6.18701	5.07851	0.0993903	0.0993903
PLG	5.5828	7.20852	5.71768	5.93994	5.71028	0.099382	0.099382
TFB1M	3.10632	3.06959	3.95545	3.438	3.15013	0.0993723	0.0993723
GDPD2	3.59735	4.69699	4.07915	4.16038	4.72898	0.0993424	0.0993424
ZNF682	5.73119	4.89362	5.01379	6.17446	6.19812	0.099306	0.099306
ELP2	3.80196	4.63169	3.98762	3.58162	4.52183	0.0992944	0.0992944
NID2	5.9738	5.21252	5.11759	5.12748	4.35787	0.0992872	0.0992872
EPHX4	3.771	3.58088	3.56894	3.67609	4.58358	0.0992701	0.0992701
COPS8	5.84266	4.76653	6.23459	6.4286	5.7347	0.0992641	0.0992641
ARL9	3.52447	4.52851	3.8469	3.45324	3.81615	0.0992279	0.0992279
RBM39	9.74029	7.21404	9.31594	8.91659	9.32379	0.0992272	0.0992272
FAM208B	4.26123	4.49015	3.61994	4.72404	4.85568	0.0991845	0.0991845
USP34	12.0763	8.86155	10.6339	10.7092	11.3084	0.0991562	0.0991562
MAGEA12	3.53639	3.77839	3.41989	3.07322	4.13604	0.0991066	0.0991066
BCKDHB	7.25118	5.56077	6.8	7.22705	7.43211	0.0990908	0.0990908
GEMIN7	3.17399	3.85619	2.86101	3.31846	3.49254	0.0990326	0.0990326
MAPK8IP3	7.43612	5.44786	6.80877	6.92247	6.8658	0.0990255	0.0990255
CFLAR	7.31677	8.90817	7.14043	6.99388	6.92375	0.0989983	0.0989983
GATS	4.73838	4.0432	4.52026	5.05483	5.43121	0.0989981	0.0989981
UBQLN1	5.61486	4.24241	5.31869	5.64693	5.45717	0.0989848	0.0989848
ASXL3	4.3112	4.60089	4.31329	4.89384	5.57101	0.0989735	0.0989735
LYPLAL1	4.56775	6.18245	5.11656	5.43602	5.20806	0.0989215	0.0989215
SCML2	3.54223	3.88144	4.15922	4.68193	3.73755	0.0989117	0.0989117
DNM2	3.96478	3.35204	4.36437	4.50589	4.14675	0.0989116	0.0989116
GABARAP	8.09385	9.28967	9.72344	11.0475	9.67987	0.0989015	0.0989015
PPP2R1B	3.75178	4.77536	4.03483	3.67957	3.84555	0.0988813	0.0988813
HDGFRP3	4.88547	3.75937	4.72512	5.08993	4.69961	0.0988725	0.0988725
TBC1D3B	4.15627	5.2413	5.10553	4.72753	5.59613	0.0988628	0.0988628
TBC1D3F	4.15627	5.2413	5.10553	4.72753	5.59613	0.0988628	0.0988628
TBC1D3G	4.15627	5.2413	5.10553	4.72753	5.59613	0.0988628	0.0988628
TBC1D3H	4.15627	5.2413	5.10553	4.72753	5.59613	0.0988628	0.0988628
NPC2	9.8486	8.18472	10.6225	11.0563	10.2344	0.0988557	0.0988557
TPTE	5.19211	5.00708	4.38345	3.9171	4.84211	0.0988518	0.0988518
LENG8	6.13495	5.51652	6.42489	7.41875	6.09283	0.0988424	0.0988424
S100A4	4.58919	5.94827	6.17611	5.71129	5.42236	0.0988092	0.0988092
OR11H12	5.20858	5.93216	4.57487	4.70496	4.7507	0.0987819	0.0987819
CHEK2	4.15871	5.06914	4.25366	3.77479	4.20829	0.0987024	0.0987024
WDR31	4.47754	3.81847	3.7863	4.90323	4.32896	0.0986987	0.0986987
IFT80	7.38453	5.75021	5.76624	5.99197	6.03385	0.0986964	0.0986964
TMBIM4	4.30373	3.25572	4.2373	4.16384	4.28487	0.0986918	0.0986918
PITHD1	10.9004	8.0368	10.0294	9.69505	10.3423	0.0986868	0.0986868
PMPCB	6.31947	5.04672	6.59499	6.54586	6.74267	0.0986832	0.0986832
TRMT5	4.44864	3.75685	4.44884	5.03464	4.06461	0.098674	0.098674
CLDN1	7.26517	5.44043	6.00552	5.95388	5.99247	0.0986548	0.0986548
MYOF	5.40976	6.92011	6.98293	7.21569	7.07471	0.0986418	0.0986418
RAB2A	7.71771	6.18009	7.97718	8.29296	8.04024	0.0985836	0.0985836
MVB12B	4.27156	4.31632	4.93527	5.523	5.08415	0.0985742	0.0985742
MAGI1	6.94712	5.31513	5.71136	5.77848	5.46904	0.0985642	0.0985642
OR51J1	4.16961	5.02744	3.86009	4.05806	3.98688	0.0985305	0.0985305
HEPHL1	3.95435	4.23941	3.11368	3.93936	3.85995	0.0985195	0.0985195
MTX2	3.71877	3.73232	3.64645	3.27949	4.42304	0.0985021	0.0985021
COLEC10	6.79035	8.54083	6.82116	6.72507	6.80492	0.0984993	0.0984993
SLC16A4	6.38273	7.72053	6.95663	5.86807	6.19413	0.0984683	0.0984683
ZNF98	9.88474	7.45641	9.67553	9.6507	9.70896	0.0984469	0.0984469
SFTA3	3.99711	4.94662	3.9552	3.80377	4.02099	0.0984374	0.0984374
LRR1	3.82126	4.80835	3.88003	3.95274	3.69855	0.0984365	0.0984365
MRPS11	3.46706	3.31864	3.61064	4.37264	3.68987	0.098405	0.098405
E2F8	5.07679	4.46257	5.01459	6.022	5.02172	0.0983834	0.0983834
ARHGAP22	3.2085	3.3416	4.05202	3.64799	3.11207	0.0983685	0.0983685
SCARA3	4.66905	3.55607	4.26946	4.74107	4.49917	0.0983426	0.0983426
TRPM6	4.89058	5.98844	4.8056	4.89206	4.56627	0.0983301	0.0983301
DESI2	5.83575	4.27186	5.28588	5.30692	5.37713	0.0983136	0.0983136
SMIM20	6.52618	7.81953	6.59694	5.81162	6.44981	0.0982494	0.0982494
RNF123	3.71236	2.92968	3.64052	3.77214	3.96571	0.0982469	0.0982469
ALDH1L1	5.47631	6.49187	5.38578	5.30371	4.84835	0.0982468	0.0982468
CTSS	6.36092	7.0153	7.87038	6.78672	5.88514	0.0982404	0.0982404
TPRXL	6.56491	7.93442	6.50051	6.09508	6.25013	0.0982206	0.0982206
PLBD1	3.57016	4.27637	4.63641	4.7172	4.04894	0.0982038	0.0982038
RAD52	5.71715	4.71122	4.45706	4.48334	4.59726	0.0982017	0.0982017
TGFB1	4.02002	4.79868	4.39497	4.215	3.55332	0.0980898	0.0980898
TMEM2	4.00501	3.90971	5.05083	4.19747	4.64685	0.0980563	0.0980563
WIF1	3.85275	4.75833	3.92075	3.57658	4.02799	0.0980342	0.0980342
ZBTB8A	3.78409	3.63587	3.82758	4.53157	3.41049	0.0980251	0.0980251
OR4C13	3.22479	4.27685	3.51849	3.62552	3.445	0.0979976	0.0979976
EPB41L5	6.7815	5.15696	6.75169	6.73256	6.61583	0.0979904	0.0979904
ZNF740	4.74956	4.29097	4.06172	5.22927	4.12748	0.097973	0.097973
ANKMY1	6.41355	7.62917	6.33562	5.69888	6.25317	0.0979694	0.0979694
FEM1A	4.32784	3.22863	3.57025	3.8767	3.62732	0.0979691	0.0979691
USH1C	7.61895	8.81216	7.21713	6.65334	7.10763	0.0979454	0.0979454
PRPF38A	6.71312	5.24651	5.78208	6.65436	6.7593	0.0979233	0.0979233
TCF7L1	3.47926	3.08135	3.41296	3.48422	4.14229	0.0979228	0.0979228
PTPN22	4.08387	4.44297	3.63316	3.45378	3.5418	0.0979103	0.0979103
GCNT1	3.44614	4.40215	3.73359	3.98548	3.39617	0.0979066	0.0979066
TUBA1A	6.34958	4.82362	5.77254	6.32927	6.22762	0.0979032	0.0979032
ILF2	4.35232	4.31817	4.33141	5.49208	4.52783	0.0977978	0.0977978
SARS2	6.87341	8.35883	6.67205	6.37643	6.89035	0.097772	0.097772
SEC63	8.61316	6.71993	8.46747	9.08568	8.48762	0.0977616	0.0977616
EIF3L	4.88973	4.16515	5.41126	5.15988	5.56149	0.0977382	0.0977382
APH1A	5.94054	5.07718	5.80971	6.22917	6.87595	0.0976944	0.0976944
HPX	5.65649	5.98019	5.43382	6.91443	5.32145	0.0976912	0.0976912
CYTH4	6.6288	8.04036	7.36406	6.0569	6.72167	0.0976784	0.0976784
MRC1	5.43202	6.60139	5.36666	6.44026	5.30214	0.0976343	0.0976343
TANC1	7.57856	5.59505	7.14896	7.05872	6.9409	0.097634	0.097634
GLA	3.4691	3.3901	4.33637	3.46194	3.49763	0.0976158	0.0976158
LPIN2	5.96913	7.40496	5.54724	6.35541	6.48864	0.0975811	0.0975811
SSX5	4.26517	5.35935	4.26107	4.3195	4.22481	0.0975777	0.0975777
HLX	4.70736	5.451	5.30329	4.39994	4.2825	0.0975473	0.0975473
ANKMY2	4.8802	3.82548	4.44377	4.68372	5.14228	0.0975068	0.0975068
PRSS37	3.36462	4.09351	3.43015	3.23333	3.13744	0.0975064	0.0975064
FER	4.6434	3.73185	4.16626	3.54249	4.31612	0.0974691	0.0974691
LECT2	3.28575	3.92171	2.99862	3.70009	3.23805	0.0974679	0.0974679
[truncated: 16,466 more rows]

## Sheet: B)Expression_binary
Hugo_Symbol	Primary	Spleen	RUQ	Liver	Vag_Cuff	COLOR CODE
A1BG	0	1	1	1	1	Expressed	Not expressed
A1CF	0	0	0	0	0
A2M	0	0	0	0	0
A2ML1	0	1	0	0	0
A3GALT2	0	0	0	0	0
A4GALT	0	1	1	1	0
A4GNT	1	1	1	1	1
AAAS	1	1	1	1	1
AACS	1	1	1	1	1
AADAC	0	1	1	1	0
AADACL2	0	1	0	1	0
AADACL3	0	1	0	0	0
AADACL4	1	1	0	1	1
AADAT	0	0	1	1	1
AAED1	1	1	1	1	1
AAGAB	1	1	1	1	1
AAK1	1	1	1	1	0
AAMDC	1	1	1	1	1
AAMP	1	1	1	1	1
AANAT	0	1	0	0	0
AAR2	1	1	1	1	1
AARD	0	1	0	0	1
AARS	1	1	1	1	1
AARS2	1	1	1	1	1
AARSD1	0	1	0	1	1
AASDH	1	1	1	1	1
AASDHPPT	1	1	1	1	1
AASS	1	1	1	1	1
AATF	1	1	1	1	1
AATK	1	1	1	0	0
ABAT	0	0	0	1	1
ABCA1	1	1	1	1	1
ABCA10	1	1	0	1	0
ABCA12	0	1	0	0	0
ABCA13	1	1	1	1	1
ABCA2	1	1	1	1	1
ABCA3	1	1	1	1	1
ABCA4	1	1	1	1	1
ABCA5	1	1	1	1	1
ABCA6	0	0	0	0	0
ABCA7	1	1	1	1	1
ABCA8	0	0	0	0	0
ABCA9	1	1	1	1	1
ABCB1	1	1	1	1	1
ABCB10	0	0	0	1	1
ABCB11	1	1	0	1	0
ABCB4	0	1	1	0	0
ABCB5	0	1	0	0	0
ABCB6	1	0	0	0	1
ABCB7	1	1	1	1	1
ABCB8	1	1	1	1	1
ABCB9	1	1	0	0	0
ABCC1	1	1	1	1	1
ABCC10	1	1	1	1	0
ABCC11	1	1	0	1	0
ABCC12	0	1	0	1	0
ABCC2	0	1	0	1	0
ABCC3	1	1	1	1	1
ABCC4	1	1	1	1	0
ABCC5	1	1	1	1	1
ABCC6	0	0	0	0	0
ABCC8	1	1	1	1	0
ABCC9	0	0	0	1	1
ABCD1	2	2	2	2	2
ABCD2	1	1	1	1	1
ABCD3	0	0	0	1	0
ABCD4	0	0	0	0	0
ABCE1	1	1	1	1	1
ABCF1	1	1	1	1	1
ABCF2	1	1	1	1	1
ABCF3	1	1	1	1	1
ABCG1	1	1	1	1	1
ABCG2	0	0	0	0	0
ABCG4	0	1	0	0	0
ABCG5	0	1	0	1	0
ABCG8	0	1	0	1	0
ABHD1	1	1	1	1	1
ABHD10	0	0	1	0	0
ABHD11	0	0	0	0	0
ABHD12	0	0	0	0	0
ABHD12B	1	1	1	0	1
ABHD13	1	1	1	1	1
ABHD14A	1	1	1	1	0
ABHD14A-ACY1	1	1	1	1	1
ABHD14B	1	1	1	1	0
ABHD15	0	0	0	0	1
ABHD16A	1	1	1	1	1
ABHD16B	1	1	0	0	1
ABHD17A	1	1	0	0	0
ABHD17B	0	1	1	1	1
ABHD17C	0	0	1	1	1
ABHD2	1	1	1	1	1
ABHD3	1	1	1	1	1
ABHD4	1	1	1	1	1
ABHD5	0	0	0	0	0
ABHD6	1	1	1	1	1
ABHD8	1	1	1	0	0
ABI1	1	1	1	1	1
ABI2	1	1	1	1	1
ABI3	1	1	1	1	1
ABI3BP	1	1	1	0	0
ABL1	1	1	1	1	1
ABL2	1	0	1	1	1
ABLIM1	1	1	1	1	1
ABLIM2	1	1	0	1	1
ABLIM3	0	1	0	1	0
ABO	1	1	1	1	0
ABR	1	1	1	1	1
ABRA	1	1	1	1	1
ABRACL	1	1	1	1	1
ABT1	1	1	1	1	1
ABTB1	1	1	1	1	1
ABTB2	1	1	1	1	1
AC004381.6	1	1	1	1	1
AC004824.2	1	1	1	1	1
AC005477.1	1	1	1	1	1
AC006116.20	0	0	0	0	0
AC007952.5	0	1	0	1	0
AC007952.6	0	1	1	1	1
AC008132.13	1	1	1	1	1
AC008271.1	0	1	0	1	1
AC008686.1	1	1	1	1	1
AC008914.1	1	1	1	1	1
AC009977.1	1	1	1	1	1
AC011043.1	1	1	1	1	1
AC011841.1	1	1	1	0	1
AC013269.5	0	0	0	0	0
AC017081.1	1	1	1	1	1
AC018867.1	1	1	1	1	1
AC019206.1	1	1	1	1	1
AC021218.2	0	0	0	0	0
AC022210.1	1	1	0	0	0
AC022819.2	1	0	1	0	0
AC062017.1	1	1	1	1	1
AC064874.1	0	1	1	1	1
AC073333.1	1	1	1	1	1
AC073657.1	1	1	1	1	1
AC074389.6	1	1	1	1	1
AC079354.1	1	1	1	1	1
AC093157.1	1	1	1	1	1
AC097381.1	0	0	0	0	1
AC099552.4	0	0	0	0	0
AC102948.2	0	1	1	1	1
AC104057.1	1	1	1	1	1
AC104794.4	0	0	0	0	0
AC106876.2	1	1	1	1	1
AC109829.1	0	0	0	0	0
AC110615.1	0	0	0	0	0
AC110619.2	1	1	1	1	1
AC114783.1	0	1	0	1	1
AC118758.1	0	0	0	0	0
AC231657.1	1	1	1	1	1
AC242988.1	1	1	1	1	1
AC243756.1	0	0	0	1	1
AC245100.1	1	1	1	1	1
AC253572.1	1	1	1	1	1
ACAA1	1	1	1	1	1
ACAA2	1	1	1	1	1
ACACA	1	1	1	1	1
ACACB	1	1	1	1	1
ACAD10	1	1	1	1	1
ACAD11	1	1	1	1	1
ACAD8	1	1	1	1	1
ACAD9	1	1	1	1	1
ACADL	0	1	0	0	0
ACADM	1	1	1	1	1
ACADS	0	1	0	0	0
ACADSB	1	1	1	1	1
ACADVL	1	1	1	1	1
ACAN	0	1	0	0	0
ACAP1	0	0	0	0	1
ACAP2	1	1	1	1	1
ACAP3	1	1	1	1	1
ACAT1	1	1	1	1	1
ACAT2	1	1	1	1	0
ACBD3	1	1	1	1	1
ACBD4	1	1	1	1	1
ACBD5	1	1	1	1	1
ACBD6	1	1	1	1	1
ACBD7	1	1	1	1	1
ACCS	1	1	1	1	1
ACCSL	0	1	0	0	0
ACD	0	0	0	0	0
ACE	1	1	1	1	1
ACE2	0	1	0	0	0
ACER1	0	1	0	0	0
ACER2	1	1	1	1	1
ACER3	0	0	0	0	0
ACHE	0	0	0	0	0
ACIN1	1	1	1	1	1
ACKR2	0	0	0	0	0
ACKR3	0	1	0	1	1
ACKR4	0	0	0	0	0
ACLY	1	1	1	1	1
ACMSD	0	0	0	1	0
ACO1	1	1	1	1	1
ACO2	1	1	1	1	1
ACOT1	0	1	1	1	1
ACOT11	1	1	1	1	1
ACOT12	0	0	0	0	0
ACOT13	1	0	1	1	1
ACOT2	1	1	1	1	1
ACOT4	1	1	1	1	1
ACOT6	0	0	0	0	0
ACOT7	1	1	1	1	0
ACOT8	1	1	1	0	1
ACOT9	1	1	1	1	1
ACOX1	1	1	1	1	1
ACOX2	1	1	1	1	1
ACOX3	1	1	1	1	1
ACOXL	1	1	1	0	1
ACP1	1	1	1	1	1
ACP2	1	1	1	1	1
ACP5	1	0	0	1	0
ACP6	1	1	1	1	1
ACPP	0	0	0	0	0
ACPT	0	0	0	0	0
ACR	0	1	0	1	0
ACRBP	0	1	0	1	1
ACRC	1	0	0	0	0
ACRV1	0	0	0	0	0
ACSBG1	0	0	0	0	0
ACSBG2	0	1	1	0	1
ACSF2	1	1	1	1	1
ACSF3	1	1	1	1	1
ACSL1	1	1	1	1	1
ACSL3	1	1	1	1	1
ACSL4	0	1	1	1	0
ACSL5	1	1	1	1	1
ACSL6	0	1	0	0	0
ACSM1	1	1	0	0	0
ACSM2A	1	1	0	1	0
ACSM2B	1	1	0	1	1
ACSM3	1	1	1	1	1
ACSM4	1	1	1	1	1
ACSM5	1	1	1	1	1
ACSS1	1	1	1	1	1
ACSS2	1	0	1	1	1
ACSS3	1	1	1	1	1
ACTA1	0	0	0	0	0
ACTA2	1	1	1	1	1
ACTB	1	1	1	1	1
ACTBL2	1	1	1	1	1
ACTC1	1	1	1	1	1
ACTG1	1	1	1	1	1
ACTG2	1	1	1	1	1
ACTL10	0	0	0	0	1
ACTL6A	1	1	1	1	1
ACTL6B	1	1	1	1	1
ACTL7A	0	1	0	0	0
ACTL7B	1	1	1	0	1
ACTL8	0	0	0	0	0
ACTL9	1	1	1	1	1
ACTN1	1	1	1	1	1
ACTN2	0	1	0	0	0
ACTN4	1	1	1	1	1
ACTR10	1	1	1	1	1
ACTR1A	1	1	1	1	0
ACTR1B	1	1	1	1	1
ACTR2	1	1	1	1	1
ACTR3	1	1	1	1	1
ACTR3B	1	1	1	1	1
ACTR3C	1	1	1	0	0
ACTR5	1	0	1	1	1
ACTR6	1	0	1	1	1
ACTR8	1	1	1	1	1
ACTRT1	1	1	1	1	1
ACTRT2	0	1	1	0	0
ACTRT3	1	1	0	1	0
ACVR1	1	1	1	1	1
ACVR1B	1	1	1	1	1
ACVR1C	1	1	0	1	1
ACVR2A	1	1	1	1	1
ACVR2B	1	1	1	1	1
ACVRL1	0	1	0	0	0
ACY1	1	1	1	1	1
ACY3	1	1	1	1	1
ACYP1	1	1	1	1	1
ACYP2	1	2	1	1	1
ADA	0	1	0	1	1
ADAD1	0	0	0	0	0
ADAD2	0	0	0	0	0
ADAL	0	0	0	0	0
ADAM10	1	1	1	1	1
ADAM11	1	1	1	1	1
ADAM12	1	1	1	1	1
ADAM15	0	1	1	1	1
ADAM17	1	1	1	1	1
ADAM18	0	1	0	0	0
ADAM19	1	1	1	1	1
ADAM2	0	0	0	1	0
ADAM20	1	1	1	1	1
ADAM21	0	0	0	0	0
ADAM22	1	1	1	1	1
ADAM23	1	1	1	0	1
ADAM28	1	1	1	1	1
ADAM29	0	1	0	0	0
ADAM30	0	1	0	0	0
ADAM32	0	0	0	0	0
ADAM33	1	1	1	1	1
ADAM7	0	0	0	0	0
ADAM8	1	1	0	1	1
ADAM9	1	1	1	1	1
ADAMDEC1	0	1	1	1	0
ADAMTS1	1	1	1	1	1
ADAMTS10	1	1	1	1	1
ADAMTS12	1	1	1	1	1
ADAMTS13	1	1	1	1	1
ADAMTS14	1	1	1	1	1
ADAMTS15	1	1	1	1	1
ADAMTS16	0	1	1	1	1
ADAMTS17	1	1	1	1	0
ADAMTS18	0	0	0	0	0
ADAMTS19	1	1	1	1	1
ADAMTS2	0	1	0	0	0
ADAMTS20	0	1	0	0	0
ADAMTS3	1	1	1	1	0
ADAMTS4	1	1	1	0	1
ADAMTS5	0	1	1	0	1
ADAMTS6	1	1	1	1	1
ADAMTS7	1	1	1	1	1
ADAMTS8	0	1	1	1	1
ADAMTS9	1	0	1	1	1
ADAMTSL1	0	1	1	0	0
ADAMTSL2	1	1	1	1	1
ADAMTSL3	1	1	1	1	1
ADAMTSL4	1	1	1	1	1
ADAMTSL4-AS1	1	1	1	1	1
ADAMTSL5	1	1	1	1	1
ADAP1	1	0	0	1	1
ADAP2	1	1	1	1	0
ADAR	1	1	1	1	1
ADARB1	1	1	1	1	1
ADARB2	1	1	1	1	0
ADAT1	0	1	1	1	1
ADAT2	1	1	1	1	1
ADAT3	0	0	0	0	1
ADCK1	0	1	0	0	0
ADCK2	1	1	1	1	1
ADCK3	1	1	1	1	1
ADCK4	1	1	1	1	1
ADCK5	1	1	1	1	1
ADCY1	1	0	0	1	0
ADCY10	0	1	0	0	0
ADCY2	0	1	1	1	1
ADCY3	1	1	1	1	1
ADCY4	0	1	0	0	0
ADCY5	1	1	1	1	1
ADCY6	1	1	1	1	1
ADCY7	0	0	0	0	0
ADCY8	0	0	0	0	0
ADCY9	1	1	1	0	1
ADCYAP1	0	0	0	0	0
ADCYAP1R1	1	1	1	1	1
ADD1	1	1	1	1	1
ADD2	1	1	1	1	1
ADD3	1	1	1	1	1
ADGB	1	1	0	1	0
ADH1A	1	1	1	1	1
ADH1B	1	1	1	1	1
ADH4	1	0	0	1	0
ADH5	1	1	1	1	1
ADH6	0	0	0	0	0
ADH7	1	1	0	1	0
ADHFE1	1	0	1	1	1
ADI1	1	0	1	1	1
ADIG	1	1	1	1	1
ADIPOQ	0	0	0	0	1
ADIPOR1	1	1	1	1	1
ADIPOR2	1	1	1	1	1
ADIRF	0	1	1	1	1
ADK	1	1	1	1	1
ADM	0	0	0	1	0
ADM2	0	0	0	0	0
ADM5	0	1	1	1	1
ADNP	1	1	1	1	1
ADNP2	0	0	1	0	1
ADO	1	1	1	1	1
ADORA1	1	1	1	1	0
ADORA2A	1	1	1	1	1
ADORA2B	0	0	0	0	0
ADORA3	0	0	0	0	1
ADPGK	0	0	0	0	0
ADPRH	0	0	0	0	0
ADPRHL1	1	1	1	1	1
ADPRHL2	1	1	1	1	1
ADPRM	0	0	0	0	0
ADRA1A	1	1	0	1	0
ADRA1B	1	1	0	0	0
ADRA1D	0	0	0	0	0
ADRA2A	0	1	1	1	1
ADRA2B	0	0	0	0	0
ADRA2C	0	1	0	0	0
ADRB1	1	1	1	1	1
ADRB2	0	1	0	0	0
ADRB3	0	0	0	0	0
ADRBK1	1	1	0	0	0
ADRBK2	1	1	1	1	1
ADRM1	1	1	1	1	0
ADSL	1	1	1	1	1
ADSS	1	1	1	1	1
ADSSL1	1	1	1	1	1
ADTRP	1	1	1	1	1
AE000662.92	0	0	0	0	0
AEBP1	1	1	1	1	1
AEBP2	1	1	1	1	1
AEN	1	1	1	1	1
AES	1	1	1	1	1
AF165138.7	0	1	1	1	1
AFAP1	1	1	1	1	1
AFAP1L1	0	1	1	1	0
AFAP1L2	1	1	1	1	1
AFF1	1	1	1	1	1
AFF2	0	1	0	0	0
AFF3	0	1	0	0	0
AFF4	1	1	1	1	1
AFG3L2	1	1	1	1	1
AFM	0	1	0	1	0
AFMID	1	1	1	1	1
AFP	1	1	1	1	1
AFTPH	1	1	1	1	1
AGA	1	1	1	1	1
AGAP1	1	1	1	1	1
AGAP2	0	1	0	1	0
AGAP3	1	0	1	0	1
AGAP4	1	1	1	1	1
AGAP5	1	0	1	1	1
AGAP6	1	0	1	1	1
AGAP9	1	1	1	1	1
AGBL1	0	1	0	0	0
AGBL2	0	0	0	0	0
AGBL3	0	0	0	0	0
AGBL4	1	1	0	1	0
AGBL5	1	1	1	1	1
AGER	1	1	1	1	1
AGFG1	1	0	1	1	1
AGFG2	1	1	1	1	1
AGGF1	1	0	0	1	1
AGK	1	1	0	1	1
AGL	1	0	0	1	0
AGMAT	0	1	0	0	0
AGMO	0	0	1	0	0
AGO1	1	1	1	1	1
AGO2	1	0	1	1	1
AGO3	1	1	1	1	1
AGO4	1	1	1	1	1
AGPAT1	0	0	1	1	1
AGPAT2	0	0	0	1	1
AGPAT3	1	1	1	1	1
AGPAT4	0	0	0	1	0
AGPAT5	1	1	1	1	1
AGPS	1	1	1	1	1
AGR2	0	1	0	0	0
AGR3	0	0	0	0	0
AGRN	1	1	1	1	1
AGRP	1	1	1	1	1
AGT	1	1	1	1	0
AGTPBP1	1	1	1	1	1
AGTR1	0	1	0	0	0
AGTR2	0	0	0	0	0
AGTRAP	1	0	0	0	0
AGXT	1	1	0	1	0
AGXT2	0	1	0	1	0
AHCTF1	1	1	1	1	1
AHCY	1	1	1	1	1
AHCYL1	1	1	1	1	1
AHCYL2	1	1	1	1	1
AHDC1	0	1	1	0	1
AHI1	1	1	1	1	1
AHNAK	1	1	1	1	1
AHNAK2	1	1	1	1	1
AHR	1	1	1	1	1
AHRR	1	1	1	1	1
AHSA1	1	1	1	1	1
AHSA2	1	1	1	1	1
AHSG	1	1	1	1	0
AHSP	0	1	0	0	0
AICDA	1	1	0	1	0
AIDA	1	0	1	1	1
AIF1	1	1	1	1	1
AIF1L	1	1	1	1	1
AIFM1	1	1	1	1	1
AIFM2	1	1	1	0	1
AIFM3	1	1	1	1	1
AIG1	1	1	1	1	1
AIM1	1	1	1	1	1
AIM1L	1	1	1	1	1
AIM2	0	0	0	0	0
AIMP1	1	1	1	1	1
AIMP2	1	1	1	1	1
AIP	1	1	1	1	1
AIPL1	1	1	0	1	0
AIRE	1	1	1	1	1
AJAP1	0	0	0	0	0
AJUBA	1	1	1	1	1
AK1	1	1	1	1	1
AK2	1	1	1	1	1
AK3	1	1	1	1	1
AK4	1	1	1	1	1
AK5	1	1	0	1	1
AK7	0	1	1	0	1
AK8	1	1	1	1	0
AK9	1	1	1	1	1
AKAP1	1	1	1	1	1
AKAP10	1	1	1	1	1
AKAP11	1	1	1	1	1
AKAP12	1	1	1	1	1
AKAP13	1	1	1	1	1
AKAP14	0	0	0	0	0
AKAP17A	1	1	1	1	1
AKAP2	1	1	1	1	1
AKAP3	0	1	1	1	1
AKAP4	0	1	0	0	0
AKAP5	0	0	0	0	0
AKAP6	1	0	0	0	0
AKAP7	0	0	0	0	0
AKAP8	1	1	1	1	1
AKAP8L	1	1	1	1	1
AKAP9	1	1	1	1	1
AKIP1	1	1	0	1	1
AKIRIN1	1	1	1	1	1
AKIRIN2	1	0	1	1	1
AKNA	1	1	1	1	1
AKNAD1	0	0	0	0	0
AKR1A1	1	1	1	1	1
AKR1B1	1	1	1	1	1
AKR1B10	0	1	0	0	0
AKR1B15	0	1	0	0	0
AKR1C1	1	1	1	1	1
AKR1C2	0	0	0	1	0
AKR1C3	1	1	1	1	1
AKR1C4	0	0	0	1	0
AKR1D1	0	0	0	1	0
AKR1E2	1	1	1	1	0
AKR7A2	1	1	1	1	1
AKR7A3	1	1	0	1	1
AKT1	1	1	1	1	1
AKT1S1	1	1	1	1	1
AKT2	0	0	0	1	1
AKT3	1	1	1	1	1
AKTIP	0	1	1	1	1
AL022578.1	1	1	1	1	1
AL109927.1	1	1	1	1	1
AL138815.1	1	1	1	1	1
AL139333.1	1	1	1	1	1
AL354822.1	1	1	1	1	1
AL365202.1	1	1	1	1	1
AL391421.1	1	1	1	1	1
AL591806.1	1	1	1	1	1
AL592183.1	1	1	1	1	1
AL596220.1	0	0	0	0	0
AL645728.1	1	1	1	1	1
AL645922.1	1	1	1	1	1
ALAD	1	1	1	1	1
ALAS1	1	1	1	1	1
ALAS2	1	1	0	0	0
ALB	0	0	0	1	0
ALCAM	1	1	1	1	0
ALDH16A1	1	1	1	1	1
ALDH18A1	1	1	1	1	1
ALDH1A1	1	1	1	1	1
ALDH1A2	1	1	1	1	1
ALDH1A3	2	2	2	2	2
ALDH1B1	1	1	1	1	1
ALDH1L1	1	1	1	1	1
ALDH1L2	1	1	1	1	1
ALDH2	1	1	1	1	1
ALDH3A1	1	1	0	0	0
ALDH3A2	1	1	1	1	1
ALDH3B1	1	1	1	1	1
ALDH3B2	0	0	0	0	0
ALDH4A1	1	1	0	0	0
ALDH5A1	0	0	0	1	0
ALDH6A1	1	1	1	1	1
ALDH7A1	1	1	1	1	1
ALDH8A1	0	1	0	0	0
ALDH9A1	1	1	1	1	1
ALDOA	1	1	1	1	1
ALDOB	0	1	0	1	0
ALDOC	0	1	1	0	0
ALG1	1	1	1	1	1
ALG10	1	1	1	1	1
ALG10B	1	1	1	1	1
ALG11	0	1	1	1	1
ALG12	0	0	0	1	0
ALG13	0	0	1	1	0
ALG14	1	1	0	0	0
ALG1L	1	1	1	1	1
ALG2	1	1	1	1	1
ALG3	1	1	1	1	1
ALG5	0	1	1	1	0
ALG6	0	0	0	1	0
ALG8	1	1	1	1	1
ALG9	1	1	1	1	1
ALK	1	1	1	1	1
ALKBH1	1	0	0	1	1
ALKBH2	1	1	1	1	1
ALKBH3	1	1	1	1	1
ALKBH4	1	1	1	1	1
ALKBH5	1	1	1	1	1
ALKBH6	1	0	1	1	1
ALKBH7	1	1	1	1	1
ALKBH8	1	1	0	1	1
ALLC	1	1	0	0	0
ALMS1	1	1	1	1	1
ALOX12	1	1	1	1	1
ALOX12B	1	1	1	1	0
ALOX15	0	1	0	0	0
ALOX15B	0	1	0	0	0
ALOX5	0	0	0	1	0
ALOX5AP	1	1	1	1	1
ALOXE3	0	1	0	0	0
ALPI	0	1	0	0	0
ALPK1	1	0	1	1	0
ALPK2	0	1	0	0	0
ALPK3	1	0	1	1	0
ALPL	1	1	1	1	1
ALPP	0	0	0	0	0
ALPPL2	0	1	0	0	1
ALS2	1	1	1	1	1
ALS2CL	1	1	1	1	1
ALS2CR11	1	0	1	0	0
ALS2CR12	1	1	1	1	1
ALX1	0	0	0	0	0
ALX3	1	1	1	1	1
ALX4	0	1	1	0	0
ALYREF	0	0	0	1	0
AMACR	1	1	1	0	1
AMBN	0	0	0	0	0
AMBP	1	1	1	1	1
AMBRA1	1	1	1	1	1
AMD1	1	1	1	1	1
AMDHD1	1	1	1	1	0
AMDHD2	0	1	0	0	0
AMELX	0	0	0	0	0
AMELY	1	1	0	0	0
AMER1	1	1	1	1	1
AMER2	0	1	0	0	0
AMER3	0	0	0	0	0
AMFR	1	1	1	1	1
AMH	0	0	0	0	0
AMHR2	1	1	1	1	1
AMICA1	1	1	1	1	1
AMIGO1	1	1	0	0	1
AMIGO2	0	0	1	0	1
AMIGO3	1	1	1	1	1
AMMECR1	1	1	1	1	1
AMMECR1L	1	1	1	1	1
AMN	0	0	0	0	0
AMN1	1	1	1	1	1
AMOT	1	1	1	1	1
AMOTL1	1	1	0	1	1
AMOTL2	0	1	1	1	1
AMPD1	0	1	0	0	0
AMPD2	1	1	1	1	1
AMPD3	2	2	2	0	1
AMPH	0	1	0	1	0
AMT	1	1	1	1	1
AMTN	0	0	0	0	0
AMY1A	1	1	1	1	1
AMY1B	1	1	1	1	1
AMY1C	1	1	1	1	1
AMY2A	1	1	1	1	1
AMY2B	1	1	1	1	1
AMZ1	1	1	1	1	1
AMZ2	1	1	1	1	1
ANAPC1	1	1	1	1	1
ANAPC10	1	0	1	1	0
ANAPC11	1	1	1	0	0
ANAPC13	1	1	1	1	1
ANAPC15	1	1	1	1	1
ANAPC16	1	1	1	1	1
ANAPC2	1	1	1	1	1
ANAPC4	1	1	1	1	1
ANAPC5	1	1	1	1	1
ANAPC7	1	1	1	1	1
ANG	1	1	1	1	1
ANGEL1	1	1	1	1	1
ANGEL2	1	1	1	1	1
ANGPT1	0	1	1	1	1
ANGPT2	0	1	1	1	0
ANGPT4	0	0	0	0	0
ANGPTL1	1	0	1	1	1
ANGPTL2	1	1	1	1	1
ANGPTL3	0	0	0	1	0
ANGPTL4	1	1	1	1	1
ANGPTL5	0	1	0	0	0
ANGPTL6	1	1	0	0	0
ANGPTL7	1	1	0	1	1
ANHX	1	1	1	0	0
ANK1	1	1	1	1	1
ANK2	1	1	0	1	1
ANK3	1	1	1	1	1
ANKAR	0	1	0	1	0
ANKDD1A	1	1	1	1	1
ANKDD1B	0	1	1	0	0
ANKEF1	1	1	0	0	0
ANKFN1	0	0	0	0	0
ANKFY1	1	0	1	1	1
ANKH	1	1	1	1	1
ANKHD1	1	1	1	1	1
ANKHD1-EIF4EBP3	1	1	1	1	1
ANKIB1	0	0	0	1	0
ANKK1	1	1	0	1	1
ANKLE1	1	1	1	1	1
ANKLE2	1	1	1	1	1
ANKMY1	1	1	1	1	1
ANKMY2	1	1	1	1	0
ANKRA2	1	1	1	1	1
ANKRD1	1	1	0	0	0
ANKRD10	1	1	1	1	1
ANKRD11	1	1	1	1	1
ANKRD12	1	1	1	1	1
ANKRD13A	1	1	1	1	1
ANKRD13B	1	1	1	1	1
ANKRD13C	1	1	1	1	1
ANKRD13D	1	0	1	1	0
ANKRD16	0	1	0	1	0
ANKRD17	1	1	1	1	1
ANKRD18A	0	1	1	1	1
ANKRD18B	0	0	0	0	0
ANKRD2	1	1	1	1	1
ANKRD20A1	0	0	0	0	0
ANKRD20A2	0	0	0	0	1
ANKRD20A3	0	1	1	1	1
ANKRD20A4	0	0	0	1	0
ANKRD22	1	1	1	1	1
ANKRD23	0	0	0	0	0
ANKRD24	1	1	0	1	0
ANKRD26	1	1	1	1	1
ANKRD27	1	1	1	1	0
ANKRD28	1	1	1	1	1
ANKRD29	0	1	0	0	0
ANKRD30A	0	0	0	0	0
ANKRD30B	0	0	0	0	0
ANKRD30BL	1	1	1	1	0
ANKRD31	1	1	0	1	0
ANKRD33	1	1	0	0	0
ANKRD33B	1	1	1	1	1
ANKRD34A	1	1	1	1	1
ANKRD34B	0	1	0	0	0
ANKRD34C	1	1	1	1	1
ANKRD35	1	1	1	0	0
ANKRD36	1	1	1	1	1
ANKRD36C	1	1	1	1	1
ANKRD37	1	1	1	1	1
ANKRD39	1	1	1	1	1
ANKRD40	1	1	1	1	1
ANKRD42	1	1	1	1	1
ANKRD44	1	1	1	1	1
ANKRD45	1	1	1	1	1
ANKRD46	1	1	1	1	1
ANKRD49	1	1	1	1	1
ANKRD50	1	1	1	0	1
ANKRD52	1	1	1	1	1
ANKRD53	0	1	0	1	1
ANKRD54	0	1	1	1	1
ANKRD55	0	1	0	0	0
ANKRD6	1	1	1	1	1
ANKRD60	0	0	0	0	0
ANKRD61	0	1	0	0	0
ANKRD62	1	1	0	0	0
ANKRD63	0	0	0	1	0
ANKRD65	1	1	1	1	1
ANKRD66	0	0	0	0	0
ANKRD7	0	0	0	0	0
ANKRD9	1	1	1	1	1
ANKS1A	1	1	1	1	1
ANKS1B	1	1	1	1	1
ANKS3	1	1	0	0	0
ANKS4B	0	1	0	1	0
ANKS6	1	1	1	1	1
ANKUB1	1	1	0	0	0
ANKZF1	1	1	1	1	1
ANLN	0	0	0	1	0
ANO1	1	0	0	1	1
ANO10	1	1	1	1	1
ANO2	1	1	1	1	1
ANO3	0	1	0	0	0
ANO4	0	1	1	1	0
ANO5	0	1	0	0	0
ANO6	1	1	1	1	1
ANO7	1	1	1	1	1
ANO8	1	1	1	1	1
ANO9	1	1	1	1	1
ANP32A	1	1	1	1	1
ANP32B	1	1	1	1	1
ANP32D	1	1	1	1	1
ANP32E	1	1	1	1	1
ANPEP	1	1	1	1	1
ANTXR1	1	1	1	1	1
ANTXR2	1	1	1	1	1
ANTXRL	0	1	0	1	0
ANXA1	1	1	1	1	1
ANXA10	0	0	0	0	0
ANXA11	1	1	1	1	1
ANXA13	0	1	0	0	0
ANXA2	1	1	1	1	1
ANXA2R	1	1	0	0	0
ANXA3	1	0	1	1	1
ANXA4	1	1	1	1	1
ANXA5	1	1	1	1	1
ANXA6	1	1	1	1	1
ANXA7	1	1	1	1	1
ANXA8	1	1	1	1	1
ANXA8L1	0	1	1	1	1
ANXA9	1	1	0	1	0
AOAH	0	1	1	1	1
AOC1	0	1	0	1	0
AOC2	1	1	0	0	0
AOC3	1	1	1	1	1
AOX1	1	1	1	1	1
AP000322.53	1	1	1	1	1
AP000708.1	0	1	1	1	1
AP1AR	1	1	1	1	1
AP1B1	1	1	1	1	1
AP1G1	0	0	0	0	0
AP1G2	1	1	1	1	1
AP1M1	1	1	1	1	1
AP1M2	1	1	1	1	1
AP1S1	1	1	1	1	1
AP1S2	1	1	1	1	1
AP1S3	0	1	0	0	0
AP2A1	1	1	1	1	1
AP2A2	1	1	1	1	1
AP2B1	1	1	1	1	1
AP2M1	1	1	1	1	1
AP2S1	1	1	1	1	1
AP3B1	1	1	1	1	1
AP3B2	0	1	0	0	0
AP3D1	1	1	1	1	1
AP3M1	1	1	1	1	1
AP3M2	1	1	1	1	1
AP3S1	1	1	1	1	1
AP3S2	1	1	1	1	1
AP4B1	1	1	1	1	1
AP4E1	0	0	0	0	0
AP4M1	1	1	0	1	0
AP4S1	0	0	0	0	0
AP5B1	1	1	1	1	1
AP5M1	1	1	1	1	1
AP5S1	1	1	1	1	1
AP5Z1	0	1	0	0	0
APAF1	1	1	1	1	1
APBA1	1	1	1	0	0
APBA2	1	1	1	1	1
APBA3	1	1	1	1	1
APBB1	1	1	1	1	1
APBB1IP	1	1	1	1	1
APBB2	1	1	1	1	1
APBB3	0	1	1	1	1
APC	1	0	0	1	1
APC2	0	1	0	0	0
APCDD1	1	1	0	0	0
APCDD1L	0	0	0	0	0
APCS	1	1	0	1	1
APEH	1	1	1	1	1
APEX1	1	1	1	1	1
APEX2	0	0	0	0	0
APH1A	1	1	1	1	1
APH1B	1	0	0	1	0
API5	1	1	1	1	1
APIP	1	1	1	1	1
APITD1	1	1	1	1	1
APITD1-CORT	1	1	1	1	1
APLF	1	1	1	1	1
APLN	1	1	0	1	1
APLNR	0	1	0	0	0
APLP1	1	1	1	0	0
APLP2	1	1	1	1	1
APMAP	1	1	1	1	1
APOA1	1	1	1	1	1
APOA1BP	1	1	1	1	1
APOA2	0	1	1	1	1
APOA4	1	1	1	1	1
APOA5	1	1	0	1	1
APOB	0	0	0	1	0
APOBEC1	1	1	0	0	0
APOBEC2	0	1	0	0	0
APOBEC3A	0	1	0	0	0
APOBEC3B	1	1	1	0	1
APOBEC3C	1	1	1	1	1
APOBEC3D	1	1	1	1	1
APOBEC3F	1	1	1	1	1
APOBEC3G	1	1	1	1	1
APOBEC3H	1	1	1	1	1
APOBEC4	0	1	0	0	0
APOBR	1	1	1	1	1
APOC1	1	1	1	1	1
APOC2	1	1	1	1	0
APOC3	1	1	0	1	0
APOC4	1	1	1	1	1
APOC4-APOC2	1	1	1	1	1
APOD	1	1	1	1	1
APOE	1	1	1	1	1
APOF	1	1	1	1	0
APOH	0	1	0	1	0
APOL1	1	1	1	1	1
APOL2	1	1	1	1	1
APOL3	1	1	1	1	1
APOL4	1	1	1	1	1
APOL5	1	1	1	0	1
APOL6	1	1	1	1	1
APOLD1	1	1	1	1	1
APOM	1	1	1	1	1
APOO	1	1	1	1	1
APOOL	1	0	1	1	0
APOPT1	1	1	0	1	1
APP	1	1	1	1	1
APPBP2	1	1	1	1	1
APPL1	1	1	1	1	1
APPL2	1	0	1	1	0
APRT	1	1	1	1	1
APTX	2	2	2	2	2
AQP1	1	1	1	1	1
AQP10	1	1	1	1	1
AQP11	1	1	1	1	1
AQP12A	1	1	0	1	0
AQP12B	0	0	0	0	0
AQP2	1	1	1	1	1
AQP3	1	1	1	1	1
AQP4	0	0	0	0	0
AQP5	1	1	1	1	1
AQP6	1	1	1	1	0
AQP7	1	1	1	1	1
AQP8	1	1	1	1	1
AQP9	1	1	1	1	1
AQR	1	1	1	1	0
AR	1	1	1	1	1
ARAF	1	1	1	1	1
ARAP1	1	1	0	0	0
ARAP2	0	0	0	0	0
ARAP3	1	1	1	1	1
ARC	1	1	1	1	1
ARCN1	1	1	1	1	1
AREG	0	1	1	1	1
AREL1	1	1	1	1	1
ARF1	1	1	1	1	1
ARF3	1	1	1	1	1
ARF4	1	1	1	1	1
ARF5	1	1	1	1	1
ARF6	1	1	1	1	1
ARFGAP1	1	1	1	1	1
ARFGAP2	1	1	1	1	1
ARFGAP3	1	1	0	1	1
ARFGEF1	1	1	1	1	1
ARFGEF2	1	1	1	1	1
ARFIP1	1	1	1	1	1
ARFIP2	1	1	1	1	1
ARFRP1	1	1	1	1	1
ARG1	1	1	1	1	1
ARG2	1	1	1	1	1
ARGFX	0	0	0	0	0
ARGLU1	1	1	1	1	1
ARHGAP1	1	1	1	1	1
ARHGAP10	1	1	1	1	1
ARHGAP11A	0	1	1	1	1
ARHGAP11B	1	0	0	0	0
ARHGAP12	1	1	1	1	1
ARHGAP15	0	0	0	1	0
ARHGAP17	1	1	1	1	1
ARHGAP18	1	0	1	0	0
ARHGAP19	1	1	1	1	0
ARHGAP19-SLIT1	1	1	1	1	1
ARHGAP20	1	1	1	1	0
ARHGAP21	1	0	1	1	1
ARHGAP22	0	1	1	0	0
ARHGAP23	1	1	1	1	0
ARHGAP24	1	1	0	0	0
ARHGAP25	1	1	1	1	1
ARHGAP26	1	1	1	1	1
ARHGAP27	0	0	0	0	0
ARHGAP28	1	1	1	1	1
ARHGAP29	1	1	1	1	1
ARHGAP30	1	1	1	1	1
ARHGAP31	0	1	1	1	1
ARHGAP32	1	1	1	1	1
ARHGAP33	1	1	1	1	1
ARHGAP35	1	1	1	1	1
ARHGAP36	0	1	0	0	0
ARHGAP39	0	0	0	0	0
ARHGAP4	1	1	1	1	1
ARHGAP40	0	1	1	1	1
ARHGAP42	0	0	1	0	0
ARHGAP44	0	0	0	0	0
ARHGAP5	1	1	1	1	1
ARHGAP6	1	1	0	0	0
ARHGAP8	1	0	0	1	0
ARHGAP9	1	1	1	1	1
ARHGDIA	1	1	1	1	1
ARHGDIB	1	1	1	1	1
ARHGDIG	1	1	1	1	1
ARHGEF1	2	2	2	2	2
ARHGEF10	1	0	1	1	1
ARHGEF10L	1	0	0	1	0
ARHGEF11	1	1	1	1	1
ARHGEF12	1	1	1	1	1
ARHGEF15	1	1	1	1	1
ARHGEF16	1	1	1	1	1
ARHGEF17	1	1	0	1	0
ARHGEF18	1	1	1	1	1
ARHGEF19	1	1	1	0	1
ARHGEF2	0	2	2	2	1
ARHGEF25	1	1	1	1	1
ARHGEF26	0	1	1	1	0
ARHGEF28	1	1	1	1	1
ARHGEF3	0	1	1	1	0
ARHGEF33	0	0	0	0	0
ARHGEF35	1	1	1	1	1
ARHGEF37	1	0	0	0	1
ARHGEF38	1	1	0	0	0
ARHGEF39	0	0	0	0	0
ARHGEF4	0	1	0	0	0
ARHGEF40	1	1	1	1	1
ARHGEF5	1	1	1	1	1
ARHGEF6	1	1	1	1	0
ARHGEF7	1	0	0	1	0
ARHGEF9	1	1	1	1	1
ARID1A	1	1	1	1	1
ARID1B	1	1	0	1	0
ARID2	1	1	1	1	1
ARID3A	1	1	1	1	1
ARID3B	1	1	1	1	1
ARID3C	1	1	0	1	0
ARID4A	1	1	1	1	1
ARID4B	1	1	1	1	1
ARID5A	1	1	1	1	1
ARID5B	1	1	1	1	1
ARIH1	1	0	1	1	1
ARIH2	1	1	1	1	1
ARIH2OS	0	0	0	0	0
ARL1	1	1	1	1	1
ARL10	1	1	1	1	1
ARL11	0	1	1	0	1
ARL13A	0	1	0	0	0
ARL13B	1	1	1	1	1
ARL14	1	0	0	0	0
ARL14EP	1	0	1	1	1
ARL14EPL	0	0	0	0	0
ARL15	0	0	0	0	0
ARL16	1	1	1	1	1
ARL17A	1	1	1	1	1
ARL17B	1	1	1	1	1
ARL2	1	1	1	1	1
ARL2BP	1	1	1	1	1
ARL3	1	1	1	1	1
ARL4A	1	1	1	1	1
ARL4C	1	1	1	1	1
ARL4D	1	1	1	1	1
ARL5A	1	1	1	1	1
ARL5B	1	1	1	1	1
ARL5C	1	1	1	1	1
ARL6	0	0	0	0	0
ARL6IP1	1	1	1	1	1
ARL6IP4	1	1	1	1	1
ARL6IP5	1	1	1	1	1
ARL6IP6	1	0	1	1	0
ARL8A	1	1	1	1	1
ARL8B	1	1	1	1	1
ARL9	0	0	0	0	0
ARMC1	1	1	1	1	1
ARMC10	1	0	1	1	1
ARMC12	1	1	1	1	1
ARMC2	1	1	0	0	0
ARMC3	1	0	1	1	0
ARMC4	1	1	1	1	1
ARMC5	1	1	0	0	0
ARMC6	1	1	1	1	1
ARMC7	1	1	1	1	1
ARMC8	1	1	1	1	1
ARMC9	1	1	1	1	1
ARMCX1	0	1	1	1	1
ARMCX2	0	1	0	1	0
ARMCX3	1	1	1	1	1
ARMCX4	1	1	1	1	1
ARMCX5	1	1	1	1	1
ARMCX6	1	1	1	1	1
ARMS2	0	0	0	1	1
ARNT	1	1	1	1	1
ARNT2	1	1	1	1	1
ARNTL	1	1	1	1	1
ARNTL2	0	1	1	0	0
ARPC1A	1	1	0	1	0
ARPC1B	0	0	1	1	1
ARPC2	1	0	1	1	1
ARPC4	1	1	1	1	1
ARPC4-TTLL3	1	0	1	1	0
ARPC5	1	1	1	1	1
ARPC5L	1	1	1	1	1
ARPP19	1	1	1	1	1
ARPP21	1	1	0	1	0
ARR3	0	1	0	0	0
ARRB1	1	1	1	1	0
ARRB2	1	1	1	1	1
ARRDC1	0	1	0	1	0
ARRDC2	0	0	0	0	0
ARRDC3	1	1	1	1	1
ARRDC4	1	1	1	1	1
ARRDC5	1	1	1	1	1
ARSA	1	1	0	0	0
ARSB	0	0	1	1	1
ARSD	0	0	0	0	0
ARSE	0	1	0	0	1
ARSF	0	0	0	0	0
ARSG	1	1	1	1	1
ARSH	1	1	1	1	1
ARSI	0	0	0	0	0
ARSJ	1	1	1	1	0
ARSK	1	1	1	1	1
ART1	1	1	0	0	0
ART3	0	1	0	0	0
ART4	0	1	0	1	1
ART5	1	0	0	1	0
ARTN	0	0	0	0	0
ARV1	1	0	1	1	1
ARVCF	1	1	0	0	0
ARX	1	1	0	1	1
AS3MT	1	1	1	1	1
ASAH1	1	1	1	1	1
ASAH2	0	1	0	0	0
ASAH2B	1	1	1	1	1
ASAP1	1	1	1	1	1
ASAP2	1	1	1	1	1
ASAP3	1	1	1	1	1
ASB1	1	1	1	1	1
ASB10	0	0	0	0	0
ASB11	0	1	0	1	0
ASB12	0	0	0	0	0
ASB13	1	0	0	0	0
ASB14	0	0	0	0	0
ASB15	0	0	0	0	0
ASB16	1	1	1	1	1
ASB17	0	0	0	0	0
ASB18	0	0	0	0	0
ASB2	0	0	0	0	0
ASB3	1	1	1	1	1
ASB4	1	1	1	1	0
ASB5	0	0	0	0	0
ASB6	1	0	0	1	0
ASB7	1	0	1	1	0
ASB8	1	1	1	1	1
ASB9	1	1	1	1	0
ASCC1	2	2	2	2	2
ASCC2	1	1	1	1	1
ASCC3	1	1	1	1	1
ASCL1	0	0	0	0	0
ASCL2	0	0	0	1	1
ASCL3	0	0	0	0	0
ASCL4	0	0	0	0	0
ASCL5	0	1	0	1	0
ASF1A	1	1	1	1	1
ASF1B	0	0	0	1	0
ASGR1	1	1	1	1	1
ASGR2	1	1	0	1	0
ASH1L	1	1	1	1	1
ASH2L	1	1	1	1	1
ASIC1	1	1	0	0	0
ASIC2	1	1	1	1	1
ASIC3	1	1	1	1	0
ASIC4	1	1	1	1	1
ASIC5	0	1	0	0	0
ASIP	1	1	1	1	1
ASL	1	1	1	1	1
ASMT	1	1	1	1	1
ASMTL	-2	2	-2	2	2
ASNA1	1	1	1	1	1
ASNS	1	1	1	1	1
ASNSD1	1	1	1	1	1
ASPA	0	0	0	0	0
ASPDH	1	1	1	1	1
ASPG	1	1	1	1	0
ASPH	1	1	1	1	1
ASPHD1	1	1	1	1	1
ASPHD2	0	1	0	0	0
ASPM	1	0	0	1	1
ASPN	0	0	1	1	1
ASPRV1	1	1	1	1	1
ASPSCR1	1	1	0	1	1
ASRGL1	1	1	1	1	1
ASS1	1	1	1	1	1
ASTE1	1	1	0	1	1
ASTL	1	1	1	1	1
ASTN1	1	1	1	1	1
ASTN2	1	1	1	1	1
ASUN	1	0	0	0	0
ASXL1	1	1	1	1	1
ASXL2	1	1	1	1	1
ASXL3	1	1	1	1	1
ASZ1	0	0	0	0	0
ATAD1	1	0	1	1	1
ATAD2	1	1	1	0	0
ATAD2B	1	1	1	1	1
ATAD3A	1	1	1	1	1
ATAD3B	1	1	1	1	1
ATAD3C	0	1	0	0	0
ATAD5	0	0	0	0	0
ATAT1	1	1	1	1	1
ATCAY	1	1	1	1	1
ATE1	1	0	1	1	1
ATF1	1	1	1	1	1
ATF2	1	1	1	1	1
ATF3	1	1	1	1	1
ATF4	1	1	1	1	1
ATF5	0	1	0	1	1
ATF6	1	1	1	1	1
ATF6B	1	1	1	1	1
ATF7	1	1	1	1	1
ATF7IP	1	1	1	1	1
ATF7IP2	0	0	0	0	0
ATG10	1	0	1	0	1
ATG12	1	1	1	1	1
ATG13	1	1	1	1	1
ATG14	1	1	1	1	1
ATG16L1	1	1	1	1	1
ATG16L2	1	1	1	1	1
ATG2A	1	1	1	1	1
ATG2B	1	1	1	1	1
ATG3	1	1	1	1	1
ATG4A	0	1	0	0	0
ATG4B	1	1	0	1	0
ATG4C	1	1	1	1	1
ATG4D	1	1	1	1	1
ATG5	1	1	1	1	1
ATG7	1	1	1	1	1
ATG9A	1	1	1	1	1
ATG9B	0	1	0	0	0
ATHL1	1	1	1	1	1
ATIC	1	1	1	1	1
ATL1	1	1	1	1	1
ATL2	1	1	1	1	1
ATL3	1	1	1	1	1
ATM	1	1	1	1	1
ATMIN	1	1	1	1	1
ATN1	1	1	1	1	1
ATOH1	1	1	0	1	0
ATOH7	0	1	0	0	1
ATOH8	0	1	0	1	0
ATOX1	1	1	1	1	1
ATP10A	0	1	1	1	1
ATP10B	1	1	1	1	1
ATP10D	0	1	1	1	1
ATP11A	1	0	1	1	1
ATP11B	1	1	1	1	1
ATP11C	1	1	1	1	1
ATP12A	1	1	0	0	0
ATP13A1	1	1	1	1	1
ATP13A2	1	1	0	0	0
ATP13A3	1	1	1	1	1
ATP13A4	0	0	0	0	0
ATP13A5	1	1	0	1	0
ATP1A1	1	1	1	1	1
ATP1A2	1	1	0	1	1
ATP1A3	1	1	0	0	0
ATP1A4	1	1	1	1	1
ATP1B1	1	1	1	1	1
ATP1B2	1	1	1	1	0
ATP1B3	1	1	1	1	1
ATP1B4	0	1	0	0	0
ATP2A1	1	1	1	1	1
ATP2A2	1	1	1	1	1
ATP2A3	0	1	1	1	0
ATP2B1	1	0	1	1	1
ATP2B2	0	1	0	0	0
ATP2B3	1	1	1	1	1
ATP2B4	1	1	1	1	1
ATP2C1	1	1	1	1	1
ATP2C2	1	1	0	1	1
ATP4A	1	1	0	0	0
ATP4B	1	1	0	0	1
ATP5A1	1	1	1	1	1
ATP5B	1	1	1	1	1
ATP5C1	1	1	1	1	1
ATP5D	0	0	0	1	0
ATP5E	1	1	1	1	1
ATP5EP2	1	1	1	1	1
ATP5F1	1	1	1	1	1
ATP5G1	1	1	1	1	1
ATP5G2	1	1	1	1	1
ATP5G3	1	1	1	1	1
ATP5H	1	1	1	1	1
ATP5I	1	1	1	1	1
ATP5J	1	1	1	1	1
ATP5J2	1	1	1	1	1
ATP5J2-PTCD1	0	0	0	0	0
ATP5L	1	1	1	1	1
ATP5L2	1	1	1	1	1
ATP5O	1	1	1	1	1
ATP5S	1	1	1	1	1
ATP5SL	1	1	1	1	1
ATP6AP1	1	1	1	1	1
ATP6AP1L	1	1	1	1	1
ATP6AP2	1	1	1	1	1
ATP6V0A1	1	1	1	1	1
ATP6V0A2	1	1	1	1	1
ATP6V0A4	1	1	0	1	0
ATP6V0B	1	1	1	1	1
ATP6V0C	1	1	1	1	1
ATP6V0D1	1	1	0	1	1
ATP6V0D2	0	1	0	0	0
ATP6V0E1	1	1	1	1	1
ATP6V0E2	1	1	1	1	0
ATP6V1A	1	1	1	1	1
ATP6V1B1	1	1	1	1	1
ATP6V1B2	1	1	1	1	1
ATP6V1C1	1	1	1	1	1
ATP6V1C2	1	1	1	0	0
ATP6V1D	1	1	1	1	1
ATP6V1E1	1	1	1	1	1
ATP6V1E2	0	0	0	0	0
ATP6V1F	1	1	1	1	1
ATP6V1G1	1	1	1	1	1
ATP6V1G2	1	1	0	1	1
ATP6V1G2-DDX39B	1	1	1	1	1
ATP6V1G3	1	1	1	1	1
ATP6V1H	1	1	1	1	1
ATP7A	1	1	1	1	1
ATP7B	1	1	1	1	1
ATP8A1	0	1	0	0	0
ATP8A2	0	0	1	0	0
ATP8B1	1	1	1	1	1
ATP8B2	1	1	1	1	1
ATP8B3	0	1	0	0	0
ATP8B4	0	0	0	0	0
ATP9A	1	1	1	1	1
ATP9B	1	1	1	1	1
ATPAF1	1	1	1	1	1
ATPAF2	1	1	1	1	1
ATPIF1	1	1	1	1	1
ATR	1	0	1	1	1
ATRAID	1	1	1	1	1
ATRIP	1	1	1	1	1
ATRN	1	1	1	1	1
ATRNL1	0	0	0	0	0
ATRX	1	1	1	1	1
ATXN1	1	1	1	1	1
ATXN10	1	1	1	1	1
ATXN1L	1	1	1	1	1
ATXN2	1	1	1	1	1
ATXN2L	1	1	1	1	1
ATXN3	1	0	1	1	1
ATXN3L	0	0	0	0	0
ATXN7	1	1	1	1	1
ATXN7L1	1	1	1	1	0
ATXN7L2	1	1	1	0	1
ATXN7L3	0	0	0	0	0
ATXN7L3B	1	1	0	1	1
AUH	1	1	1	1	1
AUNIP	1	1	0	0	1
AUP1	1	1	1	1	1
AURKA	1	1	1	1	1
AURKAIP1	1	1	1	1	1
AURKB	1	1	0	1	0
AURKC	1	1	1	1	1
AUTS2	1	1	1	1	1
AVEN	1	1	1	1	1
AVIL	1	1	1	1	1
AVL9	1	0	0	1	1
AVP	0	0	0	0	0
AVPI1	1	1	1	1	1
AVPR1A	0	1	0	0	0
AVPR1B	1	1	1	1	1
AVPR2	1	1	1	1	1
AWAT1	1	1	1	1	0
AWAT2	0	1	0	0	0
AXDND1	0	0	0	0	0
AXIN1	1	1	1	1	1
AXIN2	1	1	1	1	1
AXL	1	1	1	1	1
AZGP1	1	1	1	1	1
AZI2	1	1	1	1	1
AZIN1	1	1	1	1	1
AZU1	0	0	0	0	0
B2M	1	1	1	1	1
B3GALNT1	1	1	1	1	1
B3GALNT2	1	1	1	1	1
B3GALT1	0	1	0	0	0
B3GALT2	0	0	0	0	0
B3GALT4	1	0	0	0	0
B3GALT5	1	1	0	0	0
B3GALT6	1	1	1	1	1
B3GAT1	1	1	1	1	1
B3GAT2	0	0	0	0	0
B3GAT3	1	1	1	1	1
B3GNT2	1	1	1	1	1
B3GNT3	1	1	1	1	1
B3GNT4	1	1	1	1	1
B3GNT5	0	0	0	0	0
B3GNT6	0	1	0	0	0
B3GNT7	1	1	1	1	1
B3GNT8	0	0	0	0	0
B3GNT9	1	1	1	1	0
B3GNTL1	1	1	0	1	0
B4GALNT1	0	1	0	0	0
B4GALNT2	0	0	0	0	0
B4GALNT3	1	1	1	1	1
B4GALNT4	1	1	1	1	1
B4GALT1	1	1	1	1	1
B4GALT2	1	1	1	1	1
B4GALT3	1	1	1	1	1
B4GALT4	1	1	1	1	1
B4GALT5	1	1	1	1	1
B4GALT6	0	0	1	1	1
B4GALT7	0	1	1	1	1
B9D1	1	1	1	1	1
B9D2	1	1	1	1	1
BAALC	1	1	1	1	1
BAAT	1	1	1	1	0
BABAM1	1	1	1	1	1
BACE1	1	1	1	1	1
BACE2	1	1	1	1	1
BACH1	1	1	1	1	1
BACH2	1	1	1	1	1
BAD	1	0	0	0	0
BAG1	1	1	1	1	1
BAG2	0	1	1	1	1
BAG3	1	1	1	1	1
BAG4	1	0	1	1	1
BAG5	1	1	1	1	1
BAG6	1	1	1	1	1
BAGE5	1	1	1	1	1
BAHCC1	1	1	1	1	1
BAHD1	1	1	0	1	0
BAIAP2	0	1	0	1	0
BAIAP2L1	1	1	1	1	1
BAIAP2L2	1	1	0	1	1
BAIAP3	1	1	0	1	0
BAK1	1	1	1	1	1
BAMBI	0	1	0	0	0
BANF1	1	1	1	1	1
BANF2	1	1	1	1	1
BANK1	0	1	1	1	0
BANP	1	0	1	1	1
BAP1	0	0	0	0	0
BARD1	0	1	1	1	0
BARHL1	0	1	1	0	0
BARHL2	1	1	1	1	1
BARX1	1	1	0	1	1
BARX2	1	1	1	1	1
BASP1	1	1	1	1	1
BATF	1	1	1	1	1
BATF2	1	1	1	0	1
BATF3	1	1	1	1	1
BAX	1	1	1	1	1
BAZ1A	1	1	1	1	1
BAZ1B	1	1	1	1	1
BAZ2A	1	1	1	1	1
BAZ2B	1	1	1	1	1
BBC3	0	1	1	1	1
BBIP1	1	1	1	1	1
BBOX1	0	1	0	0	0
BBS1	1	1	1	1	1
BBS10	0	0	1	1	1
BBS12	1	1	1	1	1
BBS2	0	1	1	0	0
BBS4	0	1	0	0	0
BBS5	1	1	1	1	1
BBS7	1	1	1	1	1
BBS9	1	0	1	1	1
BBX	1	1	1	1	1
BCAM	1	1	1	1	1
BCAN	1	1	1	1	1
BCAP29	1	0	1	1	1
BCAP31	1	1	1	1	1
BCAR1	0	1	1	0	1
BCAR3	1	1	1	1	1
BCAS1	1	1	1	1	1
BCAS2	1	1	1	1	1
BCAS3	1	1	1	1	1
BCAS4	1	1	1	1	1
BCAT1	1	1	1	1	1
BCAT2	1	1	1	1	0
BCCIP	1	1	1	1	1
BCDIN3D	1	1	1	1	1
BCHE	0	1	0	0	0
BCKDHA	1	1	1	1	1
BCKDHB	1	1	1	1	1
BCKDK	1	1	1	1	1
BCL10	0	0	0	1	0
BCL11A	1	1	1	0	0
BCL11B	1	1	1	1	1
BCL2	1	1	1	1	1
BCL2A1	1	1	1	1	0
BCL2L1	1	1	1	1	1
BCL2L10	1	1	1	1	1
BCL2L11	1	1	1	1	1
BCL2L12	1	1	1	1	1
BCL2L13	0	0	1	0	0
BCL2L14	1	1	1	1	1
BCL2L15	0	0	0	1	0
BCL2L2	1	1	1	1	1
BCL2L2-PABPN1	1	1	1	1	1
BCL3	0	0	0	0	1
BCL6	1	1	1	1	1
BCL6B	0	1	1	1	0
BCL7A	1	1	1	1	1
BCL7B	1	1	1	1	1
BCL7C	1	1	1	1	1
BCL9	1	1	1	1	1
BCL9L	1	1	1	1	1
BCLAF1	1	1	1	1	1
BCO2	1	1	1	1	1
BCOR	1	1	1	1	1
BCORL1	1	1	1	1	1
BCR	0	1	0	0	0
BCS1L	1	1	1	1	0
BDH1	0	1	0	0	0
BDH2	1	1	1	1	1
BDKRB1	0	0	1	1	1
BDKRB2	1	1	1	1	0
BDNF	1	1	0	1	1
BDP1	1	1	1	1	1
BEAN1	1	1	1	1	1
BECN1	1	1	1	1	1
BEGAIN	0	0	0	0	0
BEND2	0	0	0	0	0
BEND3	0	1	0	1	0
BEND4	0	1	0	0	0
BEND5	1	1	1	1	1
BEND6	0	0	0	0	0
BEND7	1	1	1	1	1
BEST1	0	1	0	0	0
BEST2	0	1	0	0	0
BEST3	0	0	0	0	0
BEST4	1	1	0	1	1
BET1	1	1	1	1	1
BET1L	1	1	1	1	1
BEX1	1	1	1	1	1
BEX2	1	1	1	1	1
BEX4	1	1	1	1	1
BEX5	1	1	1	1	1
BFAR	1	1	1	1	1
BFSP1	1	1	1	1	1
BFSP2	1	1	0	1	0
BGLAP	1	1	1	1	1
BGN	1	1	1	1	1
BHLHA15	1	1	1	1	1
BHLHA9	1	1	1	1	1
BHLHB9	1	1	1	1	1
BHLHE22	0	1	1	1	1
BHLHE23	0	0	0	0	0
BHLHE40	1	1	1	1	1
BHLHE41	1	1	1	1	1
BHMT	1	1	0	1	0
BHMT2	1	1	1	1	0
BICC1	0	0	1	1	0
BICD1	1	1	1	1	1
BICD2	0	1	0	0	1
BID	0	0	0	0	0
BIK	1	1	1	1	1
BIN1	1	1	1	1	1
BIN2	1	1	1	1	1
BIN3	1	1	1	1	1
BIRC2	1	1	1	1	1
BIRC3	0	0	1	0	0
BIRC5	1	0	0	0	0
BIRC6	2	2	2	2	2
BIRC7	1	1	1	1	1
BIRC8	1	1	0	1	1
BIVM	1	1	1	1	1
BIVM-ERCC5	1	1	1	1	1
BLACE	1	1	1	1	1
BLCAP	1	0	1	1	1
BLID	1	1	1	1	1
BLK	0	1	0	0	0
BLM	0	0	0	0	0
BLMH	1	1	1	1	1
BLNK	0	0	0	1	0
BLOC1S1	1	1	1	1	1
BLOC1S2	1	1	1	0	1
BLOC1S3	0	0	0	0	0
BLOC1S4	1	1	1	1	1
BLOC1S5	1	1	1	1	1
BLOC1S5-TXNDC5	1	1	1	1	1
BLOC1S6	1	0	1	1	1
BLVRA	1	1	1	1	1
BLVRB	0	1	0	1	0
BLZF1	1	1	1	1	1
BMF	1	1	1	1	1
BMI1	0	0	0	0	1
BMP1	1	1	1	1	1
BMP10	1	1	1	0	1
BMP15	0	1	0	0	0
BMP2	1	1	1	1	1
BMP2K	1	1	1	1	0
BMP3	0	0	0	0	0
BMP4	0	1	0	0	0
BMP5	1	0	0	0	0
BMP6	1	1	1	1	1
BMP7	1	0	0	1	1
BMP8A	0	0	0	0	0
BMP8B	0	0	0	0	0
BMPER	1	1	1	1	1
BMPR1A	1	1	1	1	1
BMPR1B	1	1	1	1	1
BMPR2	1	1	1	1	1
BMS1	1	1	1	1	1
BMX	0	1	0	1	0
BNC1	0	0	0	0	0
BNC2	1	1	1	1	1
BNIP1	1	1	1	0	0
BNIP2	0	0	1	1	1
BNIP3	1	1	1	1	1
BNIP3L	1	1	1	1	1
BNIPL	1	1	0	0	0
BOC	1	1	1	1	1
BOD1	1	1	1	1	1
BOD1L1	1	1	1	1	1
BOD1L2	0	0	0	0	0
BOK	1	1	0	0	0
BOLA1	1	1	1	1	1
BOLA2	1	1	1	1	1
BOLA2B	1	1	1	1	1
BOLA3	1	0	1	1	1
BOLL	0	1	0	0	0
BOP1	1	1	1	1	1
BORA	0	1	0	0	0
BPGM	1	1	1	1	1
BPHL	1	1	1	1	1
BPI	-2	-2	1	-2	-2
BPIFA1	0	1	0	0	0
BPIFA2	1	1	1	1	1
BPIFA3	1	1	0	1	1
BPIFB1	0	1	0	0	0
BPIFB2	1	0	0	0	0
BPIFB3	1	1	1	1	1
BPIFB4	0	1	0	0	0
BPIFB6	0	1	0	0	0
BPIFC	0	1	0	0	0
BPNT1	1	1	1	1	1
BPTF	1	1	1	1	1
BPY2	0	0	0	0	1
BPY2B	0	1	0	0	0
BPY2C	0	0	0	0	0
BRAF	1	1	1	1	1
BRAP	1	1	1	1	1
BRAT1	1	1	0	1	0
BRCA1	0	0	0	0	0
BRCA2	1	0	1	0	0
BRCC3	1	0	1	1	1
BRD1	1	1	1	1	1
BRD2	1	1	1	1	1
BRD3	1	1	1	1	1
BRD4	1	1	1	1	1
BRD7	1	1	1	1	1
BRD8	1	1	1	1	1
BRD9	1	1	-2	1	1
BRDT	0	0	0	0	0
BRE	1	1	1	1	1
BRF1	1	1	1	1	1
BRF2	1	1	1	1	0
BRI3	1	1	1	1	1
BRI3BP	1	1	1	1	1
BRICD5	1	1	1	1	1
BRINP1	0	1	0	1	0
BRINP2	0	0	0	0	0
BRINP3	1	1	0	0	0
BRIP1	0	1	1	0	0
BRIX1	1	0	1	1	1
BRK1	1	1	1	1	1
BRMS1	1	1	1	1	1
BRMS1L	0	0	1	1	0
BROX	0	0	0	0	0
BRPF1	1	1	1	1	1
BRPF3	1	1	0	1	1
BRS3	0	0	0	0	0
BRSK1	0	1	0	0	0
BRSK2	0	1	0	1	0
BRWD1	1	1	1	1	1
BRWD3	1	1	1	1	1
BSCL2	0	0	0	0	0
BSDC1	1	1	1	1	1
BSG	1	1	1	1	1
BSN	0	0	0	0	0
BSND	1	1	1	1	1
BSPH1	0	1	0	0	0
BSPRY	1	1	1	1	1
BST1	0	1	1	1	1
BST2	1	1	1	1	1
BSX	1	1	1	1	1
BTAF1	1	1	1	1	1
BTBD1	1	1	1	1	1
BTBD10	1	1	1	1	1
BTBD11	0	1	1	0	0
BTBD16	0	1	0	1	0
BTBD17	1	1	1	1	1
BTBD18	0	1	0	1	0
BTBD19	1	1	1	1	1
BTBD2	1	1	1	1	1
BTBD3	1	1	1	1	1
BTBD6	1	1	1	1	1
BTBD7	1	0	1	1	1
BTBD8	0	0	0	0	0
BTBD9	1	1	1	1	1
BTC	1	1	1	1	0
BTD	1	1	1	1	1
BTF3	1	1	1	1	1
BTF3L4	1	1	1	1	1
BTG1	1	1	1	1	1
BTG2	1	1	1	1	1
BTG3	0	0	0	0	0
BTG4	0	0	0	0	0
BTK	0	1	1	1	0
BTLA	0	1	1	1	0
BTN1A1	0	1	0	0	0
BTN2A1	1	1	1	1	1
BTN2A2	1	1	1	1	1
BTN3A1	1	1	1	1	1
BTN3A2	1	1	1	1	1
BTN3A3	1	1	1	1	1
BTNL2	1	1	1	1	1
BTNL3	1	1	0	1	1
BTNL8	0	1	0	0	0
BTNL9	0	0	0	1	0
BTRC	1	1	0	1	1
BUB1	1	1	1	1	1
BUB1B	0	1	0	0	0
BUB3	1	1	1	1	1
BUD13	1	1	1	1	1
BUD31	1	1	1	1	1
BVES	0	0	0	0	0
BX072566.1	0	0	0	1	1
BYSL	1	1	1	1	1
BZRAP1	1	1	1	1	1
BZW1	1	0	1	1	1
BZW2	0	1	1	0	0
C1D	1	1	1	1	1
C1GALT1	1	1	1	1	1
C1GALT1C1	1	1	1	1	1
C1QA	1	1	1	1	1
C1QB	1	1	1	1	1
C1QBP	1	1	1	1	1
C1QC	1	1	1	1	1
C1QL1	1	1	1	1	1
C1QL2	0	1	0	1	0
C1QL3	1	1	1	1	0
C1QL4	1	1	1	1	1
C1QTNF1	1	1	1	0	0
C1QTNF2	0	0	0	0	0
C1QTNF3	1	1	1	1	1
C1QTNF4	0	0	0	0	0
C1QTNF5	0	0	0	0	0
C1QTNF6	1	1	1	1	1
C1QTNF7	1	1	1	1	1
C1QTNF8	1	1	0	0	0
C1QTNF9	0	1	1	1	1
C1QTNF9B	1	1	1	1	1
C1R	1	1	1	1	1
C1RL	1	1	1	1	1
C1S	1	1	1	1	1
C2	1	1	1	1	1
C2CD2	1	1	0	0	0
C2CD2L	0	1	0	0	0
C2CD3	1	1	1	1	1
C2CD4A	0	1	0	0	0
C2CD4B	0	0	0	0	0
C2CD4C	0	0	0	0	0
C2CD4D	0	0	0	0	0
C2CD5	1	1	1	1	1
C3	1	1	1	1	1
C3AR1	1	1	1	1	1
C4A	1	1	1	1	1
C4B	1	1	1	1	1
C4BPA	0	0	0	1	0
C4BPB	1	1	1	1	1
C5	1	1	0	1	0
C5AR1	1	1	1	1	1
C5AR2	1	1	1	1	1
C6	0	1	0	1	0
C7	0	1	1	1	1
C8A	0	1	1	1	1
C8B	1	1	0	1	0
C8G	1	1	1	1	0
C9	0	1	0	1	0
CA1	0	1	0	0	0
CA10	0	1	1	0	0
CA11	1	1	0	1	1
CA12	1	1	0	1	1
CA13	1	1	1	1	1
CA14	0	1	0	0	0
CA2	1	1	1	1	1
CA3	1	1	1	1	1
CA4	0	1	0	0	1
CA5A	1	1	1	0	0
CA5B	1	1	1	1	1
CA6	0	1	0	0	0
CA7	1	1	0	0	0
CA8	1	1	1	1	1
CA9	1	1	1	1	1
CAAP1	1	0	0	1	0
CAB39	1	0	1	1	0
CAB39L	1	1	1	1	1
CABIN1	1	1	1	1	1
CABLES1	1	1	1	1	1
CABLES2	1	1	0	1	1
CABP1	0	1	0	0	0
CABP2	0	1	1	1	1
CABP4	0	0	0	0	0
CABP5	1	1	1	1	1
CABP7	1	1	0	0	0
CABS1	0	0	0	0	0
CABYR	1	1	1	1	1
CACFD1	1	1	1	1	1
CACHD1	1	1	1	1	1
CACNA1A	2	2	1	1	1
CACNA1B	1	1	0	0	1
CACNA1C	1	1	1	1	1
CACNA1D	0	1	0	1	0
CACNA1E	1	1	0	1	0
CACNA1F	1	1	1	1	0
CACNA1G	1	1	1	1	1
CACNA1H	0	0	0	0	0
CACNA1I	0	1	0	0	0
CACNA1S	0	1	0	0	0
CACNA2D1	0	1	0	0	0
CACNA2D2	1	1	1	1	1
CACNA2D3	1	1	1	1	0
CACNA2D4	1	1	1	1	1
CACNB1	1	1	1	1	1
CACNB2	0	1	0	1	1
CACNB3	1	1	1	1	1
CACNB4	0	1	1	1	0
CACNG1	0	0	0	0	0
CACNG2	0	0	0	0	0
CACNG3	1	1	0	1	0
CACNG4	1	1	1	0	1
CACNG5	1	1	0	0	0
CACNG6	1	1	0	0	0
CACNG7	0	0	0	0	0
CACNG8	0	1	1	1	1
CACTIN	1	1	1	1	1
CACUL1	1	1	1	1	1
CACYBP	1	1	1	1	1
CAD	1	1	1	1	1
CADM1	1	1	1	1	1
CADM2	0	0	0	0	0
CADM3	1	1	1	1	1
CADM4	1	1	1	1	1
CADPS	0	1	0	0	0
CADPS2	0	1	1	1	1
CAGE1	0	0	0	0	0
CALB1	0	1	0	0	0
CALB2	1	1	0	0	0
CALCA	1	1	1	1	1
CALCB	0	0	0	0	0
CALCOCO1	1	1	1	1	1
CALCOCO2	1	1	1	1	1
CALCR	0	0	0	0	0
CALCRL	1	1	1	1	1
CALD1	1	1	1	1	1
CALHM1	0	1	0	0	1
CALHM2	1	1	1	1	1
CALHM3	0	1	0	0	0
CALM1	1	1	1	1	1
CALM2	1	1	1	1	1
CALM3	1	1	1	1	1
CALML3	1	1	1	1	1
CALML4	1	1	1	1	1
CALML5	1	1	1	1	0
CALML6	1	1	1	1	1
CALN1	1	1	1	0	0
CALR	1	1	1	1	1
CALR3	0	0	0	0	0
CALU	1	1	1	1	1
CALY	1	1	1	1	1
CAMK1	1	1	1	1	1
CAMK1D	1	1	0	0	0
CAMK1G	0	1	0	0	1
CAMK2A	1	1	1	1	1
CAMK2B	2	2	-2	1	2
CAMK2D	1	1	1	1	1
CAMK2G	1	1	1	1	1
CAMK2N1	1	1	1	1	1
CAMK2N2	1	1	1	1	1
CAMK4	1	1	1	1	1
CAMKK1	0	1	0	1	0
CAMKK2	1	1	1	1	1
CAMKMT	0	0	0	0	0
CAMKV	1	1	1	1	1
CAMLG	1	1	1	1	1
CAMP	1	1	0	1	0
CAMSAP1	1	0	1	1	1
CAMSAP2	1	1	1	1	1
CAMSAP3	1	1	1	1	1
CAMTA1	1	1	1	1	1
CAMTA2	1	1	1	1	1
CAND1	1	1	1	1	1
CAND2	1	1	0	1	1
CANT1	1	1	1	1	0
CANX	1	1	1	1	1
CAP1	1	1	1	1	1
CAP2	1	1	1	1	1
CAPG	1	1	1	1	1
CAPN1	1	1	1	1	1
CAPN10	1	1	1	1	1
CAPN11	1	1	0	1	0
CAPN12	0	1	1	1	0
CAPN13	1	1	1	1	1
CAPN14	1	1	0	1	0
CAPN15	0	0	0	1	1
CAPN2	1	1	1	1	1
CAPN3	1	1	0	1	1
CAPN5	1	1	0	1	0
CAPN6	0	1	1	1	1
CAPN7	1	1	1	1	1
CAPN8	1	1	1	1	1
CAPN9	0	1	1	0	0
CAPNS1	1	1	1	1	1
CAPNS2	0	1	0	0	0
CAPRIN1	1	1	1	1	1
CAPRIN2	1	1	1	1	1
CAPS	1	1	1	1	1
CAPS2	0	0	0	0	0
CAPSL	1	1	0	1	1
CAPZA1	1	1	1	1	1
CAPZA2	1	1	1	1	1
CAPZA3	0	1	1	1	1
CAPZB	1	1	1	1	1
CARD10	0	1	1	1	0
CARD11	1	1	1	1	0
CARD14	1	1	1	1	1
CARD16	0	1	1	1	1
CARD17	0	0	0	0	0
CARD18	0	0	0	0	0
CARD6	1	1	1	0	1
CARD8	0	0	0	1	0
CARD9	1	1	1	1	0
CARF	1	1	1	1	1
CARHSP1	1	1	1	1	0
CARKD	1	1	1	1	1
CARM1	1	1	1	1	1
CARNS1	1	1	1	1	1
CARS	1	1	0	1	0
CARS2	1	1	1	1	0
CARTPT	1	1	1	1	1
CASC1	1	0	0	1	1
CASC10	1	1	1	1	1
CASC3	1	1	1	1	1
CASC4	1	1	1	1	1
CASC5	0	0	0	0	0
CASD1	1	1	1	1	1
CASK	1	1	1	1	1
CASKIN1	0	1	0	0	1
CASKIN2	1	1	0	1	1
CASP1	1	1	1	1	1
CASP10	1	1	1	0	0
CASP12	0	0	0	0	0
CASP14	0	1	0	0	0
CASP2	1	1	1	1	1
CASP3	0	0	0	0	0
CASP4	1	1	1	1	1
CASP5	1	1	1	1	0
CASP6	0	0	0	0	0
CASP7	1	1	1	1	1
CASP8	1	1	1	0	1
CASP9	1	1	1	1	1
CASQ1	1	1	1	1	1
CASQ2	0	1	1	1	0
CASR	1	1	1	1	1
CASS4	0	0	0	0	1
CAST	2	2	2	2	2
CASZ1	0	0	0	0	0
CAT	1	0	0	0	0
CATSPER1	0	1	0	0	0
CATSPER2	0	1	0	0	0
CATSPER3	0	0	0	1	0
CATSPER4	0	1	0	0	0
CATSPERB	0	1	0	0	1
CATSPERD	0	0	0	0	0
CATSPERG	1	1	1	1	1
CAV1	1	1	1	1	1
CAV2	1	1	1	1	1
CAV3	1	1	1	1	1
CBFA2T2	1	1	1	1	1
CBFA2T3	0	1	0	0	0
CBFB	1	1	1	1	1
CBL	1	1	1	1	1
CBLB	1	1	1	1	1
CBLC	1	1	0	0	0
CBLL1	1	1	1	1	1
CBLN1	0	0	0	0	0
CBLN2	0	0	0	0	0
CBLN3	1	1	1	1	1
CBLN4	1	1	1	1	1
CBR1	1	1	1	1	1
CBR3	0	0	0	0	0
CBR4	0	1	1	1	1
CBS	2	2	2	2	2
CBWD1	1	1	1	1	1
CBWD2	1	1	1	1	1
CBWD3	1	1	1	1	1
CBWD5	1	1	1	1	1
CBWD6	1	1	1	1	1
CBWD7	1	1	1	1	1
CBX1	1	1	1	1	1
CBX2	1	1	1	1	1
CBX3	1	1	1	1	1
CBX4	1	1	1	1	1
CBX5	1	1	1	1	1
CBX6	1	1	1	1	1
[truncated: 16,466 more rows]

## Sheet: C)Expression_SST-RMA_norm(log2)
Hugo_Symbol	Primary	Spleen	RUQ	Liver	Vag_Cuff	COLOR CODE
A1BG	4.26	4.39	4.18	4.18	4.16		
A1CF	3.34	3.55	3.58	4.26	3.55
A2M	5.34	5.92	7.29	8.25	6.45
A2ML1	3.64	3.64	3.89	3.94	3.52
A3GALT2	2.98	3.21	3.08	3.15	3.44
A4GALT	2.98	2.98	3.12	2.8	3.06
A4GNT	3.55	3.98	3.96	3.86	3.73
AAAS	9.05	6.43	8.89	10.61	8.89
AACS	5.27	3.96	4.3	4.04	3.91
AADAC	4.52	4.36	5.45	4.95	4.37
AADACL2	3.04	2.97	3.2	3.29	3.19
AADACL3	3.85	4.16	3.75	3.74	4.11
AADACL4	4.15	4.15	4.18	4.23	4.22
AADAT	4.38	4.52	5.87	5.39	5
AAED1	4.41	4.37	5.05	5.27	5.06
AAGAB	5.78	3.92	6.16	5.66	5.95
AAK1	6.18	5.27	5.38	5.38	5.38
AAMDC	7.38	7.53	7.41	7.22	7.47
AAMP	3.24	3.37	3.45	3.32	3.4
AANAT	3.89	3.92	3.99	3.89	3.56
AAR2	6.74	6.19	6.72	7.11	6.8
AARD	5.97	6	5.97	5.82	6.1
AARS	8.2	7.24	8.2	9.13	8.2
AARS2	3.66	3.21	3.79	3.68	3.63
AARSD1	4.13	3.95	3.59	4.2	4.04
AASDH	4.47	4.21	4.64	4.69	4.63
AASDHPPT	7.22	4.65	7.22	7.56	7.22
AASS	6.62	5.73	6.83	6.85	6.14
AATF	6.33	5.99	6.39	6.64	6.46
AATK	5.44	5.6	5.32	5.44	4.95
ABAT	3.17	3.25	3.27	3.69	3.42
ABCA1	4.81	4.12	4.81	4.75	5.31
ABCA10	3.32	3.5	3.44	3.31	3.04
ABCA12	3.5	4.1	3.69	3.44	3.46
ABCA13	3.96	4.82	3.97	3.97	4.48
ABCA2	5.03	4.76	5.16	4.79	4.79
ABCA3	5.3	5.31	5.23	5.33	5.19
ABCA4	4.95	4.81	4.75	4.95	5.26
ABCA5	4.21	3.81	4.42	4.32	4.02
ABCA6	3.92	4.64	4.21	4.19	3.84
ABCA7	4.48	4.39	4.21	4.31	4.41
ABCA8	5.18	5.88	7.49	6.2	6.63
ABCA9	5.12	5.69	6.33	5.64	6.16
ABCB1	3.87	3.93	4.14	3.64	3.85
ABCB10	3.45	4.41	4.06	4.16	4
ABCB11	3.86	3.98	3.86	3.86	3.86
ABCB4	4.15	4.34	4.89	4.54	4.66
ABCB5	4.37	4.44	4.58	4.17	4.34
ABCB6	3.35	3.3	3.52	2.89	3.42
ABCB7	4.85	4.44	5.02	5.01	4.95
ABCB8	3.23	3.25	3.4	3.25	3.32
ABCB9	3.62	3.24	3.57	3.33	3.33
ABCC1	4.09	3.86	3.84	4	3.94
ABCC10	5.15	5.11	5.05	5.05	5.38
ABCC11	4.32	4.61	4.51	4.47	4.47
ABCC12	4.61	5.07	4.57	4.65	4.67
ABCC2	3.2	2.83	2.92	2.92	2.78
ABCC3	4.91	4.57	5.89	5.16	4.66
ABCC4	4.25	3.59	4.4	4.24	4.32
ABCC5	6.6	5.4	5.9	5.73	6.55
ABCC6	4.05	3.72	3.75	3.64	3.7
ABCC8	3.47	3.35	3.21	3.35	3.35
ABCC9	4.73	4.22	5.15	5.33	5.58
ABCD1	5.285	5.795	5.445	4.945	5.465
ABCD2	4.21	4.68	4.38	4.76	4.34
ABCD3	4.19	4.47	4.78	5.85	4.68
ABCD4	3.71	3.52	3.62	3.56	3.62
ABCE1	3.38	3.35	3.7	4.02	3.63
ABCF1	4.89	3.86	5.05	4.38	4.83
ABCF2	3.75	3.49	3.83	3.77	3.76
ABCF3	3.65	2.99	3.25	3.7	3.26
ABCG1	3.34	3.35	3.54	3.45	3.61
ABCG2	4.51	6.92	5.2	4.8	4.66
ABCG4	4.87	3.96	4.2	4.09	4.19
ABCG5	3.34	3.48	3.54	3.76	3.5
ABCG8	4.04	3.56	3.69	4.02	3.43
ABHD1	3.85	3.52	3.85	4.05	3.84
ABHD10	3.13	3.29	3.49	3.41	4.27
ABHD11	3.88	3.95	3.95	3.95	3.95
ABHD12	5.96	6.17	5.92	5.96	5.95
ABHD12B	3.69	3.64	3.6	3.31	3.64
ABHD13	5.27	4.73	5.38	5.47	5.87
ABHD14A	3.42	2.97	3.01	2.85	3
ABHD14A-ACY1	5.55	5.53	5.79	5.73	5.55
ABHD14B	3.71	4.05	4.18	3.9	3.61
ABHD15	3.71	3.4	3.51	3.21	3.66
ABHD16A	6.57	6.32	6.46	6.31	6.98
ABHD16B	6.14	5.12	5.83	5.67	6.09
ABHD17A	2.98	2.94	2.91	2.95	3.06
ABHD17B	5.6	5.53	5.9	5.98	5.79
ABHD17C	4.53	4.1	4.64	3.98	5
ABHD2	5.87	5.28	5.92	6.78	5.92
ABHD3	4.54	4.54	4.76	4.27	4.91
ABHD4	3.95	3.2	4.09	4.49	3.98
ABHD5	3.84	3.67	4.06	4.35	4.51
ABHD6	5.52	5.49	5.46	5.51	5.23
ABHD8	4.01	4.11	3.89	3.82	4.07
ABI1	5.45	5.44	5.43	5.97	5.17
ABI2	8.21	5.21	7.81	7.45	8.49
ABI3	3.45	3.55	3.66	3.49	3.49
ABI3BP	5.16	5.28	6.14	5.43	4.82
ABL1	3.85	3.31	4.07	4.37	4
ABL2	4.57	3.46	4.6	4.66	5.57
ABLIM1	5.1	4.04	5.23	5.72	6.64
ABLIM2	3.72	3.37	3.63	3.28	3.49
ABLIM3	3.83	3.79	3.72	3.78	3.78
ABO	3.74	3.515	3.665	3.875	3.585
ABR	4.02	3.94	4.53	3.8	4.02
ABRA	5.11	5.45	5.7	4.97	5.46
ABRACL	5.17	6.09	6.08	4.89	5.84
ABT1	3.02	3.19	3.2	3.18	3.42
ABTB1	5.38	5.37	5.35	5.09	5.39
ABTB2	3.88	4.05	3.93	3.47	3.88
AC004381.6	8.88	6.64	8.61	8.01	8.01
AC004824.2	19.49	19.8	19.8	19.8	19.8
AC005477.1	7.24	7.3	7.33	7.69	7.03
AC006116.20	3.27	3.27	3.27	3.39	3.22
AC007952.5	3.66	3.79	3.66	3.77	3.32
AC007952.6	4.09	4.55	3.85	4.09	3.86
AC008132.13	5.08	4.86	4.86	4.86	4.83
AC008271.1	3.68	3.94	3.63	3.73	3.77
AC008686.1	14.73	13.65	14.76	14.72	14.72
AC008914.1	19.93	19.93	19.93	19.92	19.93
AC009977.1	15.27	16.62	16.15	15.92	16.46
AC011043.1	4.44	4.72	5.23	5.02	4.93
AC011841.1	3.83	3.96	3.73	3.83	4.79
AC013269.5	3.48	3.5	3.54	3.48	3.22
AC017081.1	18.13	13.94	18.07	18.06	18.07
AC018867.1	11.06	11.87	12.44	11.73	12.31
AC019206.1	7.53	9.18	7.38	7.28	7.49
AC021218.2	3.2	3.43	3.18	3.2	3.37
AC022210.1	5.75	4.92	4.7	4.67	4.79
AC022819.2	4.71	5.31	5.31	5.31	5.43
AC062017.1	4.76	4.72	4.72	4.72	4.72
AC064874.1	4.11	4.18	4.36	3.91	4.07
AC073333.1	18.23	14.77	18.23	18.22	18.23
AC073657.1	19.44	18.54	19.44	19.43	19.44
AC074389.6	5.39	5.32	5.63	5.07	5.13
AC079354.1	5.88	5.79	5.91	5.71	5.59
AC093157.1	6.53	6.85	6.63	6.56	6.56
AC097381.1	3.74	3.47	3.47	3.45	3.51
AC099552.4	3.42	3.44	3.06	3.16	3.16
AC102948.2	3.77	3.88	4.18	4.06	4
AC104057.1	4.49	5.11	4.17	4.03	4.21
AC104794.4	3.22	3.51	2.94	3.02	3.01
AC106876.2	4.58	4.89	4.58	4.55	4.4
AC109829.1	4.12	4.12	4.1	4.12	3.94
AC110615.1	3.82	3.73	3.82	3.88	4.58
AC110619.2	4.85	5.24	4.85	4.63	4.81
AC114783.1	3.37	3.82	3.63	4.13	4.1
AC118758.1	3.23	3.11	3.23	3.29	3.14
AC231657.1	6.46	5.89	6.36	6.17	6.36
AC242988.1	7.09	7.99	7.81	6.25	7.41
AC243756.1	3.56	3.46	3.49	3.77	3.56
AC245100.1	6.17	6.15	6.07	5.87	6.39
AC253572.1	4.93	4.42	4.52	4.79	4.35
ACAA1	8.71	8.95	8.67	8.33	8.44
ACAA2	6.12	5.45	5.82	7.46	6.8
ACACA	3.95	3.49	3.67	3.67	3.67
ACACB	3.7	2.79	3.57	3.98	3.8
ACAD10	4.28	4.22	4.2	4.4	5
ACAD11	3.76	3.23	3.39	3.41	3.52
ACAD8	3.99	4.19	4.09	4.11	4.16
ACAD9	3.92	4.07	3.92	3.54	3.79
ACADL	8.75	9.19	8.86	8.44	8.86
ACADM	9.23	4.69	8.01	8.21	8.64
ACADS	3.4	3.3	3.3	3.39	3.3
ACADSB	5.12	5.61	5.11	5.39	5.47
ACADVL	5.44	4.61	4.98	4.98	5.28
ACAN	3.2	3.32	3.9	3.17	3.13
ACAP1	5.08	5.8	5.07	4.88	5.12
ACAP2	7.17	6.91	7.43	7.72	6.78
ACAP3	4.3	3.67	4.17	3.72	4.58
ACAT1	9.35	6.98	9.43	9.53	9.68
ACAT2	5.23	4.79	5.24	5.49	5.35
ACBD3	9.22	8.37	9.13	8.98	9.06
ACBD4	4.6	4.23	5.03	4.71	4.94
ACBD5	4.07	4.41	4.41	4.93	4.45
ACBD6	6.35	5.63	6.44	7.58	7.25
ACBD7	4.99	5.74	5.4	5.51	5.44
ACCS	3.74	4.37	3.69	3.46	3.47
ACCSL	3.39	3.74	3.59	3.13	3.92
ACD	4.19	4.06	4.03	4.06	4.37
ACE	3.13	3.27	3.66	3.67	3.44
ACE2	3.38	2.94	3.72	3.27	3.3
ACER1	3.19	3.19	3.05	3.08	3.22
ACER2	5.17	4.65	5.62	4.92	4.86
ACER3	4.92	4.82	5.76	4.68	5.55
ACHE	5.89	6.14	6.35	5.91	5.95
ACIN1	5.01	4.85	4.55	5.42	5.01
ACKR2	4.88	5.69	4.74	4.81	4.52
ACKR3	4.63	3.39	4.32	4.72	4.7
ACKR4	4.3	4.26	4.16	4.44	4.26
ACLY	6.44	5.04	6.55	6.36	6.36
ACMSD	7.41	7.51	7.21	7.45	7.11
ACO1	5.61	5.42	5.75	5.78	6.01
ACO2	4.16	4.37	4.7	4.39	3.96
ACOT1	3.51	3.64	3.73	3.98	3.72
ACOT11	3.49	3.54	3.4	3.73	3.77
ACOT12	3.29	3.31	3.41	3.34	3.34
ACOT13	4.32	3.77	4.5	4.78	4.75
ACOT2	3.51	3.53	3.58	4.32	3.58
ACOT4	3.44	3.07	3.43	3.45	3.48
ACOT6	3.9	4.01	3.96	3.69	4.11
ACOT7	3.89	3.7	3.95	3.89	4.03
ACOT8	4.57	4.57	4.65	4.53	4.8
ACOT9	6.12	5.28	5.95	5.98	6.18
ACOX1	4.05	3.63	3.95	3.61	3.76
ACOX2	4.43	4.16	4.41	4.31	4.41
ACOX3	6.14	5.13	6.07	6.49	6.51
ACOXL	5.64	5.67	5.65	4.71	5.69
ACP1	10.93	6.71	10.54	11.03	11.36
ACP2	3.63	3.65	3.86	3.91	3.87
ACP5	3.21	3.21	3.21	3.14	3.35
ACP6	6.99	6.29	6.24	6.82	6.99
ACPP	3.86	3.43	3.75	4.23	3.86
ACPT	3.73	3.72	3.63	3.68	3.32
ACR	4.27	4.3	4.3	4.27	4.32
ACRBP	2.85	2.81	2.75	2.95	3
ACRC	4.23	4.24	4.21	4.34	4.31
ACRV1	4.18	3.53	4.23	3.97	4.04
ACSBG1	2.91	2.99	2.95	3.08	3
ACSBG2	4.21	4.43	5.5	4.37	4.84
ACSF2	3.95	4.71	4.32	6.46	4.01
ACSF3	5.11	4.8	5.06	5.06	5
ACSL1	4.13	4.7	4.24	5.16	4.68
ACSL3	6.18	5.69	6.27	5.76	6.2
ACSL4	5.17	4.7	5.48	5.525	5.2
ACSL5	7.15	7.03	8.42	7.9	6.7
ACSL6	3.24	3.23	3.28	3.64	3.56
ACSM1	3.04	3.1	3.04	3.04	3.04
ACSM2A	4.73	5.02	4.84	4.91	4.54
ACSM2B	5.08	5.34	5.07	5.8	4.63
ACSM3	6.77	4.84	6.46	6.81	6.46
ACSM4	5.1	4.85	4.6	4.32	4.63
ACSM5	4.26	4.67	4.24	4.19	4.05
ACSS1	5.41	5.85	5.21	5.3	5.46
ACSS2	4.8	4.87	4.75	5.82	5.35
ACSS3	6.42	5.28	5.88	5.66	5.62
ACTA1	4.95	3.36	5.68	5.26	5.5
ACTA2	6.92	7.57	10.66	8.96	10.15
ACTB	4.85	4.33	4.88	5.07	4.92
ACTBL2	4.51	4.03	4.47	4.82	3.99
ACTC1	4.65	4.65	4.76	4.55	4.59
ACTG1	7.17	5.97	8.26	9.4	8.67
ACTG2	6.02	5.67	6.15	5.65	6.07
ACTL10	3.63	3.63	3.63	3.56	3.5
ACTL6A	7.86	7.23	7.85	7.67	8.06
ACTL6B	5.15	4.05	4.16	3.8	3.6
ACTL7A	5.73	6.07	5.64	5.52	5.3
ACTL7B	6.23	6.32	6.27	5.98	6.79
ACTL8	3.92	3.6	3.72	3.55	3.6
ACTL9	3.89	4.18	3.98	3.67	3.98
ACTN1	5.19	4.6	5.47	5.61	5.26
ACTN2	5.47	5.55	5.55	5.51	5.67
ACTN4	3.23	2.75	3.32	3.21	3.18
ACTR10	6.88	7.58	8	7.81	8.37
ACTR1A	5.49	5.55	5.13	6.11	5.49
ACTR1B	6.26	4.77	5.59	5.73	5.73
ACTR2	10.9	8.88	11.94	12.23	11.67
ACTR3	3.87	4.06	4.35	4.16	4.31
ACTR3B	5.63	5.32	5.88	6.14	5.91
ACTR3C	4.91	4.08	5.1	4.76	5.2
ACTR5	2.94	2.83	3.23	3.12	3.91
ACTR6	8.52	7.8	8.75	9.08	9.13
ACTR8	6.6	4.39	6.53	6.63	6.7
ACTRT1	3.69	3.71	4.15	3.61	3.75
ACTRT2	4.07	4.02	4.05	4.16	4.1
ACTRT3	3.53	3.05	3.74	3	3.23
ACVR1	7.62	6.53	7.82	7.53	7.38
ACVR1B	3.29	2.94	3.1	3.09	3.47
ACVR1C	2.97	3.49	3.23	3.45	3.25
ACVR2A	8.42	7.07	8.74	8.62	8.79
ACVR2B	4.24	3.7	4.24	4.27	4.51
ACVRL1	3.74	3.22	3.28	3.21	3.66
ACY1	4.18	3.86	3.93	3.82	3.93
ACY3	3.73	3.81	3.82	3.72	3.98
ACYP1	3.81	3.73	4.09	4.59	3.65
ACYP2	5.49	5.085	5.43	5.605	5.565
ADA	3.42	3.42	3.65	3.3	3.31
ADAD1	3.43	3.19	3.39	3.28	3.12
ADAD2	4.16	3.96	4.29	3.36	3.86
ADAL	4.15	3.52	4.15	4.22	4.1
ADAM10	8.33	7.72	8.41	9.29	8.66
ADAM11	3.92	3.58	3.36	3.32	3.35
ADAM12	3.4	4.11	3.74	3.63	3.63
ADAM15	4.25	4.27	3.97	4.25	4.36
ADAM17	5.19	3.66	5.24	5.24	5.47
ADAM18	3.57	3.12	4.18	4	3.79
ADAM19	3.76	4.29	4.27	4.24	4.03
ADAM2	4.05	4.11	4.15	4	4.11
ADAM20	5.98	6.2	6.08	6.73	6.76
ADAM21	3.87	3.54	3.94	3.34	3.31
ADAM22	5.38	5.68	5.5	6.07	5.84
ADAM23	3.16	3.77	3.2	3.21	3.15
ADAM28	7.09	5.61	5.87	6.44	5.39
ADAM29	3.75	3.76	3.76	3.77	4.25
ADAM30	3.19	3.39	3.33	3.2	3.35
ADAM32	3.56	4.57	3.52	3.4	3.66
ADAM33	4.58	4.17	4.27	4.25	4.5
ADAM7	3.88	4.65	3.75	4.07	4
ADAM8	4.64	4.61	4.77	4.64	4.65
ADAM9	7.22	6.92	7.03	6.91	6.85
ADAMDEC1	4.94	5.68	5.2	5.15	5.22
ADAMTS1	4.99	5.1	6.21	5.3	6.47
ADAMTS10	4.42	4.13	4.76	3.91	4
ADAMTS12	3.9	4.73	4.67	3.98	4.25
ADAMTS13	4.24	4.07	4.13	4.14	4.12
ADAMTS14	3.37	3.3	3.31	3.06	3.72
ADAMTS15	4.18	3.99	4.08	4.18	4.5
ADAMTS16	4.47	5.01	6.32	5.34	5.98
ADAMTS17	5.27	5.49	5.48	4.98	5.5
ADAMTS18	3.12	3.12	3.5	2.97	3.12
ADAMTS19	5.72	7.56	6.36	6.97	6.7
ADAMTS2	3.96	4.27	4.34	3.83	4.68
ADAMTS20	3.75	3.52	3.52	3.39	3.45
ADAMTS3	3.93	4.34	4.43	4.03	3.99
ADAMTS4	3.12	3.29	3.68	3.11	3.3
ADAMTS5	3.33	3.76	3.89	3.3	4.14
ADAMTS6	5.09	4.83	5.14	5.01	5.09
ADAMTS7	3.86	3.84	4.62	3.94	3.93
ADAMTS8	4.05	4.64	4.51	4.64	4.72
ADAMTS9	3.73	3.63	4.35	5.05	4.37
ADAMTSL1	3.76	3.54	3.62	3.62	3.62
ADAMTSL2	3.07	3.01	3.01	3.13	3.41
ADAMTSL3	3.66	3.67	3.66	3.06	3.69
ADAMTSL4	4.04	4.19	4.64	3.73	4.04
ADAMTSL4-AS1	6.29	5.42	6.09	4.82	6.21
ADAMTSL5	4.02	3.72	3.89	3.77	3.96
ADAP1	4.86	4.82	4.91	4.02	4.67
ADAP2	5.19	4.9	5.88	5.19	5.22
ADAR	3.6	4.04	4.58	4.62	3.85
ADARB1	6.42	5.85	6.47	6.18	6.34
ADARB2	3.33	3.26	3.2	3.27	3.2
ADAT1	4.82	5.56	5.04	5.27	5.17
ADAT2	5.33	5.8	6.18	5.92	6.84
ADAT3	3.27	3.27	3.26	2.85	3.59
ADCK1	5.18	4.67	5.8	5.35	5.66
ADCK2	3.61	3.38	3.85	3.87	4.41
ADCK3	3.98	3.88	3.98	4.01	4.02
ADCK4	3.91	3.89	3.98	3.86	3.89
ADCK5	7.15	7.41	7.37	7.31	7.33
ADCY1	3.03	2.96	3.08	2.96	3.44
ADCY10	4.1	4.09	3.87	4.14	4.52
ADCY2	3.835	4.03	3.985	3.73	3.705
ADCY3	3.21	3.18	4.24	2.98	3.21
ADCY4	4.31	5.49	4.47	4.47	4.47
ADCY5	3.73	3.84	3.73	3.65	3.73
ADCY6	6.43	5.61	5.45	5.83	5.98
ADCY7	3.32	3.31	3.51	3.31	3.25
ADCY8	4.84	4.32	4.17	4.6	4.45
ADCY9	5.31	5.81	5.24	5.28	5.26
ADCYAP1	3.06	2.81	3.13	2.86	3.04
ADCYAP1R1	3.44	3.46	3.74	3.12	3.37
ADD1	9.26	7.62	8.74	10.02	9.68
ADD2	4.01	4.01	4.01	4.04	3.93
ADD3	3.78	4.23	4.76	5.24	5.17
ADGB	3.83	4.41	3.95	4.08	4.08
ADH1A	3.39	4.03	3.91	3.61	3.62
ADH1B	5.76	5.44	7.43	9.73	7.29
ADH4	4.01	3.86	3.85	3.88	3.59
ADH5	5.26	3.88	5.26	5.96	5.28
ADH6	5.41	5.63	5.15	5.21	5
ADH7	4.75	4.73	4.78	5.72	4.78
ADHFE1	4.71	3.18	4.17	5.06	5.02
ADI1	5.74	4.67	5.38	5.46	5.08
ADIG	3.15	3.25	3.15	3.14	3
ADIPOQ	3.33	3.35	3.46	3.49	3.79
ADIPOR1	4.84	5.03	5.27	4.93	4.6
ADIPOR2	7.28	6.63	7.15	7.2	6.33
ADIRF	4.18	3.96	4.33	4.33	4.66
ADK	5.4	5.3	5.32	5.66	6.08
ADM	4.33	3.99	3.95	4.08	3.82
ADM2	3.49	3.54	3.5	3.47	3.6
ADM5	4.21	4.69	4.2	4.19	4.19
ADNP	7.8	5.31	7.09	8.04	8.03
ADNP2	3.07	3.59	3.23	2.98	4.17
ADO	5.78	5.68	5.83	5.78	5.89
ADORA1	3.45	3.12	3.59	3.34	3.44
ADORA2A	5.81	5.71	5.74	5.79	5.53
ADORA2B	3.64	3.65	3.7	3.17	3.64
ADORA3	3.27	3.16	3.28	3.13	3.49
ADPGK	3.98	3.82	3.98	3.71	4.65
ADPRH	3.55	3.51	3.87	3.56	3.74
ADPRHL1	4.37	4.33	4.49	4.37	4.37
ADPRHL2	4.85	4.96	5.02	5.02	5.02
ADPRM	4.32	4.17	4.32	4.69	4.17
ADRA1A	3.59	4.91	3.72	4.35	3.9
ADRA1B	3.35	3.32	3.2	3.07	3.2
ADRA1D	3.29	3.55	3.76	3.39	3.55
ADRA2A	3.15	3.18	3.15	3.08	3.3
ADRA2B	3.22	3.2	3.28	3.04	3.28
ADRA2C	6.1	5.35	6.27	5.95	6.12
ADRB1	4.53	3.96	4.04	3.74	4.04
ADRB2	3.23	3.47	3.67	3.43	3.4
ADRB3	3.23	3.27	3.39	3.25	3.27
ADRBK1	3.46	3.17	3.63	3.66	3.99
ADRBK2	3.45	3.64	4.33	3.58	3.61
ADRM1	4.74	4.21	4.77	5.11	4.94
ADSL	4.7	4.84	4.75	4.23	4.39
ADSS	8.87	7.76	8.56	8.64	8.59
ADSSL1	6.33	5.47	6.41	6.75	6.32
ADTRP	3.5	3.84	3.82	4.09	3.82
AE000662.92	3.29	3.07	2.76	3.1	3.06
AEBP1	6.77	5.33	8.46	7.65	7.55
AEBP2	10.22	8.05	9.29	9.68	9.3
AEN	3.77	3.89	3.58	3.58	3.79
AES	9.04	6.68	8.83	9.22	9.65
AF165138.7	3.64	4.08	4.7	3.91	4.94
AFAP1	3.62	3.25	3.62	3.46	3.97
AFAP1L1	4.11	3.62	3.7	3.93	3.89
AFAP1L2	4.96	4.61	5.06	5.07	5.26
AFF1	8.79	9.17	9.76	9.89	9.41
AFF2	3.33	3.35	3.33	3.48	3.28
AFF3	3.12	3.19	3.19	3.69	2.96
AFF4	7.13	7.36	6.89	6.95	6.87
AFG3L2	5.03	4.39	4.9	5.32	4.96
AFM	3.42	3.65	3.26	3.38	3.79
AFMID	5.42	5.1	5.52	7.63	5.58
AFP	4.15	3.88	3.77	3.6	3.97
AFTPH	7.98	5.13	7.47	8.03	7.63
AGA	6.27	5.32	7.04	6.76	7.45
AGAP1	5.69	4.34	4.985	4.855	4.97
AGAP2	3.77	4.04	4.37	4.22	4.3
AGAP3	5.2	5.08	5	4.8	4.94
AGAP4	6.45	3.69	6.28	7.19	6.47
AGAP5	7.17	5.63	6.57	7.74	6.88
AGAP6	6.87	5.66	6.64	8.31	7.14
AGAP9	7.59	4.59	6.515	8.34	7.695
AGBL1	3.92	3.6	3.6	3.22	3.6
AGBL2	4.05	3.68	3.9	4.1	4.33
AGBL3	3.82	3.73	3.53	3.81	4.14
AGBL4	3.73	3.95	3.46	3.68	3.57
AGBL5	6.29	5.72	6.28	5.97	6.15
AGER	4.85	4.85	4.85	4.56	5.08
AGFG1	5.85	3.57	5.77	5.45	3.98
AGFG2	3.66	3.42	3.41	3.9	3.88
AGGF1	3.26	3.26	3.3	3.07	3.49
AGK	4.4	4.39	4.42	4.42	4.53
AGL	3.42	3.17	4.19	3.83	3.5
AGMAT	3.79	4.12	3.77	3.76	3.69
AGMO	3.66	3.58	3.52	4.03	4.01
AGO1	5.29	4.99	5.21	5.18	5.28
AGO2	6.06	4.1	5.84	5.94	6.37
AGO3	4.73	4.12	4.29	4.33	4.99
AGO4	4.68	4.69	4.76	4.95	4.66
AGPAT1	4.01	3.6	4.04	4.06	4.39
AGPAT2	4.21	4.1	3.94	4.39	4.26
AGPAT3	3.95	3.7	4.31	4.38	3.9
AGPAT4	4.36	3.65	4.11	4.32	4.84
AGPAT5	5.58	3.53	5.2	5.09	5.28
AGPS	7.38	6	7.04	7.04	7.02
AGR2	4.75	6.5	4.58	4.82	4.31
AGR3	3.81	3.09	3.86	3.47	3.39
AGRN	4.62	3.91	4.24	4.74	4.66
AGRP	4.26	4.3	4.52	4.25	4.75
AGT	4.56	3.84	4.21	5.27	3.99
AGTPBP1	5.7	4.52	5.18	5.22	5.51
AGTR1	3.35	3.23	3.56	3.57	3.76
AGTR2	3.33	3.58	3.51	3.54	3.51
AGTRAP	3.3	3.24	2.79	3.22	3.37
AGXT	6.06	6.06	6.14	6.06	5.83
AGXT2	3.96	4.14	3.91	3.81	3.92
AHCTF1	4.46	4.13	4.77	5.29	4.97
AHCY	4.95	4.95	4.9	4.94	4.98
AHCYL1	7.7	5.8	6.68	6.89	6.89
AHCYL2	5.57	5.12	5.29	4.72	5.15
AHDC1	4.74	4.43	4.29	4.65	4.45
AHI1	5.21	4.97	4.97	5.48	5.17
AHNAK	6.15	5.74	6.02	6.35	6.25
AHNAK2	4.21	3.9	4.78	4.23	3.72
AHR	7.8	6.47	9.04	8.13	8.18
AHRR	4.91	4.69	5.36	4.77	5.09
AHSA1	7.5	6.37	7.21	6.92	8.9
AHSA2	9.54	8.89	9.12	9.31	9.46
AHSG	3.98	3.45	3.73	6.02	2.79
AHSP	3.56	3.66	3.69	3.81	3.69
AICDA	3.01	3.21	3.73	3.43	3.55
AIDA	6.45	5.89	6.37	7.21	6.14
AIF1	5.74	10.28	8.79	8.06	7.91
AIF1L	4.98	4.13	4.87	4.6	4.73
AIFM1	4.57	3.84	4.28	3.77	4.48
AIFM2	2.99	2.98	3.19	2.93	3.22
AIFM3	7.5	7.47	7.13	7.19	7.22
AIG1	8.01	7.2	8	8.04	7.69
AIM1	6.29	6.89	6.57	6.79	6.31
AIM1L	3.21	3.28	3.92	3.44	3.61
AIM2	4.72	5.6	5.13	4.88	5.3
AIMP1	6.27	5.08	6.82	6.9	6.51
AIMP2	3.45	3.37	3.49	3.79	3.49
AIP	3.74	3.38	4.13	4.08	4.23
AIPL1	3.32	3.39	3.35	3.48	3.31
AIRE	4.21	3.87	4.35	4.1	4.24
AJAP1	3.12	3.04	3.21	3.09	3.24
AJUBA	6.08	4.96	5.46	7.14	6.34
AK1	5.35	4.79	4.99	5.03	4.89
AK2	8	7.6	7.7	7.91	8.17
AK3	8.8	6.94	9.39	9.71	8.89
AK4	5.2	5.07	5.62	5.2	5.14
AK5	3.81	3.94	3.81	3.61	3.84
AK7	5.95	5.68	5.83	6.03	5.98
AK8	5.28	4.72	5.28	5.3	5.44
AK9	6.49	7.45	6.8	6.9	7.01
AKAP1	6.28	6.6	6.6	6.63	6.78
AKAP10	7.3	6.21	6.99	7.03	7.76
AKAP11	6.07	5.49	6.48	5.94	6.24
AKAP12	7.81	7.59	8.07	8.64	9.59
AKAP13	7.82	6.96	7.93	7.82	7.84
AKAP14	3.34	3.72	3.62	3.62	3.79
AKAP17A	4.35	4.385	4.585	4.2	4.325
AKAP2	5.53	5.29	5.98	5.6	6
AKAP3	4.26	4.36	4.5	4.57	4.21
AKAP4	5.73	6.3	5.84	5.4	5.55
AKAP5	4.18	3.95	4.42	4.48	4.23
AKAP6	4.25	3.41	4.09	3.92	3.72
AKAP7	3.35	3.31	3.6	3.71	3.51
AKAP8	4.04	4.13	4.46	4.07	4.33
AKAP8L	12.39	7.56	12.14	13.24	13.06
AKAP9	6.57	5.05	6.76	6.36	6.77
AKIP1	3.21	2.9	3.26	3.21	3.46
AKIRIN1	7.11	6.28	7.1	7.11	7.47
AKIRIN2	4.12	3.31	3.83	3.97	4.09
AKNA	4.89	4.26	4.12	4.07	4
AKNAD1	3.35	3.36	3.41	3.26	3.35
AKR1A1	5.33	4.3	6.16	5.83	5.76
AKR1B1	5.51	4.53	5.54	5.74	5.08
AKR1B10	5.15	4.9	5.32	4.44	4.85
AKR1B15	4.13	4.19	4.13	3.73	4.13
AKR1C1	4.3	4.3	4.5	4.3	4.03
AKR1C2	4.62	4.27	4.4	4.51	4.48
AKR1C3	5.08	4.8	5.42	4.1	5
AKR1C4	3.96	3.96	4.63	4.77	4.67
AKR1D1	4.74	4.09	5.12	4.62	4.74
AKR1E2	3.33	3.22	3.18	3.36	3.15
AKR7A2	4.97	4.9	4.99	4.94	5.19
AKR7A3	3.23	3.23	3.25	3.3	3.23
AKT1	7.02	6.18	7.6	7.53	7.53
AKT1S1	5.82	5.83	6	5.6	5.84
AKT2	4.5	3.59	4.62	3.78	4.03
AKT3	4.08	4.5	4.29	4.22	4.36
AKTIP	7.47	6.82	7.51	7.7	7.84
AL022578.1	3.84	3.56	3.87	4.62	3.98
AL109927.1	7.32	9.62	6.5	6.62	6.25
AL138815.1	4.91	4.46	4.76	4.75	4.71
AL139333.1	12.48	13.79	12.91	12.92	13.11
AL354822.1	4.91	4.37	4.48	4.57	4.6
AL365202.1	12.7	13.58	13.27	13.25	13.26
AL391421.1	6.64	7.3	6.85	6.85	7.1
AL591806.1	12.28	12.75	12.28	12.27	12.28
AL592183.1	6.88	5.28	6.81	6.93	6.59
AL596220.1	6.45	5.71	5.82	5.82	5.82
AL645728.1	17.2	18.13	17.88	17.87	17.88
AL645922.1	12.06	11.62	11.67	11.38	11.41
ALAD	3.76	3.77	4.04	3.98	4.07
ALAS1	5.02	4.8	5.05	5.21	5.34
ALAS2	4.33	3.7	3.74	3.66	3.64
ALB	4.9	4.92	4.85	10.84	4.76
ALCAM	5.18	5.34	5.32	5.18	5.15
ALDH16A1	3.44	3.49	3.29	3.43	3.41
ALDH18A1	4.06	3.95	4.14	4.49	4.42
ALDH1A1	5.56	6.26	5.85	5.8	5.42
ALDH1A2	7.65	7.94	7.55	7.6	7.95
ALDH1A3	4.57	4.76	4.86	4.66	4.61
ALDH1B1	3.98	3.59	3.87	3.78	4.21
ALDH1L1	5.54	5.99	5.52	5.43	4.95
ALDH1L2	4.63	4.22	4.78	4.28	5.12
ALDH2	6.47	5.81	6.32	6.53	6.24
ALDH3A1	6.13	5.92	5.97	5.7	6.38
ALDH3A2	5.19	4.69	4.95	4.97	5.06
ALDH3B1	4.57	3.8	4.06	3.97	4.02
ALDH3B2	3.95	3.52	3.52	3.52	3.36
ALDH4A1	3.92	3.92	3.92	3.92	3.92
ALDH5A1	4.67	5.11	4.82	5.05	4.97
ALDH6A1	5.9	4.66	5.89	5.84	5.74
ALDH7A1	5.02	4.99	5.02	5.02	5.02
ALDH8A1	4.11	3.32	3.73	3.63	4
ALDH9A1	4.48	4.01	4.48	4.19	4.25
ALDOA	6.33	6.34	6.33	6.33	6.33
ALDOB	3.82	3.88	3.86	4.92	3.63
ALDOC	4.47	4.74	4.26	4.25	4.26
ALG1	9.46	7.32	10.36	10.86	10.93
ALG10	5.84	5.1	5.59	6.42	5.59
ALG10B	5.98	5.72	5.72	5.83	5.72
ALG11	3.8	3.7	3.69	3.98	3.8
ALG12	4.23	4.3	3.91	4.27	4.2
ALG13	3.31	3.49	3.71	3.59	3.98
ALG14	3.83	3.6	3.48	3.59	3.59
ALG1L	5.26	5.26	5.44	5.26	4.99
ALG2	7	5.77	7.56	7.73	7.36
ALG3	5.73	5.8	5.93	5.66	5.65
ALG5	4.14	5	5.46	4.98	5
ALG6	3.56	4.59	4.02	4.28	4.3
ALG8	5.11	5.5	5.18	6.15	5.65
ALG9	3.2	3.19	3.72	3.37	4.43
ALK	5.67	5.59	5.59	5.26	5.81
ALKBH1	5.61	4.35	4.94	5.78	5.05
ALKBH2	8.11	8.87	8.17	8.01	8.29
ALKBH3	5.79	4.86	4.54	4.91	4.82
ALKBH4	4.38	4.39	4.48	4.48	4.48
ALKBH5	4.78	4.5	5.39	6.15	5.87
ALKBH6	4.88	4.88	5	4.88	4.68
ALKBH7	3.3	3.02	3.29	3.54	3.3
ALKBH8	4.09	4	4.39	5.19	4.15
ALLC	3.78	3.48	3.48	3.39	3.35
ALMS1	4.11	4.38	4.85	4.43	4.47
ALOX12	3.58	3.58	3.55	3.55	3.81
ALOX12B	3.3	3.18	3.41	3.3	3.31
ALOX15	8.3	8.61	8.66	7.78	8.4
ALOX15B	3.6	4.13	4.01	3.41	3.56
ALOX5	3.19	3.5	3.44	3.65	3.77
ALOX5AP	6.94	7.65	8.7	7.92	7.83
ALOXE3	4.16	3.61	3.85	4.06	3.8
ALPI	3.05	3.15	3.05	3.09	3.19
ALPK1	3.9	4.18	4.66	4.48	4.37
ALPK2	4.02	3.94	4.5	4.09	4.12
ALPK3	3.7	3.29	3.69	3.56	3.59
ALPL	3.21	3.17	3.21	3.24	3.28
ALPP	3.94	4.1	3.86	3.46	3.99
ALPPL2	5.51	5.78	5.51	4.49	5.51
ALS2	4.17	4.49	4.24	4.16	4.17
ALS2CL	4.26	3.73	3.91	3.68	3.9
ALS2CR11	5.06	4.57	4.97	3.5	4.28
ALS2CR12	4.05	4.01	3.65	3.9	3.8
ALX1	3.17	3.13	3.23	3.04	3.07
ALX3	3.59	3.47	3.59	3.57	3.74
ALX4	2.83	2.79	2.9	2.76	2.83
ALYREF	3.92	3.92	3.39	3.83	4.51
AMACR	4.27	4.32	4.32	4.6	4.32
AMBN	4.04	3.98	4.12	4.08	4.04
AMBP	5.5	5.57	5.5	5.7	5.36
AMBRA1	4.76	4.44	4.5	5.04	5.07
AMD1	5.68	3.93	5.38	5.94	5.83
AMDHD1	4.69	4.54	4.62	4.66	4.61
AMDHD2	4.58	4.89	4.8	4.61	4.77
AMELX	3.86	4.33	3.75	3.85	4.11
AMELY	4.1	3.67	3.68	3.7	3.58
AMER1	5.45	5.4	5.63	5.08	5.23
AMER2	3.34	3.4	3.34	3.65	3.28
AMER3	2.99	3.26	2.99	3.01	2.99
AMFR	3.6	3.57	3.9	3.68	3.66
AMH	3.16	2.94	2.96	2.96	3.1
AMHR2	3.19	3.23	3.36	3.2	3.26
AMICA1	4.65	4.66	4.53	4.29	4.41
AMIGO1	3.26	3.43	3.17	3.46	3.26
AMIGO2	3.36	3.32	3.78	3.4	4.15
AMIGO3	3.2	3.19	3.39	3.18	3.29
AMMECR1	6.23	5.26	6.56	6.34	6.15
AMMECR1L	4.04	3.71	3.72	4.43	4.15
AMN	3.52	3.45	3.53	3.74	3.83
AMN1	4.95	4.04	4.21	4.33	4.29
AMOT	5.03	4.72	4.9	5.43	5.38
AMOTL1	4.47	3.81	4.21	3.94	4.51
AMOTL2	4.23	3.77	3.82	3.72	4.09
AMPD1	4.42	4.7	4.79	4.78	4.84
AMPD2	5.66	5.69	5.66	5.56	5.87
AMPD3	3.78	3.93	3.945	3.5	3.975
AMPH	3.87	4.07	4.34	4.21	4.54
AMT	6.55	6.49	6.51	6.43	6.75
AMTN	2.93	3.99	3.41	2.99	3.12
AMY1A	5.92	6.18	5.85	5.79	6.08
AMY1B	6.12	6.18	6.33	6.11	6.65
AMY1C	5.635	5.655	5.475	5.4	5.45
AMY2A	6.19	5.86	6.68	5.8	6.5
AMY2B	8.11	7.06	7.6	8.35	8.48
AMZ1	4.94	4.94	5.25	4.66	4.95
AMZ2	8.98	7.68	9.41	9.23	9.14
ANAPC1	4.12	4.12	4.27	4.12	4.34
ANAPC10	6.95	6.69	7.43	6.39	7.02
ANAPC11	4.91	4.91	4.75	4.39	4.52
ANAPC13	7.78	6.92	7.91	8.36	7.91
ANAPC15	5.32	5.43	5.66	6.73	6.3
ANAPC16	8.22	6.31	8.23	9.39	8.43
ANAPC2	5.48	5.43	5.36	5.43	5.43
ANAPC4	6.76	6.43	7.49	7.09	7.01
ANAPC5	5.23	3.86	4.9	5.32	4.59
ANAPC7	7.81	4.48	7.3	7.3	7.35
ANG	4.47	4.84	4.84	5.07	5.23
ANGEL1	4.08	3.82	4.45	4.31	4.48
ANGEL2	5.28	3.99	4.68	5.42	5.19
ANGPT1	3.34	3.89	3.87	3.83	3.99
ANGPT2	5.12	4.69	5.61	6.13	5.98
ANGPT4	2.95	3.34	3.37	3.78	3.35
ANGPTL1	3.77	3.4	3.73	3.9	3.89
ANGPTL2	5.61	5.9	6.11	5.92	6.27
ANGPTL3	6.16	7.03	6.66	7.75	6.74
ANGPTL4	3.3	3.25	3.6	3.27	3.33
ANGPTL5	4.08	4.69	5.38	4.31	4.77
ANGPTL6	3.89	3.89	3.98	3.89	4.15
ANGPTL7	4.55	4.93	4.29	4.3	4.56
ANHX	4.74	4.73	4.84	4.45	4.77
ANK1	4.24	4.66	4.7	3.66	4.09
ANK2	5.29	5.34	5.51	5.43	6.26
ANK3	9.67	5.86	9.48	11.43	10.86
ANKAR	3.96	3.6	3.49	3.6	3.07
ANKDD1A	4.07	3.78	4.02	3.97	4
ANKDD1B	5	3.59	4.07	4.12	3.95
ANKEF1	3.9	3.84	3.77	3.98	3.9
ANKFN1	4.04	4.97	3.31	3.41	3.54
ANKFY1	4.35	3.31	4.35	5.01	4.7
ANKH	3.97	3.6	3.99	3.78	4.61
ANKHD1	5.22	4.68	4.68	4.38	5.03
ANKHD1-EIF4EBP3	5.22	4.68	4.68	4.38	5.03
ANKIB1	6.9	6.04	7.58	6.89	6.93
ANKK1	4.4	3.92	3.83	3.92	3.87
ANKLE1	3.85	3.84	3.82	3.79	3.84
ANKLE2	5.65	5.74	5.85	6.08	5.86
ANKMY1	6.53	6.85	6.5	5.9	6.44
ANKMY2	4.86	3.73	4.51	4.7	5.2
ANKRA2	5.49	5.25	5.46	6.05	5.47
ANKRD1	3.92	4.14	3.99	3.47	3.99
ANKRD10	7.24	7.17	6.85	7.11	7.04
ANKRD11	6.19	6.36	6.62	6.3	6.15
ANKRD12	7.59	6.91	7.8	8.55	8.15
ANKRD13A	3.92	4.04	4.31	4.11	4.64
ANKRD13B	5.76	5.77	5.92	5.7	5.94
ANKRD13C	7.21	4.02	5.63	5.63	6.26
ANKRD13D	3.56	3.61	3.52	4	3.62
ANKRD16	3.88	3.31	3.83	4.47	3.92
ANKRD17	6.94	5.55	6.91	7.17	6.9
ANKRD18A	3.91	3.91	3.92	3.91	3.9
ANKRD18B	4.34	4.34	4.26	4.74	4.37
ANKRD2	4.57	4.3	4.4	4.39	4.39
ANKRD20A1	3.81	3.53	3.755	3.625	3.74
ANKRD20A2	4.05	3.48	3.67	3.43	3.78
ANKRD20A3	4.1	3.75	3.88	3.69	3.99
ANKRD20A4	3.48	3.5	3.44	3.51	3.5
ANKRD22	3.86	5.47	7.07	5.97	5.12
ANKRD23	3.05	2.84	3.17	2.75	3.05
ANKRD24	4.46	4.48	4.6	4.2	4.48
ANKRD26	7.01	6.57	6.85	7.18	6.85
ANKRD27	3.48	3.43	3.55	3.43	3.08
ANKRD28	6.25	5.92	6.05	6.7	5.84
ANKRD29	3.78	4.73	3.77	4.11	4.41
ANKRD30A	3.31	3.66	3.93	3.78	3.43
ANKRD30B	3.82	4.42	3.62	3.81	3.75
ANKRD30BL	4.76	4.33	4.33	4.26	4.08
ANKRD31	5.94	5.97	5.42	6.1	6.82
ANKRD33	2.97	3.13	2.89	3.13	2.96
ANKRD33B	4.07	3.9	4.07	4.13	4.12
ANKRD34A	2.91	2.87	2.93	3.08	2.79
ANKRD34B	3.53	3.48	3.49	3.55	3.49
ANKRD34C	3.37	3.53	3.39	3.39	3.33
ANKRD35	4.17	4.26	4.26	4.26	4.92
ANKRD36	5.39	4.26	4.63	5.34	4.9
ANKRD36C	11.98	5.34	11.9	11.9	12.66
ANKRD37	5.31	5.29	5.23	5.22	5.05
ANKRD39	3.3	3.14	2.97	3.12	3.57
ANKRD40	7.31	7.63	8.08	7.62	8.05
ANKRD42	4.01	3.62	4.24	4.01	4.18
ANKRD44	5.44	5.06	5.29	5.69	5.52
ANKRD45	5.26	4.25	5.18	5.86	4.78
ANKRD46	4.84	4.64	4.91	4.98	5.16
ANKRD49	4.61	4.63	4.85	3.89	4.47
ANKRD50	4.46	4.68	4.48	4.37	4.83
ANKRD52	3.31	3.3	3.31	3.79	3.31
ANKRD53	2.99	3.36	3.37	2.95	3.28
ANKRD54	4.04	4.1	4.03	4.235	4.11
ANKRD55	3.36	3.06	2.96	3.06	3.32
ANKRD6	8.51	6.93	6.77	7.04	7.07
ANKRD60	4	3.74	3.73	3.73	3.64
ANKRD61	3.17	3.21	3.23	3.37	3.4
ANKRD62	3.67	3.85	3.97	3.97	3.95
ANKRD63	3.77	3.67	3.71	3.71	3.71
ANKRD65	4.15	3.82	3.96	3.8	4.04
ANKRD66	4.08	4.04	3.64	3.48	3.29
ANKRD7	3.79	3.81	3.81	3.88	4.46
ANKRD9	3.35	3.26	3.34	3.16	3.56
ANKS1A	4.68	4.46	4.83	4.89	4.68
ANKS1B	6.77	6.64	7.19	6.71	6.51
ANKS3	5.78	5.91	6.21	5.99	6.01
ANKS4B	3.19	3.16	3.04	3.13	3.34
ANKS6	4.14	3.86	4.14	4.61	4.37
ANKUB1	4.43	4.43	4.54	4.14	4.43
ANKZF1	4.49	3.86	4.15	4.09	4.36
ANLN	5.01	5.4	4.18	4.95	4.49
ANO1	6.3	5.43	6.24	6.02	6.28
ANO10	3.56	3.38	4.12	4.36	5.56
ANO2	5.61	4.29	5.04	4.3	4.64
ANO3	5.13	6.6	5.47	5.42	5.91
ANO4	3.65	3.72	4.06	3.79	4.05
ANO5	3.84	3.52	4.03	4.01	3.84
ANO6	4.27	3.96	4.96	3.79	3.93
ANO7	4.18	3.83	4.26	4.25	4.11
ANO8	4.76	4.27	5.08	5.01	5.19
ANO9	3.99	3.93	4.02	4.25	3.86
ANP32A	8.79	5.31	8.02	8.97	9.16
ANP32B	4.13	4.16	5.3	4.65	4.9
ANP32D	5.84	5.41	5.94	5.69	6.55
ANP32E	7.18	7.3	7.19	7.05	7.15
ANPEP	4.4	5.3	4.86	4.7	4.6
ANTXR1	7.97	6.39	11.1	10.33	10.41
ANTXR2	4.85	5.05	5.15	4.85	4.48
ANTXRL	3.73	3.82	3.98	3.87	3.87
ANXA1	6.3	5.43	6.46	4.69	5.63
ANXA10	3.78	3.63	4.06	3.88	3.66
ANXA11	7.04	6.33	7.08	6.91	7.4
ANXA13	3.69	3.55	3.67	3.41	3.65
ANXA2	9.88	5.65	10.2	10.05	10.7
ANXA2R	6.06	5.61	6.05	6.08	6.36
ANXA3	6.13	5.07	5.78	6.64	6.5
ANXA4	5.67	4.65	5.15	4.89	4.98
ANXA5	4.8	4.48	5.14	5.54	4.81
ANXA6	3.79	3.23	3.88	3.98	3.79
ANXA7	4.89	4.89	5.63	5.62	5.13
ANXA8	4.64	4.075	4.21	3.915	4.05
ANXA8L1	4.09	3.835	3.905	4.1	3.82
ANXA9	4.71	5.34	4.71	4.71	4.24
AOAH	3.85	3.69	4.51	4.85	4.52
AOC1	4.65	4.65	4.3	4.92	4.5
AOC2	3.64	3.46	3.62	3.5	3.36
AOC3	5.16	5.13	5.61	5.6	5.71
AOX1	3.94	3.53	4.75	4.4	3.56
AP000322.53	3.52	3.52	3.52	3.52	3.29
AP000708.1	4.2	3.83	4.14	3.97	4.14
AP1AR	4.32	4.55	4.75	4.54	4.67
AP1B1	5.39	5.99	6.22	5.77	5.84
AP1G1	5.27	5.09	5.15	4.83	5.33
AP1G2	3.09	3.01	3.02	3.09	3.14
AP1M1	6.99	6.52	6.99	6.88	7.15
AP1M2	4.77	3.61	4.51	4.51	4.4
AP1S1	3.27	2.96	3.4	3.1	3.65
AP1S2	6.06	6.66	7.6	7.84	6.73
AP1S3	4.05	3.86	4.76	3.75	5.07
AP2A1	5.58	5.81	5.35	6.17	5.89
AP2A2	9.94	8.25	10.05	10.18	9.61
AP2B1	8.42	7.16	8.39	8.09	8.88
AP2M1	4.53	3.99	4.77	4.87	4.64
AP2S1	4.97	4.53	5.99	5.73	5.63
AP3B1	4.94	5.46	6.07	5.31	5.61
AP3B2	4.48	4.54	4.1	4.16	4.11
AP3D1	5.45	4.6	5.45	5.43	6.62
AP3M1	6.82	6.36	6.89	8.19	7.18
AP3M2	7.48	8.63	7.94	7.86	7.94
AP3S1	7.27	6.76	8.23	8.06	7.43
AP3S2	6.62	5.27	5.94	7.35	6.27
AP4B1	5.22	4.46	4.97	5.09	5.77
AP4E1	4.27	4.27	4.68	4.2	4.26
AP4M1	5.14	5.44	5.04	5.79	5.3
AP4S1	4.7	4.66	4.46	4.43	5.55
AP5B1	3.42	3.47	3.41	3.09	3.29
AP5M1	5.38	4.92	6.03	5.26	5.4
AP5S1	5.23	4.9	4.91	4.97	4.84
AP5Z1	3.29	3.28	3.02	2.94	3.11
APAF1	4.98	4.23	4.88	4.88	5.22
APBA1	3.97	3.83	3.97	3.98	3.83
APBA2	5.9	6.6	5.89	5.94	5.93
APBA3	3.97	3.61	4.05	4.18	4.05
APBB1	3.42	3.44	3.35	3.35	3.44
APBB1IP	4.5	5.11	5.54	5.47	5.11
APBB2	3.91	3.54	4.35	3.69	3.33
APBB3	4.19	4.01	4.14	3.87	4.16
APC	6.7	4.78	6.16	6.66	7.04
APC2	4.05	4.17	4.19	4.22	4.25
APCDD1	3.29	3.35	3.36	3.19	3.26
APCDD1L	3.78	3.5	3.73	3.85	3.75
APCS	3.94	4.25	4.01	5.26	4.2
APEH	3.63	4.09	3.94	4.39	4.18
APEX1	6.71	4.74	7.04	7.55	7.79
APEX2	3.27	3.4	3.33	3.21	3.27
APH1A	5.98	4.72	5.91	6.4	7.03
APH1B	3.94	4	4.19	5.34	4.19
API5	7.03	7.32	6.87	6.97	7.01
APIP	6.49	3.62	5.94	5.88	5.84
APITD1	4.39	4.78	4.37	3.57	4.12
APITD1-CORT	4.39	4.78	4.37	3.57	4.12
APLF	5.98	4.65	5.82	5.9	6.01
APLN	5.53	5.28	5.4	5.37	5.43
APLNR	3.66	3.44	3.8	3.4	3.2
APLP1	6.46	6.54	6.41	5.99	6.43
APLP2	7.21	4.7	6.81	6.6	6.94
APMAP	4.25	3.45	4.43	4.61	5.09
APOA1	5.57	4.86	4.82	7.16	5.11
APOA1BP	8.74	7.02	8.13	9.08	8.85
APOA2	3.94	4.72	4.52	11.66	4.37
APOA4	5.43	5.5	5.33	4.91	5.33
APOA5	4.96	5.07	5.19	4.95	4.95
APOB	4.14	3.75	3.99	3.99	4.18
APOBEC1	3.84	4.1	3.66	3.65	3.68
APOBEC2	3.26	3.17	3.47	3.17	3.15
APOBEC3A	4.3	4.17	4.37	4.3	4.3
APOBEC3B	3.66	3.44	3.65	3.52	3.82
APOBEC3C	9.13	8.08	9.05	8.51	8.59
APOBEC3D	4.68	4.13	4.53	4.27	4.22
APOBEC3F	4.44	4.47	4.65	4.25	4.58
APOBEC3G	3.17	3.37	3.56	3.13	3.17
APOBEC3H	3.89	3.33	3.32	3.05	3.25
APOBEC4	4.06	4.07	4.06	4.07	4.21
APOBR	3.01	3.2	3.34	2.99	3.42
APOC1	7.5	12.32	11.79	17.7	10.39
APOC2	5.83	5.62	5.81	6.9	5.425
APOC3	4.85	4.78	4.85	5.07	4.83
APOC4	6.81	7.67	6.81	6.73	6.59
APOC4-APOC2	5.58	5.79	5.54	6.04	4.96
APOD	5.88	6.69	7.11	8.83	7.01
APOE	4.27	4.35	4.34	4.48	4.34
APOF	3.89	3.85	4.05	4.06	4.09
APOH	3.41	3.41	3.1	8.43	2.93
APOL1	4.05	4.46	4.77	4.31	4.37
APOL2	3.94	3.47	3.9	4.07	3.65
APOL3	9.46	8.81	9.84	8.91	9.21
APOL4	4.35	4.09	4.37	4.25	4.35
APOL5	3.96	3.96	3.98	4.15	3.87
APOL6	6.98	7.13	7.17	7.03	6.79
APOLD1	9.96	9.12	9.84	9.95	9.94
APOM	3.73	3.69	4.22	3.63	3.73
APOO	4.99	4.05	5.01	5.3	5.06
APOOL	4.34	3.62	4.28	4.04	4.71
APOPT1	5.86	5.76	5.88	6.58	5.74
APP	10.84	9.17	11.7	12.45	11.92
APPBP2	4.26	4.31	4.58	4.63	4.95
APPL1	4.96	4.96	4.96	4.81	5.16
APPL2	3.41	3.43	3.48	3.21	3.3
APRT	4.37	4.49	4.37	4.48	4.09
APTX	4.15	4.23	4.17	4.5	4.35
AQP1	6.24	5.46	8.84	6.83	6.85
AQP10	4.96	5.3	5.44	5.12	5.36
AQP11	4.2	4.07	4.61	4.35	4.64
AQP12A	4.97	4.97	5.21	4.95	4.97
AQP12B	3.35	3.44	3.43	3.43	3.43
AQP2	3.86	4.25	4.18	3.69	3.78
AQP3	4.73	4.86	4.57	4.75	4.78
AQP4	3.49	3.33	3.2	3.34	3.33
AQP5	5.33	4.87	5.4	5.29	5.33
AQP6	3.57	3.92	3.68	3.91	3.82
AQP7	6.05	6.09	6.36	6.48	6.71
AQP8	4.18	4.48	4.54	4.46	4.28
AQP9	3.51	3.14	3.45	3.44	3.7
AQR	5.23	4.82	5.57	5.03	5.19
AR	4.32	4.63	4.68	4.46	4.48
ARAF	6.36	6.15	6.41	6.56	6.85
ARAP1	7.96	7.88	7.95	7.95	7.94
ARAP2	4.45	5.09	4.57	4.52	4.31
ARAP3	4.81	4.81	4.81	4.98	4.63
ARC	4.51	4.24	4.63	4.04	4.26
ARCN1	7.67	5.17	7.33	7.02	7.38
AREG	4.5	4.76	4.46	3.56	4.81
AREL1	4.54	4.16	4.66	4.54	5.09
ARF1	6.8	6.16	6.82	8.04	7
ARF3	5.08	4.55	5.59	5.07	5.11
ARF4	8.34	6.43	8.43	7.86	8.25
ARF5	9.58	8.82	9.5	9.57	9.54
ARF6	7.01	5.74	8.7	9.27	8.73
ARFGAP1	6.18	6.12	6.03	6.17	6.23
ARFGAP2	6.18	4.11	6.21	6.93	6.6
ARFGAP3	4.13	3.97	4.72	4.13	4.33
ARFGEF1	5.77	4	6.3	6.05	6.18
ARFGEF2	10.62	8.07	11.15	11.94	11.81
ARFIP1	4.86	4.8	5.06	5.72	4.66
ARFIP2	5.27	4.44	5.13	5.79	5.13
ARFRP1	4.97	4.81	4.95	4.95	4.9
ARG1	3.31	3.78	3.39	3.2	3.36
ARG2	4.89	4.63	4.5	4.63	4.63
ARGFX	3.63	3.81	3.58	3.06	3.69
ARGLU1	11.56	6.43	9.09	10.15	9.21
ARHGAP1	4.91	5.01	6.03	5.39	5.18
ARHGAP10	4.09	4.08	4.43	4.09	3.94
ARHGAP11A	4.24	3.815	4.235	4.57	4.315
ARHGAP11B	3.975	4.15	4.03	4.09	4.04
ARHGAP12	7.86	5.42	6.94	7.09	6.81
ARHGAP15	3.42	3.13	3.61	5.47	3.46
ARHGAP17	6.42	6.24	6.18	6.51	6.41
ARHGAP18	4.99	4.57	5.27	4.99	5.21
ARHGAP19	5.11	5.11	5.31	4.8	4.95
ARHGAP19-SLIT1	4.755	4.81	4.745	4.2	4.485
ARHGAP20	3.67	3.47	3.62	3.46	3.51
ARHGAP21	7.33	4.78	6.63	6.63	6.94
ARHGAP22	3.2	3.28	4.1	3.65	3.14
ARHGAP23	4.27	4.27	4.21	4.08	4.21
ARHGAP24	4.68	5.05	4.43	4.52	4.76
ARHGAP25	3.92	3.53	3.89	3.69	3.37
ARHGAP26	4.62	4.36	3.81	4.7	4.25
ARHGAP27	2.74	2.88	2.99	3.11	3.14
ARHGAP28	5.3	6.02	6.54	5.68	6.2
ARHGAP29	10.06	6.19	6.65	7.55	7.5
ARHGAP30	3.22	3.37	3.73	3.63	3.15
ARHGAP31	3.54	4.04	4.3	3.98	3.98
ARHGAP32	5.55	5.96	6.26	5.92	6.02
ARHGAP33	5.48	5.78	5.56	5.68	5.31
ARHGAP35	6.8	6.09	7.07	6.8	7
ARHGAP36	3.4	3.4	3.4	3.4	3.55
ARHGAP39	2.97	2.96	2.97	3.03	2.99
ARHGAP4	3.95	3.92	3.95	4.17	3.74
ARHGAP40	5.11	5.56	5.02	4.64	5.02
ARHGAP42	4.75	3.97	4.76	4.74	5.13
ARHGAP44	4.34	4.19	4.5	4.43	4.69
ARHGAP5	5.79	2.81	5.47	6.03	6.05
ARHGAP6	3.69	3.48	3.77	3.29	3.51
ARHGAP8	2.74	2.67	2.89	3.31	2.74
ARHGAP9	3.74	4.14	3.87	3.75	3.98
ARHGDIA	5.67	6.06	6.2	6.2	6.4
ARHGDIB	5.29	5.35	5.88	6.08	5.71
ARHGDIG	7.38	5.905	7.54	7.35	7.275
ARHGEF1	3.98	4.14	4.08	4.035	4.105
ARHGEF10	5.75	4.75	5.44	4.95	5.51
ARHGEF10L	3.7	3.45	3.98	3.49	3.78
ARHGEF11	4.81	4.81	4.81	4.77	4.92
ARHGEF12	9.2	7.13	8.29	8.15	8.42
ARHGEF15	3.69	3.91	3.69	3.62	3.8
ARHGEF16	5.66	5.77	5.72	5.85	5.98
ARHGEF17	4.65	3.68	4.99	4.44	4.62
ARHGEF18	7.85	5.8	7.99	7.24	8.13
ARHGEF19	4.67	4.67	4.74	4.73	4.28
ARHGEF2	3.865	3.555	3.875	3.845	3.93
ARHGEF25	4.58	4.02	5.18	5.4	4.53
ARHGEF26	5.13	5.51	5.63	5.33	5.59
ARHGEF28	7.89	7.94	6.75	6.14	6.94
ARHGEF3	3.27	3.41	3.47	3.56	3.22
ARHGEF33	3.9	3.48	3.91	3.86	3.67
ARHGEF35	5.79	5.31	5.98	6.49	6.22
ARHGEF37	3.02	3.2	2.98	2.75	3.11
ARHGEF38	4.96	4.96	4.62	4.96	4.97
ARHGEF39	4.25	3.84	4.03	3.66	4.1
ARHGEF4	3.33	3.25	3.83	3.4	3.35
ARHGEF40	5.8	5.57	6.19	6	5.52
ARHGEF5	5.7	4.88	5.54	5.47	5.47
ARHGEF6	5.19	4.75	4.85	4.85	4.94
ARHGEF7	3.82	3.47	4.01	3.89	4.06
ARHGEF9	5.18	5.48	5.48	5.15	5.91
ARID1A	7.97	5.89	7.69	8.57	8.53
ARID1B	4.44	4.02	5.07	4.31	4.07
ARID2	7.69	6.15	7.31	7.11	7.88
ARID3A	7.51	7.44	7.47	7.56	7.55
ARID3B	3.69	3.66	3.66	3.54	3.65
ARID3C	3.62	3.74	3.63	3.63	3.46
ARID4A	10.71	10.25	10.75	10.73	10.73
ARID4B	9.37	6.89	8.33	9.09	8.42
ARID5A	5.45	5.4	5.62	5.3	6.17
ARID5B	7.53	5.58	7.23	8.27	7.57
ARIH1	4.61	3.6	4	3.61	4.35
ARIH2	4.09	4.12	4.12	4.12	3.93
ARIH2OS	3.16	3.15	3.24	3.37	3.08
ARL1	6.19	5.47	6.12	7.19	6.22
ARL10	5.17	4.72	4.64	5.04	4.67
ARL11	3.09	3.24	3.04	2.92	3.22
ARL13A	3.24	4.79	3.17	3.6	3.07
ARL13B	6.64	6.54	6.64	6.63	6.48
ARL14	3.52	3.17	3.27	3.53	3.55
ARL14EP	6.04	3.63	5.87	6.24	5.61
ARL14EPL	3.29	3.57	3.29	3.31	3.37
ARL15	3.45	3.56	4.02	3.9	3.63
ARL16	6.12	6.07	5.93	6.06	6.68
ARL17A	6.11	5.36	5.97	6	5.96
ARL17B	7.41	6.42	7.28	7.74	7.335
ARL2	5.44	5.34	6.08	5.83	6.14
ARL2BP	6.74	6.06	6.94	7.34	6.85
ARL3	5.97	4.67	5.75	6	5.5
ARL4A	5.1	3.96	4.95	5.77	5.41
ARL4C	7.75	6.2	7.99	7.45	7.78
ARL4D	5.8	5.65	5.97	5.9	5.97
ARL5A	4.54	4.88	4.65	4.64	4.83
ARL5B	6.2	4.37	5.34	7.25	6.07
ARL5C	3.4	3.41	3.49	3.31	3.52
ARL6	4.09	3.8	4.17	3.94	4.43
ARL6IP1	9.91	7.46	9.3	9.21	9.91
ARL6IP4	5.88	6.18	6.3	6.18	6.19
ARL6IP5	6.34	6.46	6.41	6.34	6.32
ARL6IP6	5.14	4.91	5	5.01	4.43
ARL8A	8.05	5.27	7.49	8.08	7.73
ARL8B	8.17	5.91	7.35	6.91	7.7
ARL9	3.51	4.44	3.91	3.44	3.86
ARMC1	4.01	3.69	4.14	3.94	4.14
ARMC10	5.15	4.47	5.29	5.82	5.18
ARMC12	5.68	5.58	5.62	5.62	5.67
ARMC2	4.69	5.4	5.58	4.92	4.92
ARMC3	6.41	6.3	6.24	6.35	6.25
ARMC4	3.6	3.88	3.48	3.42	3.39
ARMC5	4.09	3.72	3.6	3.45	3.7
ARMC6	3.78	3.69	3.76	3.28	3.71
ARMC7	6.36	6.17	6.5	6.53	6.34
ARMC8	6.11	6.14	5.73	7.42	6.19
ARMC9	4.19	3.49	4.03	4.09	4.1
ARMCX1	4.85	4.72	5.01	4.93	4.72
ARMCX2	4.69	4.62	4.62	4.62	4.62
ARMCX3	4.81	4.41	5.14	4.57	4.89
ARMCX4	4.17	3.45	3.75	3.8	3.75
ARMCX5	3.67	3.45	3.62	3.62	3.51
ARMCX6	5.82	4.9	6.06	6.3	5.71
ARMS2	3.64	3.64	3.65	3.51	3.73
ARNT	10.39	8.43	9.58	10.56	9.7
ARNT2	6.25	6.64	6.47	6.16	6.77
ARNTL	4.65	4.75	5.13	5.2	4.71
ARNTL2	3.26	3.73	3.89	4	3.89
ARPC1A	3.67	3.01	3.28	3.52	3.82
ARPC1B	3.81	3.44	3.76	3.81	4.08
ARPC2	7.76	6.54	7.9	6.76	7.07
ARPC4	5.76	3.9	5.76	5.76	6.48
ARPC4-TTLL3	4.16	3.67	3.74	3.82	3.99
ARPC5	4.94	4.47	4.83	5.3	5.57
ARPC5L	3.99	3.64	3.85	4.11	3.71
ARPP19	3.81	3.84	3.66	3.59	3.62
ARPP21	5.46	6.04	5.75	5.5	5.6
ARR3	3.86	3.72	3.63	3.72	3.8
ARRB1	3.6	4.03	3.82	3.65	4.23
ARRB2	5.25	5.98	6.09	6.36	6.16
ARRDC1	4.29	4.16	4.28	5.37	4.27
ARRDC2	3.2	3.65	3.35	3.4	3.6
ARRDC3	5.33	3.27	5.62	5.77	6.29
ARRDC4	3.34	3.15	4.17	3.18	3.34
ARRDC5	3.71	3.94	3.75	3.63	3.73
ARSA	5.08	5.04	5.08	5.07	5.03
ARSB	4.36	4.51	4.3	4.43	4.56
ARSD	2.96	2.88	3.32	2.88	3.1
ARSE	3.11	3.13	3.27	3.33	3.5
ARSF	3.73	3.63	4.12	3.91	3.49
ARSG	4.725	4.78	5.245	5.48	4.89
ARSH	3.39	3.58	3.5	3.48	3.51
ARSI	4.25	3.88	4.11	4.14	4.04
ARSJ	4.62	4.41	4.08	4.92	4.6
ARSK	6.05	5.93	5.68	6.05	5.99
ART1	5.26	5.01	4.52	4.36	4.62
ART3	4.99	4.92	4.95	4.99	5.21
ART4	3.66	3.79	3.66	3.66	3.66
ART5	4.97	4.83	4.83	4.83	4.75
ARTN	3.32	3.22	3.19	3.43	3.11
ARV1	5	4.24	5.06	5.89	5.46
ARVCF	3.05	3.1	3.28	3.29	3.24
ARX	3.41	3.35	3.25	3.76	3.38
AS3MT	5.33	4.45	4.78	4.81	4.77
ASAH1	10.57	9.03	10.89	12.05	10.72
ASAH2	4.92	5.43	4.49	5.02	4.95
ASAH2B	5.78	4.96	5.96	6.58	6.52
ASAP1	7.04	4.04	6.93	6.72	6.64
ASAP2	3.8	3.54	4.35	3.87	3.83
ASAP3	9.81	7.39	8.71	7.92	8.58
ASB1	5.17	5.37	4.69	5.33	4.89
ASB10	3.56	3.54	3.49	3.48	3.49
ASB11	3.53	3.55	3.52	3.55	3.32
ASB12	3.2	3.41	3.25	3.17	3.21
ASB13	3.04	3.04	3.06	3.02	3.04
ASB14	3.3	3.46	3.43	3.61	3.46
ASB15	3.7	4.36	3.7	3.6	3.57
ASB16	3.75	3.44	3.61	3.54	3.6
ASB17	3.23	3.76	3.39	4.08	3.06
ASB18	3.89	3.6	3.76	3.68	3.97
ASB2	3.82	3.86	3.97	3.79	4.03
ASB3	6.69	5.95	6.3	6.78	6.22
ASB4	4.34	4.15	4.04	3.89	4.04
ASB5	3.62	3.26	3.35	3.26	3.35
ASB6	3.05	3.03	2.95	3.51	3.1
ASB7	4.1	4.31	4.33	4.88	4.31
ASB8	4.71	4.3	4.76	5.13	5.23
ASB9	4.04	4.64	4.63	4.15	4.07
ASCC1	5.26	4.47	5.33	5.965	5.375
ASCC2	4.53	5.58	5.31	5.29	5.03
ASCC3	5.11	3.55	4.75	4.84	4.92
ASCL1	3.37	3.4	3.26	3.57	3.51
ASCL2	3.32	3.33	3.31	3.41	3.71
ASCL3	3.94	3.71	3.88	3.88	3.88
ASCL4	3.3	3.1	3.14	3.16	3.16
ASCL5	3.23	3.08	3.16	3.16	3.05
ASF1A	4.39	4.07	4.43	4.73	4.35
ASF1B	4.75	4.72	4.76	5.07	5.36
ASGR1	3.96	3.67	3.51	3.67	3.73
ASGR2	3.15	3.15	3.21	3.17	3.11
ASH1L	4.67	3.92	4.7	4.67	4.27
ASH2L	5.12	4.79	5.24	4.85	4.98
ASIC1	2.9	2.9	2.98	2.87	3.18
ASIC2	4.54	4.85	4.67	4.34	4.62
ASIC3	4.44	4.38	4.36	5.21	4.44
ASIC4	5.39	5.02	4.76	4.75	4.88
ASIC5	4.45	4.9	4.74	4.28	4.46
ASIP	4.25	4.23	4.18	4.25	4.26
ASL	5.32	4.71	5.96	5.23	5.5
ASMT	4.01	4.06	4.29	3.65	3.94
ASMTL	3.25	3.52	3.79	3.52	3.55
ASNA1	8.37	7.02	8.24	8.35	8.68
ASNS	7.15	6.84	7.15	6.81	7.37
ASNSD1	5.68	5.21	5.41	5.56	5.12
ASPA	3.31	3.73	4.2	4.31	3.73
ASPDH	5.45	5.85	5.52	5.4	5.4
ASPG	3.6	3.6	3.69	3.75	3.54
ASPH	14.25	12.97	15.15	16.02	15.24
ASPHD1	3.69	3.71	4.02	3.61	3.63
ASPHD2	3.14	3.27	3.58	3.55	3.32
ASPM	5.52	5.01	5.34	5.39	5.64
ASPN	4.94	4.18	5.44	5.38	6.97
ASPRV1	7.41	7.12	7.58	7.99	7.63
ASPSCR1	4.19	4.04	4.29	4.21	4.53
ASRGL1	6.11	5.76	5.79	5.91	6.25
ASS1	5.96	5.28	5.94	6.25	6.14
ASTE1	4.46	4.81	4.81	5.05	4.57
ASTL	6.74	6.76	6.94	6.92	7.06
ASTN1	5.1	3.5	5.16	5.19	4.81
ASTN2	4.81	4.96	4.86	4.43	5.07
ASUN	4.58	3.98	4.67	4.43	4.17
ASXL1	9.53	8.22	10.28	12.39	11.14
ASXL2	7.25	5.94	6.07	6.59	6.55
ASXL3	4.32	4.4	4.38	4.95	5.66
ASZ1	4.27	3.69	3.97	3.99	3.69
ATAD1	5.24	4.71	4.58	5.25	5.16
ATAD2	5	4.51	4.59	5.32	4.82
ATAD2B	3.59	3.69	3.77	3.67	3.91
ATAD3A	5.58	5.33	5.85	5.39	5.72
ATAD3B	4.36	4.51	4.63	4.68	4.63
ATAD3C	3.31	3.4	3.55	3.48	3.71
ATAD5	3.82	4.05	3.94	4.09	3.99
ATAT1	3.44	3.19	3.4	3.32	3.65
ATCAY	3.6	3.56	3.97	3.67	3.51
ATE1	3.66	3.11	4.22	3.82	3.75
ATF1	4.95	4.38	4.85	5.35	5.18
ATF2	10.43	6.57	10.44	9.72	9.65
ATF3	6.74	4.55	5.77	4.61	5.14
ATF4	5.24	5.31	6.69	6.4	6.4
ATF5	3.18	3.72	3.62	3.9	3.62
ATF6	7.78	6.14	7.29	8.21	8.05
ATF6B	5.2	5.32	5.29	5.29	5.4
ATF7	5.82	5.32	5.76	5.76	6.13
ATF7IP	12.68	9.06	12.25	12.8	11.91
ATF7IP2	4.75	4.71	4.64	4.6	4.44
ATG10	4.67	3.81	3.85	4.64	4.5
ATG12	7.66	6.66	8.59	7.74	8.04
ATG13	4.73	3.62	3.9	4.17	4.21
ATG14	8.41	5.26	7.78	7.99	7.62
ATG16L1	3.9	3.9	3.9	3.8	4.07
ATG16L2	4.91	5.13	4.75	4.69	4.91
ATG2A	4.31	4.16	4.31	4.31	4.37
ATG2B	5.09	5.3	5.09	4.95	5.09
ATG3	9.27	8.78	9.23	10.13	9.23
ATG4A	3.57	3.35	3.58	3.58	3.58
ATG4B	3.7	3.79	3.84	3.3	3.51
ATG4C	8.22	5.51	7.14	7.65	7.6
ATG4D	5.65	5.21	4.98	5.87	5.88
ATG5	7.06	6.07	5.9	7.36	6.74
ATG7	8.56	5.96	9.65	11.06	9.5
ATG9A	5.36	3.94	5.4	5.03	5.39
ATG9B	3.34	3.64	3.34	3.34	3.34
ATHL1	7.09	6.2	6.62	6.44	6.31
ATIC	3.62	3.09	3.6	4.4	3.61
ATL1	6.67	7.02	6.67	6.32	6.67
ATL2	8.5	6.02	7.72	8.72	7.77
ATL3	5.26	4.82	4.87	4.95	5.11
ATM	8.4	4.73	7.86	7.79	7.86
ATMIN	3.23	3.24	3.22	3.6	3.24
ATN1	4.66	4.75	4.77	4.76	4.77
ATOH1	3.06	3.06	2.98	3.06	3.18
ATOH7	3.44	3.57	3.3	3.5	3.37
ATOH8	3.09	3.09	3.07	3.11	3.15
ATOX1	7.28	6.29	7.26	7.26	7.26
ATP10A	3.89	3.36	3.81	3.27	3.55
ATP10B	3.82	3.63	3.63	3.35	3.93
ATP10D	3.4	3.11	4.25	3.42	4.02
ATP11A	3.48	3.56	3.59	3.56	3.56
ATP11B	6.22	6.24	6.86	7.14	6.77
ATP11C	4.4	4.28	4.4	4.02	4.8
ATP12A	3.45	3.48	3.45	3.35	3.53
ATP13A1	5.71	5.24	5.62	5.42	5.76
ATP13A2	4.49	3	3.72	4.45	4.12
ATP13A3	5.55	4.73	5.65	6.56	5.57
ATP13A4	3.45	3.53	3.45	3.3	3.57
ATP13A5	5.65	5.32	5.86	5.51	5.6
ATP1A1	11.52	9.2	11.97	11.64	11.52
ATP1A2	4.81	5.04	4.81	4.4	4.81
ATP1A3	5.18	4.68	5.14	4.8	4.72
ATP1A4	4.28	5.2	4.67	4.45	4.48
ATP1B1	8.47	7.26	8.32	7.9	8.23
ATP1B2	3.44	3.38	3.38	3.11	3.61
ATP1B3	5.91	5.1	6.1	5.97	6.93
ATP1B4	3.41	3.34	3.47	3.38	3.23
ATP2A1	5.2	6	5.25	5.13	5.06
ATP2A2	7.41	6.73	7.42	7.56	7.35
ATP2A3	4.49	4.54	4.94	4.27	4.41
ATP2B1	4.79	3.6	4.7	4.09	5.28
ATP2B2	4.25	4.25	4.26	4.12	4.59
ATP2B3	4.35	3.86	4.25	4.15	4.12
ATP2B4	9	4.45	7.84	8.78	8.33
ATP2C1	4.52	4.64	4.66	4.56	4.51
ATP2C2	5.14	4.45	4.57	4.55	4.47
ATP4A	4.95	5.89	5.08	4.89	5.22
ATP4B	3.69	3.55	3.61	3.9	3.71
ATP5A1	4.57	3.95	4.72	5.32	5.93
ATP5B	6.37	4.24	5.91	6.38	6.76
ATP5C1	12.05	9.09	11.9	12.04	11.63
ATP5D	3.06	2.73	3.06	4.25	3.06
ATP5E	5.53	5.02	5.3	5.03	6.27
ATP5EP2	5.17	4.15	5.66	5.25	5.36
ATP5F1	6.52	5.06	6.09	6.11	5.33
ATP5G1	5.18	5.52	5.95	6.49	5.87
ATP5G2	6.38	5.15	6.54	7.19	7.5
ATP5G3	5.65	5.46	6.06	5.87	5.78
ATP5H	11.12	9.04	12.23	12.98	11.87
ATP5I	11.57	8.48	12.86	15.84	14.45
ATP5J	8.66	8.68	9.27	10.58	9.85
ATP5J2	8.49	6.56	9.15	10.83	9.21
ATP5J2-PTCD1	2.79	2.91	2.9	2.94	2.9
ATP5L	8.84	8.96	9.85	10.92	10.14
ATP5L2	6.22	4.47	6.86	6.74	6.26
ATP5O	7.66	6.73	8.89	8.29	7.73
ATP5S	5.82	5.68	5.82	6.4	5.67
ATP5SL	5.35	5.75	5.46	5.18	5.67
ATP6AP1	4.34	4.26	4.85	4.48	4.45
ATP6AP1L	5.75	4.8	5.25	5.3	5.47
ATP6AP2	6.18	6.89	7.68	7.91	7.57
ATP6V0A1	6.23	5.18	6.23	5.42	6.59
ATP6V0A2	6.17	4.69	5.79	6.09	5.79
ATP6V0A4	5.56	5.51	5.84	5.12	5.72
ATP6V0B	4.07	3.6	4.25	5.09	4.25
ATP6V0C	4.91	4.49	4.99	5.02	5.01
ATP6V0D1	7.37	6.28	7.63	6.97	6.94
ATP6V0D2	4.5	4.41	4.32	4.27	4.23
ATP6V0E1	10.36	9.22	11.98	12.32	11.95
ATP6V0E2	3.55	3.18	4.23	3.92	3.85
ATP6V1A	7.32	6.47	7.5	6.75	7.79
ATP6V1B1	5.22	4.62	5.56	4.81	5.14
ATP6V1B2	3.2	3.1	3.73	3.76	3.35
ATP6V1C1	6.43	5.31	6.6	6.49	6.89
ATP6V1C2	4.27	4.14	4.17	3.86	4.14
ATP6V1D	4.02	3.71	3.86	3.65	3.86
ATP6V1E1	5.88	5.34	5.87	6.43	5.87
ATP6V1E2	3.68	3.86	3.68	3.59	3.81
ATP6V1F	7.25	6.66	7.26	7.2	7.18
ATP6V1G1	4.15	4.5	4.6	4.64	4.44
ATP6V1G2	3.65	3.97	3.81	3.64	3.65
ATP6V1G2-DDX39B	6.53	6.09	6.6	6.9	6.72
ATP6V1G3	6.79	7.77	6.56	6.52	6.85
ATP6V1H	3.02	3.23	3.54	3.03	3.46
ATP7A	4.9	5.37	5.13	5.13	5.14
ATP7B	3.51	3.27	3.31	3.44	3.22
ATP8A1	2.68	3.03	3.1	3.2	3.12
ATP8A2	3.66	3.83	3.92	3.69	3.69
ATP8B1	3.68	3.89	4.21	4.03	4.05
ATP8B2	5.7	5.65	5.66	5.68	5.48
ATP8B3	3.6	3.36	3.69	3.46	3.53
ATP8B4	4	3.75	4.14	3.75	3.89
ATP9A	5.23	4.83	5.23	6.03	5.23
ATP9B	6.11	5.32	6.53	5.97	6.33
ATPAF1	3.38	3.29	3.25	3.29	3.23
ATPAF2	6.07	6.85	6.24	5.93	5.84
ATPIF1	8	7.63	7.94	7.98	8.02
ATR	4.36	4.5	4.36	4.25	4.3
ATRAID	6.23	3.92	7.15	8.49	8.15
ATRIP	6.11	6.45	6.18	6.38	6.34
ATRN	7.53	5.21	7.22	8	8.16
ATRNL1	3.21	3.13	3.89	3.61	3.73
ATRX	5.13	4.99	4.86	5.24	5.16
ATXN1	6.28	6.33	6.28	5.97	7.25
ATXN10	7.5	5.17	8.77	8.22	8.55
ATXN1L	4.78	4.69	4.87	4.78	4.77
ATXN2	6.66	5.45	6.35	6.03	5.97
ATXN2L	7.39	6.42	7.67	7.07	7.32
ATXN3	7.53	6.88	7.35	7.4	7.31
ATXN3L	2.87	3.09	3.02	3.05	3.34
ATXN7	7.02	6.01	7.44	7.13	7.1
ATXN7L1	5.35	4.56	4.82	5.02	4.81
ATXN7L2	3.06	3.36	3.48	3.29	3.38
ATXN7L3	3.72	3.63	3.73	3.95	3.73
ATXN7L3B	3.77	3.24	3.51	5.04	3.6
AUH	6.49	6.71	6.6	6.41	6.91
AUNIP	5.63	5.72	5.72	5.57	6.05
AUP1	6.2	5.62	6.55	6.8	6.32
AURKA	5.2	5.37	5.2	5.38	5.16
AURKAIP1	3.84	3.5	3.52	3.68	3.95
AURKB	4.93	5.32	4.75	4.73	4.93
AURKC	4.45	4.62	4.45	4.53	4.37
AUTS2	5.63	4.73	5.53	6.05	5.98
AVEN	3.55	3.08	3.7	3.57	3.74
AVIL	4.32	3.83	4.39	4.55	4.23
AVL9	6.77	5.26	6.89	7.1	6.78
AVP	3.46	3.3	3.34	3.34	3.45
AVPI1	3.59	3.42	3.51	3.38	3.55
AVPR1A	5.23	5.29	5.23	5.31	5.23
AVPR1B	4.1	3.48	3.86	3.57	3.57
AVPR2	3.73	3.32	3.4	3.58	4
AWAT1	3.89	4.54	4.2	4.09	4.22
AWAT2	4.58	4.68	4.56	4.03	4.56
AXDND1	3.22	3.59	3.56	3.56	3.61
AXIN1	4.74	4.35	4.89	4.97	4.64
AXIN2	5.53	5.67	6.14	5.72	6.17
AXL	4.18	3.68	4.38	4.18	4.23
AZGP1	4.48	4	4.13	4.57	4.29
AZI2	4.62	3.83	4.03	3.7	4.03
AZIN1	10.86	5.16	10.4	9.65	10.5
AZU1	3.74	3.74	3.6	3.89	3.74
B2M	5.29	5.66	5.66	6.22	5.65
B3GALNT1	6.4	6.31	6.38	6.45	6.64
B3GALNT2	4.59	4.82	4.02	4.17	4.14
B3GALT1	4.16	4.39	3.76	4.54	4.5
B3GALT2	4.3	4.35	4.48	4.16	4.3
B3GALT4	6.05	5.59	6.05	6.33	5.91
B3GALT5	3.5	3.71	3.48	3.06	3.35
B3GALT6	3.46	3.16	3.73	3.63	3.71
B3GAT1	4.26	4.02	4.04	4.01	3.91
B3GAT2	2.91	3.05	3.12	3.05	3.07
B3GAT3	2.81	2.98	2.89	2.97	3.04
B3GNT2	6.17	5.18	6.54	6.23	6.17
B3GNT3	4.68	4.67	4.75	4.68	5.1
B3GNT4	3.5	3.22	3.44	3.39	3.39
B3GNT5	5.04	4.93	4.92	4.54	4.98
B3GNT6	3.28	3.13	3.28	3.28	3.47
B3GNT7	3.28	3.5	3.09	3.37	3.21
B3GNT8	3.66	3.47	3.67	3.58	3.58
B3GNT9	4.59	4.34	4.34	4.18	4.32
B3GNTL1	4.52	3.9	4.1	4.1	4
B4GALNT1	4.16	4	4.37	3.82	4.17
B4GALNT2	3.07	3.07	3.29	3.13	3.06
B4GALNT3	5.14	4.28	4.23	4.56	4.87
B4GALNT4	7.74	6.75	7.74	7.63	7.79
B4GALT1	3.15	3.15	3.15	3.15	3.02
B4GALT2	4.83	4.51	4.87	5.25	5.44
B4GALT3	3.34	3.05	3.61	3.34	3.34
B4GALT4	3.99	3.75	3.5	3.72	3.73
B4GALT5	5.28	4.8	5.28	5.45	5.13
B4GALT6	3.85	3.75	3.58	3.75	4.05
B4GALT7	2.64	2.77	2.94	2.99	2.72
B9D1	4.27	4.55	4.38	4.55	4.38
B9D2	5.17	4.69	5.01	5.46	5.36
BAALC	4.39	4.65	4.49	4.17	4.65
BAAT	2.95	3.13	3.2	4.5	3.3
BABAM1	3.63	3.17	3.56	4.03	3.73
BACE1	6.71	5.98	6.67	6.35	6.78
BACE2	4.42	3.77	4.21	4.13	4.01
BACH1	3.41	3.33	3.41	3.41	3.79
BACH2	3.55	3.97	3.66	3.59	3.71
BAD	3.55	2.79	3.2	3.04	3.14
BAG1	5.64	5.63	6.29	5.64	5.98
BAG2	4.59	4.29	4.93	4.62	5.1
BAG3	3.63	3.73	3.62	3.73	3.81
BAG4	5.67	5.23	6.03	5.89	5.64
BAG5	8.31	7.12	8.02	8.9	9.07
BAG6	6.8	4.84	6.61	6.97	7.26
BAGE5	5.76	6.305	5.755	5.945	5.985
BAHCC1	5.51	5.44	5.51	5.3	5.71
BAHD1	5.18	4.81	5.15	5.32	5.53
BAIAP2	3.13	3.34	3.36	3.41	3.38
BAIAP2L1	6.92	6.54	7.19	6.92	6.85
BAIAP2L2	3.42	3.34	3.42	3.35	3.43
BAIAP3	5.86	5.95	5.75	5.85	5.86
BAK1	5.7	5.52	6.1	5.99	5.53
BAMBI	3.87	3.65	3.5	3.43	3.5
BANF1	5.96	3.37	6	6.48	5.91
BANF2	3.79	3.73	3.81	3.68	4.92
BANK1	4.8	5.28	4.86	5.12	4.87
BANP	7.65	4.51	7.85	7.91	7.25
BAP1	3.47	2.92	3.4	3.43	3.56
BARD1	3.38	3.42	3.45	5.15	3.46
BARHL1	3.08	2.92	3.15	3.08	2.91
BARHL2	3.14	3.62	3.14	3.38	3.67
BARX1	4.15	4.42	4.65	4.77	4.34
BARX2	3.5	3.41	3.53	3.25	3.28
BASP1	4.73	5.05	5.91	5.37	5.7
BATF	4.29	4.32	4.53	4.24	3.82
BATF2	3.57	3.69	3.74	3.59	3.93
BATF3	5.01	5.19	5.11	4.8	5.16
BAX	4.74	4.58	4.95	4.85	4.69
BAZ1A	5.24	4.87	5.33	5.18	5.04
BAZ1B	6.47	5.36	6.42	6.28	6.61
BAZ2A	7.21	6.84	7.21	7.21	7.34
BAZ2B	8.79	5.07	7.71	7.7	7.71
BBC3	3.82	4.03	3.85	3.94	3.97
BBIP1	11.95	10.99	11.73	11.16	11.28
BBOX1	3.3	3.37	3.54	3.32	3.33
BBS1	4.78	4.78	4.7	4.24	4.83
BBS10	4.5	4.3	4.89	4.81	4.74
BBS12	5.42	5.46	5.47	5.63	5.92
BBS2	3.52	3.12	3.61	3.06	3.3
BBS4	4.3	4.82	4.48	5.07	3.76
BBS5	4.88	4.38	4.47	4.57	4.65
BBS7	4.83	4.8	5.46	5.04	4.98
BBS9	6.41	3.43	6.56	6.41	7.26
BBX	6.7	3.99	4.83	6.62	6.33
BCAM	6.58	5.52	6.58	6.58	6.58
BCAN	3.15	3.69	3.62	3.23	3.36
BCAP29	7.03	5.33	6.86	7.41	6.91
BCAP31	3.77	3.85	4.01	3.91	4.03
BCAR1	2.88	2.82	3.05	3.07	3.02
BCAR3	4.28	3.59	3.95	4.01	3.96
BCAS1	5.31	4.86	4.84	4.79	4.85
BCAS2	4.36	3.75	4.36	4.6	4.19
BCAS3	5.11	5.17	5.18	5.67	5.49
BCAS4	5.62	5.8	5.26	5.08	5.29
BCAT1	6.14	5.23	6.93	6.97	6.76
BCAT2	5.86	5.99	5.8	5.86	5.87
BCCIP	7.08	6.92	7.86	7.26	7.93
BCDIN3D	4.53	4.6	4.87	4.42	4.6
BCHE	3.93	4.3	3.83	4.22	3.87
BCKDHA	3.58	3.84	3.58	4	3.5
BCKDHB	7.34	5.06	6.92	7.52	7.62
BCKDK	3.09	3.01	3.14	3.14	3.15
BCL10	4.4	3.81	4.35	4.44	4.85
BCL11A	4.83	5.01	5.24	5.05	4.46
BCL11B	3.68	3.62	3.36	3.61	3.61
BCL2	5.12	4.92	5.19	5.83	5.19
BCL2A1	4.11	5.33	4.6	4.3	4.37
BCL2L1	7.41	6.91	7.78	7.88	8.35
BCL2L10	5.99	5.99	5.99	6	5.99
BCL2L11	6.29	6.53	7.31	8.26	6.42
BCL2L12	4.37	4.4	4.67	5.63	4.55
BCL2L13	5.09	4.26	4.96	5.32	4.96
BCL2L14	4.51	4.43	4.275	4.215	4.245
BCL2L15	3.67	3.67	3.58	3.67	3.67
BCL2L2	6.27	5.42	6.28	6.28	6.52
BCL2L2-PABPN1	4.7	4.66	4.57	4.7	4.77
BCL3	3.52	3.52	3.65	3.51	3.41
BCL6	4.82	4.84	4.86	4.41	5.32
BCL6B	3.74	3.69	3.67	3.65	3.59
BCL7A	3.54	2.78	3.3	3.51	3.41
BCL7B	4.31	4.28	4.57	4.65	4.79
BCL7C	4.3	4.74	4.64	4.16	4.44
BCL9	7.56	5.75	7.27	7.32	7.71
BCL9L	4.54	4.41	4.65	4.48	4.43
BCLAF1	6.27	5.36	6.89	8.27	7.46
BCO2	4.46	4.35	4.35	4.23	4.52
BCOR	3.74	3.34	3.75	3.89	3.54
BCORL1	3.96	3.46	4.01	3.87	4.03
BCR	3.54	3.97	3.51	4.02	3.31
BCS1L	4.53	4.51	4.51	4.61	4.51
BDH1	3.75	3.71	3.74	4.22	3.71
BDH2	4.23	4.28	4.27	4.45	4.27
BDKRB1	3.86	3.91	3.85	3.86	3.86
BDKRB2	3.46	3.77	3.14	3.35	3.46
BDNF	4.55	4.47	4.05	3.74	4.09
BDP1	4.94	4.51	4.57	4.11	4.6
BEAN1	4.37	4.37	4.33	4.2	4.33
BECN1	5.29	6.07	5.98	6.09	5.98
BEGAIN	4.11	4.12	3.8	3.81	4.01
BEND2	3.48	3.48	3.72	3.48	3.17
BEND3	3.32	3.34	3.17	3.3	3.47
BEND4	4.71	5.34	4.92	4.84	4.81
BEND5	7.18	7.4	7.03	6.99	6.66
BEND6	3.84	3.68	3.84	3.78	4.92
BEND7	8.51	7	7.89	8.98	8.04
BEST1	3.15	3.34	3.54	3.34	3.34
BEST2	5.68	5.33	5.76	5.2	5.72
BEST3	3.06	2.92	3.28	3.07	2.92
BEST4	3.45	3.34	3.34	3.25	3.42
BET1	4.69	3.84	4.79	5.34	4.79
BET1L	6.21	6.07	6.07	5.66	6.18
BEX1	9.43	7.65	9.16	9.69	10.22
BEX2	4.87	4.85	4.87	4.87	4.87
BEX4	7.01	5.84	7.08	7.49	6.94
BEX5	5.85	5.97	6.24	7.47	6.29
BFAR	7.77	7.39	7.75	7.98	7.9
BFSP1	4.09	4	4.15	4.08	4.7
BFSP2	3.37	3.82	3.58	3.76	3.94
BGLAP	5.7	4.62	5.61	4.9	5.28
BGN	4.15	3.63	6.56	4.63	5.09
BHLHA15	9.51	8.88	9.96	9.64	9.51
BHLHA9	3.95	3.81	4.16	4.23	4.06
BHLHB9	6.1	6.13	6.1	6.07	5.49
BHLHE22	4.28	4.47	4.81	4.67	4.57
BHLHE23	4.13	3.77	3.88	3.95	4.16
BHLHE40	5.89	5.53	5.53	5.31	5.43
BHLHE41	14.96	10.04	14.08	14.69	14.14
BHMT	6.46	6.89	6.73	6.78	6.21
BHMT2	7.41	7	7.55	7.48	7.32
BICC1	4.45	4.85	5.68	5.11	5.11
BICD1	7.51	4.54	5.88	5.5	6.08
BICD2	3.33	3.22	3.22	3.02	3.26
BID	3.34	2.99	3.49	3.73	3.49
BIK	6	5.56	6.02	5.62	5.55
BIN1	4.73	4.02	4.61	4.53	4.7
BIN2	4.9	5.11	5.11	4.75	5.12
BIN3	6.12	5.74	5.57	5.74	6.15
BIRC2	10.84	7.63	9.87	10.09	8.99
BIRC3	4.68	5.13	5.21	4.99	4.91
BIRC5	4.16	3.78	3.89	3.94	3.78
BIRC6	7.455	5.315	6.725	6.845	7.195
BIRC7	4.61	4.85	4.8	4.45	4.65
BIRC8	4.83	5.35	4.38	4.74	4.63
BIVM	4.45	4.25	4.38	4.74	5.57
BIVM-ERCC5	3.54	3.62	3.54	4.24	4.39
BLACE	3.99	3.97	3.89	3.97	3.97
BLCAP	4.04	4.08	3.83	4.18	4.05
BLID	7.33	4.98	7.21	7.38	7.04
BLK	4.51	5.5	5.19	4.65	4.7
BLM	4.66	4.66	4.67	4.96	4.42
BLMH	4.22	3.77	4.75	5.11	5.35
BLNK	3.84	3.17	3.46	3.4	3.49
BLOC1S1	6.44	6.92	6.7	8.19	6.96
BLOC1S2	4.93	4.86	5.16	4.77	5.93
BLOC1S3	3.84	3.89	3.89	3.89	3.91
BLOC1S4	3.45	3.8	4.12	3.82	4.08
BLOC1S5	3.8	3.47	3.79	4.16	3.8
BLOC1S5-TXNDC5	4.61	4.68	4.98	4.97	4.85
BLOC1S6	7.55	6.59	7.96	7.21	7.7
BLVRA	8.62	7.97	9.07	9.02	8.7
BLVRB	4.72	4.71	4.32	4.55	4.43
BLZF1	6.36	5.29	5.68	6.45	6.15
BMF	5.25	6.53	5.64	5.7	5.64
BMI1	3.35	3.45	3.55	3.38	3.51
BMP1	4.24	4.19	4.29	4.3	4.17
BMP10	3.47	3.47	3.61	3.41	3.53
BMP15	3.52	3.7	3.52	3.52	3.52
BMP2	3.26	3.61	3.75	3.68	3.83
BMP2K	5.58	5.83	5.79	5.97	5.27
BMP3	3.13	3.11	3.32	3.2	3.13
BMP4	3.43	3.13	3.13	3.22	3.06
BMP5	3.73	4.09	4.15	3.88	4.05
BMP6	7.43	5.62	7.35	7.58	8.71
BMP7	5.4	4.49	5.5	5.61	5.78
BMP8A	3.18	3.21	3.18	3.18	3.23
BMP8B	2.59	2.77	2.97	2.77	2.96
BMPER	6.36	7.15	6.77	6.57	6.18
BMPR1A	5.05	4.15	4.86	5.2	4.68
BMPR1B	6.23	5.35	6.25	7.13	7
BMPR2	8.01	8.1	8.24	8.98	8.57
BMS1	4.46	3.69	4.06	4.85	5.22
BMX	3.86	4.01	4.32	4.04	4.01
BNC1	3.8	3.43	3.65	3.32	3.81
BNC2	6.71	4.83	6.71	7.82	7.04
BNIP1	3.61	3.53	3.72	3.5	3.59
BNIP2	5.57	5.08	6.11	5.59	5.57
BNIP3	5.29	4.37	5.25	5.42	5.31
BNIP3L	10.22	7.04	9.96	10.58	10.1
BNIPL	5.08	4.71	5.06	4.96	4.54
BOC	4.15	4.1	4.03	4.17	4.83
BOD1	3.74	3.54	3.8	3.95	3.75
BOD1L1	4.87	4.58	4.6	4.21	4.55
BOD1L2	2.85	2.72	2.77	3.18	3.01
BOK	4.65	4.83	4.69	4.69	4.69
BOLA1	4.29	4.27	4.22	4.43	4.26
BOLA2	5.4	4.81	5.65	6.75	6.03
BOLA2B	5.4	4.81	5.65	6.75	6.03
BOLA3	6.63	6.36	6.82	7.65	7.2
BOLL	3.61	3.7	3.75	3.32	3.88
BOP1	5.77	5.77	5.77	5.91	5.39
BORA	4.24	4.17	3.99	4.07	4.08
BPGM	5.63	4.79	5.12	4.84	4.69
BPHL	4.5	4.39	4.93	4.55	4.55
BPI	3.885	4.1	4.26	4.115	3.96
BPIFA1	3.45	3.8	3.79	3.06	3.63
BPIFA2	2.93	3.27	3.27	3.3	3.23
BPIFA3	3.97	4.08	3.97	3.69	3.97
BPIFB1	4.16	3.92	4.08	4.28	3.87
BPIFB2	3.21	3.19	3.36	3.21	3.04
BPIFB3	3.95	3.95	4.03	3.95	3.87
BPIFB4	2.77	3.29	3.21	3.16	3.43
BPIFB6	3.57	3.41	3.45	3.36	3.29
BPIFC	4.39	5.42	4.66	4.77	4.66
BPNT1	6.96	5.78	6.43	7.39	6.04
BPTF	6.02	5.68	5.99	5.92	6.71
BPY2	3.16	3.3	3.36	3.13	3.73
BPY2B	3.38	3.41	3.51	3.13	3.92
BPY2C	3.025	3.125	3.155	2.91	3.495
BRAF	6.61	5.06	6.74	7.37	7.03
BRAP	3.86	3.46	3.86	3.54	3.96
BRAT1	3.38	3.7	3.61	3.67	3.7
BRCA1	3.79	3.58	3.79	3.92	3.86
BRCA2	3.35	3.72	3.62	3.68	3.41
BRCC3	4.78	4.58	5.28	4.98	4.88
BRD1	4.77	4.52	5.54	5.13	5
BRD2	6.19	4.57	6.12	6	6.57
BRD3	6.48	4.98	6.38	6.59	6.51
BRD4	8.94	6.85	8.21	8.16	8.3
BRD7	9.42	8.61	9.39	9.25	8.93
BRD8	6.12	5.21	6.12	6.6	6.78
BRD9	5.41	5.29	5.295	4.99	5.19
BRDT	7.35	7.35	7.42	7.34	7.16
BRE	7.57	5.68	8.79	9.02	8.84
BRF1	7.18	7.18	7.18	7.13	7
BRF2	4.17	3.93	3.89	3.91	3.88
BRI3	3.67	3.75	3.91	3.66	3.78
BRI3BP	5.43	5.72	5.63	5.33	5.2
BRICD5	3.75	3.86	3.68	3.53	3.36
BRINP1	3.36	3.26	3.15	3.26	3.19
BRINP2	2.92	3.03	2.83	2.75	2.9
BRINP3	3.1	3.1	2.96	3.1	2.95
BRIP1	4.94	5.35	4.5	5.03	5.6
BRIX1	6.17	6.14	6.21	6.73	6.17
BRK1	6.06	5.33	6.17	6.41	6.44
BRMS1	6.37	6.49	6.9	6.46	6.53
BRMS1L	4.01	4.02	3.49	3.86	3.8
BROX	3.74	3.72	3.48	3.72	3.82
BRPF1	3.52	3.72	3.67	4.03	3.67
BRPF3	5.21	5.5	5.33	5.07	5.18
BRS3	3.81	3.64	3.64	3.64	3.68
BRSK1	4.46	4.21	4.6	4.5	4.65
BRSK2	4.88	4.35	4.27	4.04	4.59
BRWD1	6.04	4.26	6.04	6.81	6.43
BRWD3	6.18	6.1	6.24	6.1	6.06
BSCL2	5.4	5.19	5.29	4.47	5.41
BSDC1	4.26	4.2	4.15	4.09	4.26
BSG	6.1	4.85	5.26	4.59	4.98
BSN	4.23	4.09	4.06	4.27	4.2
BSND	3.53	3.51	3.53	3.37	3.57
BSPH1	3.52	4.03	3.65	3.46	3.66
BSPRY	4.63	4.66	5.65	4.4	4.6
BST1	4.84	5	5.28	5	4.96
BST2	11.33	8.36	11.74	11.13	11.81
BSX	3.85	3.84	3.84	3.24	3.84
BTAF1	5.88	5.77	6.12	5.69	5.88
BTBD1	6.06	5.69	6.44	6.02	6.12
BTBD10	5.63	5.62	5.4	5.34	5.67
BTBD11	4.52	3.66	4.02	3.87	4.23
BTBD16	3.62	4.15	3.48	3.69	3.46
BTBD17	4.22	4.04	4.34	4.03	4.12
BTBD18	3.84	3.97	3.52	3.84	3.86
BTBD19	3.23	3.1	3.23	3.23	3.25
BTBD2	5.84	5.47	5.67	5.68	5.93
BTBD3	4.65	4.53	4.67	4.65	4.79
BTBD6	4.78	4.66	4.53	4.67	5.17
BTBD7	5.65	4.54	4.79	4.71	5.42
BTBD8	5.79	5.72	5.97	5.93	5.52
BTBD9	4.04	3.74	3.74	3.62	4.17
BTC	4.66	4.76	4.76	4.96	4.56
BTD	4.02	3.61	4.63	4.26	3.78
BTF3	7.72	5.58	7.96	8.5	8.36
BTF3L4	8.82	7	8.35	9.44	8.93
BTG1	6.32	6.51	5.78	5.85	6.04
BTG2	5.57	4.68	4.97	4.49	4.78
BTG3	6.57	5.06	6.56	6.84	6.67
BTG4	3.16	3.27	3.71	3.33	3.49
BTK	3.81	3.8	4.7	3.56	3.5
BTLA	3.42	3.38	3.42	3.55	3.42
BTN1A1	4.29	4.76	4.2	4.42	4.32
BTN2A1	6.51	5.77	7.25	6.73	6.01
BTN2A2	6.17	5.44	5.8	6.09	5.62
BTN3A1	5	5	5	5.05	4.82
BTN3A2	5.47	5.69	6.66	6.89	5.94
BTN3A3	6.77	6.92	7.24	6.92	6.66
BTNL2	4.19	4.21	3.9	4.21	4.05
BTNL3	4.1	4.22	4.22	4.08	4.28
BTNL8	4.15	4.16	4.09	4.15	4.21
BTNL9	8.1	8.51	8.1	7.65	8.16
BTRC	4.86	4.45	4.85	4.86	5.02
BUB1	5.11	3.83	5.22	5.11	5.69
BUB1B	3.88	4.01	4	3.865	3.785
BUB3	5.54	5.43	6.44	6.56	5.99
BUD13	4.67	4.88	5.48	4.74	5.63
BUD31	6.09	4.96	6.48	7.29	6.77
BVES	3.3	3.37	3.47	3.21	3.37
BX072566.1	3.38	3.39	3.52	3.81	3.52
BYSL	7.48	7.65	7.33	7.49	7.92
BZRAP1	6.43	6.09	6.38	6.33	6.29
BZW1	7.6	4.81	7.78	8.02	7.94
BZW2	4.3	4.8	4.26	4.4	4.64
C1D	6.33	6.34	6.43	5.82	6.33
C1GALT1	4.93	4.86	5.15	4.92	4.92
C1GALT1C1	4.03	3.99	4.44	4.09	4.06
C1QA	6.05	6.01	6.39	6.17	6.06
C1QB	4.57	4.91	5.47	4.66	4.66
C1QBP	9.15	7.87	9.2	9.39	9.68
C1QC	6.79	7.04	7.87	7.18	6.91
C1QL1	5.94	5.53	5.85	5.48	6.42
C1QL2	4.74	4.74	4.91	4.9	5
C1QL3	4.26	3.87	4.19	4.17	3.79
C1QL4	3.99	3.78	3.85	3.62	3.85
C1QTNF1	3.3	3.49	3.65	3.54	3.49
C1QTNF2	3.71	3.59	3.58	3.44	4.17
C1QTNF3	5.88	5.78	7.03	7.06	7.99
C1QTNF4	3.11	3.11	3.1	3.11	3.3
C1QTNF5	2.87	2.94	2.93	2.91	2.93
C1QTNF6	3.25	3.26	3.26	3.26	3.47
C1QTNF7	3.53	3.59	3.54	3.59	3.59
C1QTNF8	3.26	3.31	3.54	3.02	3.38
C1QTNF9	3.95	4.01	4.1	3.73	4.01
C1QTNF9B	9.19	9.71	9.08	8.91	9.64
C1R	4.79	4.83	6.17	5.28	4.96
C1RL	4.69	4.43	4.59	5.34	4.45
C1S	6.02	7.08	10.73	10.57	8.46
C2	4.75	4.91	5.25	4.92	4.65
C2CD2	4.43	4.17	4.17	4.17	3.96
C2CD2L	4.33	4.04	3.93	3.51	3.89
C2CD3	5.17	3.93	4.98	4.99	4.97
C2CD4A	3.41	3.93	3.56	3.5	3.47
C2CD4B	4.14	3.81	3.85	3.85	3.64
C2CD4C	3.91	3.65	3.93	3.86	3.91
C2CD4D	3.28	3.19	3.15	3.19	3.15
C2CD5	7.19	4.52	7.19	6.81	7.25
C3	7.46	7.82	12.31	13.48	9.07
C3AR1	4.01	4.62	5.6	4.73	3.77
C4A	7.56	6.84	9.77	9.03	7.56
C4B	7.56	6.84	9.77	9.03	7.56
C4BPA	3.97	4.18	4.44	6.42	4.19
C4BPB	3.68	3.88	3.67	3.71	3.9
C5	4.62	4.68	4.48	4.85	4.78
C5AR1	6.46	6.57	6.6	6.37	6.61
C5AR2	3.53	3.24	3.46	3.33	3.48
C6	5.52	5.45	5.5	5.77	5.48
C7	3.97	4.09	4.68	4.6	4.09
C8A	3.47	3.43	2.99	4.15	3.32
C8B	3.42	3.52	3.35	4.39	3.41
C8G	2.96	3.05	3.09	3.17	3.08
C9	3.73	3.83	3.87	3.83	4.13
CA1	5.52	5.85	5.79	5.78	5.63
CA10	5.22	6.3	5.22	5	5.22
CA11	5.17	4.83	5.38	5.17	5.27
CA12	5.21	5.25	5.78	4.92	5.72
CA13	4.36	4.24	3.95	4.33	4.16
CA14	3.72	3.78	3.57	3.93	4.11
CA2	4.4	4.34	4.32	4.34	4.14
CA3	3.91	3.89	3.99	4.05	3.93
CA4	4.42	4.74	4.98	4.97	4.84
CA5A	3.37	4	3.55	3.24	3.47
CA5B	5.47	3.99	6.09	5.47	5.47
CA6	3.84	4.19	3.64	3.74	3.8
CA7	3.76	4.09	3.88	3.88	3.88
CA8	5.95	5.42	5.96	5.77	5.77
CA9	3.86	3.75	3.98	3.98	4.09
CAAP1	5.56	5.43	5.28	5.39	5.35
CAB39	4.99	4.5	3.9	5.07	4.58
CAB39L	4.94	5.45	5.19	5.73	5.5
CABIN1	7.84	6.81	8.11	7.9	7.93
CABLES1	3.45	3.41	3.83	3.86	3.43
CABLES2	3.33	3.01	3.8	3.39	3.59
CABP1	4.51	4.74	4.8	4.25	3.93
CABP2	4.53	4.82	4.67	4.37	5.24
CABP4	3.85	3.99	4.06	4.01	3.99
CABP5	6.01	6.08	6.6	6.36	6.02
CABP7	3.42	3.05	3.11	3.41	3.08
CABS1	3.33	3.29	3.36	3.36	3.37
CABYR	6.22	5.61	6.22	6.38	6.22
CACFD1	4.02	3.995	3.95	3.995	3.975
CACHD1	6.75	5.38	5.3	5.52	5.75
CACNA1A	4.125	4.105	4.105	4.34	4.09
CACNA1B	3.65	3.65	3.62	3.34	3.65
CACNA1C	3.28	3.72	3.18	3.14	3.33
CACNA1D	5.02	5.36	5.04	4.76	4.66
CACNA1E	4.23	3.84	3.45	3.99	4.43
CACNA1F	3.7	3.53	4.13	3.36	3.54
CACNA1G	3.3	3.06	3.18	3.16	3.15
CACNA1H	3.21	3.33	3.33	3.39	3.28
CACNA1I	3.25	3.23	3.2	3.42	3.64
CACNA1S	3.73	3.76	3.6	3.2	3.56
CACNA2D1	3.06	3.04	3.9	3.35	3.51
CACNA2D2	3.12	2.96	3.17	3.11	3.32
CACNA2D3	4.91	3.87	4.53	4.53	4.98
CACNA2D4	4	3.85	3.35	4.55	3.54
CACNB1	3.15	3.2	3.2	2.96	3.51
CACNB2	3.47	3.63	3.48	3.42	3.47
CACNB3	6.39	6.46	6.19	5.98	6.33
CACNB4	4.21	4.31	4.67	3.92	4.57
CACNG1	2.95	3.03	3.08	3.08	3.03
CACNG2	3.37	3.37	3.3	3.39	3.76
CACNG3	3.3	3.64	3.54	3.41	3.61
CACNG4	3.35	3	3.41	3.04	3.28
CACNG5	3.88	3.93	3.62	3.69	3.99
CACNG6	3.53	3.81	3.51	3.39	3.56
CACNG7	3.33	3.03	2.81	3.06	3.29
CACNG8	3.65	3.77	4.14	3.86	3.49
CACTIN	9.22	8.93	9.19	8.95	9.41
CACUL1	8.81	8.71	8.78	8.85	8.78
CACYBP	6.8	4.85	6.29	6.53	6.28
CAD	6.74	5.12	6.74	6.97	7.38
CADM1	6.95	6.44	7.51	7.31	7.22
CADM2	4.14	4.14	4.63	3.77	4.14
CADM3	3.56	3.86	3.56	3.37	3.53
CADM4	5.51	5.24	5.73	5.75	6.15
CADPS	3.97	4.49	4.4	4.07	4.25
CADPS2	3.97	3.61	4.8	3.97	4.56
CAGE1	3.65	3.55	3.71	3.63	3.8
CALB1	6.02	7.23	5.96	5.57	6.68
CALB2	3.24	3.8	3.64	3.42	4.1
CALCA	4.74	4.55	4.69	4.69	4.69
CALCB	3.14	3.14	3.14	3.09	3.35
CALCOCO1	10	6.52	9.57	8.88	9.54
CALCOCO2	9.36	9.41	10.76	9.41	9.74
CALCR	3.58	3.46	3.76	3.94	3.64
CALCRL	5.71	4.13	5.95	5.83	5.7
CALD1	8.08	7.07	9.38	8.54	8.87
CALHM1	2.92	3.32	3.23	3.11	3.5
CALHM2	6.11	6.11	6.51	6.1	6.11
CALHM3	3.32	3.31	3.32	3.22	3.17
CALM1	4.45	4.13	5	4.45	4.58
CALM2	11.9	10.01	12.05	12.67	12.63
CALM3	5.29	5.5	5.85	5.61	5.52
CALML3	6.97	6.81	7.04	6.95	7.05
CALML4	5.39	4.7	5.03	5.27	5.33
CALML5	3.64	3.67	3.9	3.47	3.67
CALML6	3.74	4.07	3.79	3.77	4.02
CALN1	3.19	3.13	3.18	3.07	3.13
CALR	7.02	3.99	7.06	8.21	7.53
CALR3	3.72	3.91	4.01	3.95	3.94
CALU	7.14	7.21	7.6	7.68	7.21
CALY	6.2	6.14	6.4	6.09	6.52
CAMK1	6.56	6.45	6.53	6	6.55
CAMK1D	3.63	3.43	3.63	3.37	3.63
CAMK1G	3.55	3.46	3.62	3.54	3.55
CAMK2A	5.17	5.18	5.08	5.02	5.08
CAMK2B	3.77	3.845	3.605	3.61	4.19
CAMK2D	6.6	5.69	6.75	6.6	6.78
CAMK2G	4.68	4.91	4.86	5.95	5.21
CAMK2N1	5.58	6.34	6.28	5.99	6.27
CAMK2N2	3.29	3.23	3.28	3.59	3.98
CAMK4	4.14	4.88	4.88	5.04	4.88
CAMKK1	3.39	3.42	3.22	3.57	3.39
CAMKK2	4.21	4.21	4.49	4.27	4.17
CAMKMT	3.38	3.54	3.42	3.49	3.31
CAMKV	4.12	4.84	5.7	4.86	4.92
CAMLG	5.25	3.61	5.2	6.5	5.82
CAMP	3.35	3.8	3.3	3.58	3.28
CAMSAP1	3.36	3.19	3.63	3.67	3.4
CAMSAP2	5.53	3.92	4.51	4.84	4.63
CAMSAP3	4.22	4.17	4.83	4.82	4.62
CAMTA1	8.41	6.23	8.06	9.03	8.39
CAMTA2	5.78	6.4	6.29	5.4	6.69
CAND1	4.41	3.97	4.87	4.72	4.56
CAND2	3.74	3.74	3.79	3.74	3.74
CANT1	4.61	4.82	4.53	4.84	4.46
CANX	11.58	9.16	12.72	14.46	12.87
CAP1	5.9	5.88	5.72	6.02	6.11
CAP2	5.73	4.47	5.4	5.6	5.79
CAPG	4.3	3.86	4.45	3.72	4.21
CAPN1	5.27	4.51	5.16	5.87	5.16
CAPN10	3.2	3.3	3.21	3.2	3.38
CAPN11	3.73	3.93	3.86	3.38	3.73
CAPN12	3.26	3.73	4	3.73	3.73
CAPN13	4.41	3.43	4.21	3.96	4.19
CAPN14	3.35	3.16	3.24	3.13	3.16
CAPN15	3.7	3.61	3.65	3.63	3.65
CAPN2	8.13	5.58	7.48	7.33	7.57
CAPN3	3.27	3.45	3.36	3.27	3.19
CAPN5	3.75	4.04	4.11	3.79	4
CAPN6	3.47	3.55	3.83	4.01	3.73
CAPN7	7.24	6.87	7.28	7.54	7.28
CAPN8	6.69	5.96	6.37	6.37	6.29
CAPN9	3.14	3.27	3.42	3.31	3.81
CAPNS1	8.89	6.34	8.29	7.81	7.9
CAPNS2	3.21	3.38	3.6	3.7	3.41
CAPRIN1	8.05	5.31	7.98	7.59	7.7
CAPRIN2	7.53	5.9	6.44	6.61	6.62
CAPS	3.58	3.1	3.39	3.41	4.04
CAPS2	4.94	4.2	3.87	4.2	4.4
CAPSL	4.03	4.11	4.41	4.12	4.12
CAPZA1	8.7	7.48	8.1	8.23	8.22
CAPZA2	6.21	7.3	6.97	7.22	5.45
CAPZA3	2.87	3.5	3.29	3.38	3.58
CAPZB	5.96	4.19	6.69	7.03	6.42
CARD10	4.53	4.6	4.21	3.98	4.17
CARD11	4.76	4.29	4.6	4.6	4.78
CARD14	4.53	4.58	4.53	4.53	4.47
CARD16	3.33	4.45	3.64	4.01	3.47
CARD17	5.36	4.76	5.28	5.07	5.28
CARD18	4.74	4.55	4.84	4.62	4.62
CARD6	4.42	4.55	4.97	4.55	4.61
CARD8	5.51	5.5	5.5	5.91	6.09
CARD9	3.26	3.25	3.51	3.35	3.39
CARF	6.56	6.23	6.38	6.12	6.41
CARHSP1	3.12	2.96	3.13	2.83	3.06
CARKD	3.17	3.1	3.15	3.17	3.67
CARM1	5.19	4.07	5.44	5.45	5.68
CARNS1	4.63	4.92	4.6	4.61	4.82
CARS	3.78	4.16	4.13	4.41	3.9
CARS2	3.98	4.07	4.07	4.2	3.84
CARTPT	3.07	3.43	3.33	3.26	3.77
CASC1	6.84	5.03	5.63	5.45	6.05
CASC10	6.02	6	6.29	6.13	6.21
CASC3	8.4	8.06	8.09	8.42	8.94
CASC4	7.27	6.85	7.17	7.17	6.81
CASC5	5.1	4.99	4.87	4.83	5.03
CASD1	6	3.26	5.37	6.11	3.99
CASK	7.15	3.57	7.28	7.54	7.21
CASKIN1	4.15	4.05	3.92	3.65	4.03
CASKIN2	3.57	3.31	3.66	3.93	3.64
CASP1	4.18	4.17	5.06	4.71	4.38
CASP10	5.13	4.61	4.52	4.08	4.61
CASP12	3.5	3.76	3.63	3.54	3.54
CASP14	2.9	2.98	2.91	2.62	2.96
CASP2	5.42	4.82	5.2	6.47	6.44
CASP3	5.47	4.64	5.39	5.19	5.21
CASP4	7.96	7.24	8.71	8.39	7.67
CASP5	4.18	4.14	3.94	3.96	4.14
CASP6	5.28	4.89	5.15	5	5.96
CASP7	3.78	3.94	3.86	3.91	3.7
CASP8	4.78	4.41	4.3	3.89	4.26
CASP9	5.96	5.26	5.45	5.45	5.72
CASQ1	4.3	3.73	4.36	3.46	4.41
CASQ2	3.61	3.2	3.52	3.2	3.37
CASR	4.7	4.64	4.94	4.48	4.81
CASS4	3.54	3.86	3.76	3.05	3.9
CAST	9.77	8.125	10.39	9.82	10.085
CASZ1	4.98	4.9	5.04	4.81	5.15
CAT	5.89	4.3	5.71	5.45	5.45
CATSPER1	3.07	3.07	3.09	3.07	3.07
CATSPER2	4.46	4.33	4.46	4.41	4.46
CATSPER3	4.25	4.29	4.4	4.54	4.67
CATSPER4	3.46	3.5	3.5	3.44	3.5
CATSPERB	4.78	4.83	4.84	4.49	4.84
CATSPERD	2.9	2.72	2.73	2.87	2.93
CATSPERG	4.22	4.6	4.44	4.22	4.27
CAV1	4.88	4.57	6.16	5.16	5.7
CAV2	6.3	5.75	5.8	5.37	5.33
CAV3	4.89	4.89	5.24	4.85	4.7
CBFA2T2	4.69	4.48	4.69	4.8	4.75
CBFA2T3	4.99	5.47	5.05	4.87	4.94
CBFB	6.91	6.8	6.89	6.86	7.02
CBL	3.95	3.9	4.14	4.13	3.99
CBLB	6.81	5.77	6.78	6.82	6.8
CBLC	3.14	3.11	2.95	3.13	3.32
CBLL1	5.11	5.02	5.16	5.11	5.11
CBLN1	2.85	2.96	3.11	2.96	2.96
CBLN2	3.6	4.31	3.7	3.66	3.61
CBLN3	4.7	4.27	4.8	4.45	4.61
CBLN4	7.45	7.88	7.18	7.38	7.45
CBR1	7.15	6.09	7.33	7.68	7.33
CBR3	3.31	3.04	3.34	3.31	3.32
CBR4	3.4	3.35	3.56	3.73	3.78
CBS	5.03	4.005	4.62	5.3	4.445
CBWD1	10.32	5.83	10.12	10.75	9.32
CBWD2	4.41	4.38	4.84	6.18	4.73
CBWD3	5.47	5.49	6.57	7.72	6.36
CBWD5	8.095	6.32	8.175	8.865	8.61
CBWD6	8.6	6.11	8.42	8.98	8.94
CBWD7	8.6	6.11	8.42	8.98	8.94
CBX1	6.08	5.25	6.34	6.08	6.08
CBX2	4.7	4.7	4.96	4.7	4.78
CBX3	9.74	5.66	9.34	10.88	10.71
CBX4	8.08	8.23	8.01	7.95	8.07
CBX5	8.25	5.93	8.25	8.19	8.17
CBX6	4	3.8	4.13	4.29	4.35
[truncated: 16,466 more rows]

## Sheet: D)Enrichment_scores_zscore_norm
Gene_set	Primary	Spleen	RUQ	Liver	Vag_Cuff	COLOR CODE
KEGG_ABC_TRANSPORTERS	-1.61354	-1.23049	-1.40392	-1.49119	-1.47523		
KEGG_ACUTE_MYELOID_LEUKEMIA	-0.134479	-0.0471089	-0.0195959	-0.184708	-0.0744859
KEGG_ADHERENS_JUNCTION	0.683167	0.255772	0.587387	0.48239	0.557363
KEGG_ADIPOCYTOKINE_SIGNALING_PATHWAY	-0.366667	-0.170125	-0.452241	-0.524624	-0.372807
KEGG_ALANINE_ASPARTATE_AND_GLUTAMATE_METABOLISM	0.417025	0.995472	0.445213	0.491969	0.444182
KEGG_ALDOSTERONE_REGULATED_SODIUM_REABSORPTION	-0.522983	-0.360996	-0.430427	-0.612041	-0.350902
KEGG_ALLOGRAFT_REJECTION	-1.28031	-0.247404	-0.278928	-0.563279	-1.09802
KEGG_ALPHA_LINOLENIC_ACID_METABOLISM	-1.76526	-1.93086	-1.83288	-2.25607	-1.77079
KEGG_ALZHEIMERS_DISEASE	0.915197	0.948674	0.917308	0.877315	0.907645
KEGG_AMINO_SUGAR_AND_NUCLEOTIDE_SUGAR_METABOLISM	-0.196834	-0.233745	-0.0594788	-0.144855	-0.000953504
KEGG_AMINOACYL_TRNA_BIOSYNTHESIS	0.848654	1.1225	0.808771	0.962414	0.851993
KEGG_AMYOTROPHIC_LATERAL_SCLEROSIS_ALS	-0.238514	-0.300141	-0.312541	-0.208782	-0.183179
KEGG_ANTIGEN_PROCESSING_AND_PRESENTATION	-0.380418	0.167588	0.0326734	-0.0905894	-0.3349
KEGG_APOPTOSIS	0.0573683	0.145927	0.0853462	-0.113178	0.0686789
KEGG_ARACHIDONIC_ACID_METABOLISM	-1.26101	-1.12813	-1.13712	-1.17904	-1.23203
KEGG_ARGININE_AND_PROLINE_METABOLISM	-0.397817	-0.50589	-0.569488	-0.375989	-0.419041
KEGG_ARRHYTHMOGENIC_RIGHT_VENTRICULAR_CARDIOMYOPATHY_ARVC	-0.646957	-0.95819	-0.738224	-0.700544	-0.659684
KEGG_ASCORBATE_AND_ALDARATE_METABOLISM	-1.55736	-1.35942	-1.12513	-0.369211	-1.81441
KEGG_ASTHMA	-1.44954	-0.314079	-0.417922	-0.657386	-1.18235
KEGG_AUTOIMMUNE_THYROID_DISEASE	-1.56638	-0.722767	-0.990372	-1.13599	-1.50555
KEGG_AXON_GUIDANCE	-0.475804	-0.635335	-0.402633	-0.434065	-0.356273
KEGG_B_CELL_RECEPTOR_SIGNALING_PATHWAY	-0.154874	-0.211289	0.0175046	-0.306601	-0.0965532
KEGG_BASAL_CELL_CARCINOMA	-0.469578	-0.737833	-0.702685	-0.759815	-0.599126
KEGG_BASAL_TRANSCRIPTION_FACTORS	0.515811	0.548467	0.439298	0.352226	0.623511
KEGG_BASE_EXCISION_REPAIR	-0.0589328	-0.315613	-0.101602	-0.0763297	-0.0214556
KEGG_BETA_ALANINE_METABOLISM	-0.00962303	-0.0160495	-0.153002	-0.00635769	-0.0928459
KEGG_BIOSYNTHESIS_OF_UNSATURATED_FATTY_ACIDS	-0.161981	-0.473347	-0.399694	-0.214978	-0.218398
KEGG_BLADDER_CANCER	0.717722	0.872448	0.655224	0.386116	0.677732
KEGG_BUTANOATE_METABOLISM	-0.336301	-0.487784	-0.870102	-0.534195	-0.667771
KEGG_CALCIUM_SIGNALING_PATHWAY	-1.45371	-1.49201	-1.49013	-1.62941	-1.42536
KEGG_CARDIAC_MUSCLE_CONTRACTION	0.163277	0.246041	0.208428	0.106488	0.212767
KEGG_CELL_ADHESION_MOLECULES_CAMS	-0.636077	-0.385403	-0.306173	-0.4175	-0.564914
KEGG_CELL_CYCLE	0.409153	0.178446	0.326341	0.392479	0.426364
KEGG_CHEMOKINE_SIGNALING_PATHWAY	-0.713811	-0.540413	-0.566622	-0.574313	-0.697343
KEGG_CHRONIC_MYELOID_LEUKEMIA	0.0915557	-0.00773064	0.165459	0.152656	0.166134
KEGG_CIRCADIAN_RHYTHM_MAMMAL	0.975447	0.515233	0.285303	0.344276	0.295287
KEGG_CITRATE_CYCLE_TCA_CYCLE	0.494902	0.457361	0.477101	0.554639	0.444925
KEGG_COLORECTAL_CANCER	0.59168	0.64873	0.696566	0.467395	0.557307
KEGG_COMPLEMENT_AND_COAGULATION_CASCADES	-0.429399	0.156727	-0.0760893	0.206983	-0.404242
KEGG_CYSTEINE_AND_METHIONINE_METABOLISM	0.827792	0.536814	0.405888	0.632346	0.433728
KEGG_CYTOKINE_CYTOKINE_RECEPTOR_INTERACTION	-1.41009	-0.912416	-1.289	-1.34841	-1.35385
KEGG_CYTOSOLIC_DNA_SENSING_PATHWAY	-0.79208	-0.500274	-0.996937	-1.05417	-0.891279
KEGG_DILATED_CARDIOMYOPATHY	-0.716906	-0.787863	-0.702614	-0.788145	-0.747881
KEGG_DNA_REPLICATION	0.228497	0.215283	0.0719075	0.0554745	0.0887412
KEGG_DORSO_VENTRAL_AXIS_FORMATION	-0.628484	-0.489112	-0.492668	-0.676524	-0.670536
KEGG_DRUG_METABOLISM_CYTOCHROME_P450	-1.1228	-1.03361	-0.984574	-0.274692	-1.0993
KEGG_DRUG_METABOLISM_OTHER_ENZYMES	-1.3643	-1.05276	-1.11514	-0.485394	-1.29601
KEGG_ECM_RECEPTOR_INTERACTION	-0.259616	-0.544794	-0.0657262	-0.194865	-0.0892766
KEGG_ENDOCYTOSIS	0.247954	0.293448	0.340529	0.20865	0.313535
KEGG_ENDOMETRIAL_CANCER	0.539264	0.786493	0.612411	0.377399	0.564329
KEGG_EPITHELIAL_CELL_SIGNALING_IN_HELICOBACTER_PYLORI_INFECTION	0.213833	0.1984	0.293835	0.0504752	0.148991
KEGG_ERBB_SIGNALING_PATHWAY	-0.120993	-0.0674606	-0.122812	-0.136492	-0.0216164
KEGG_ETHER_LIPID_METABOLISM	-0.837841	-0.908198	-0.948382	-1.24173	-0.851478
KEGG_FATTY_ACID_METABOLISM	0.171624	0.0966801	-0.0354868	0.143407	0.0854763
KEGG_FC_EPSILON_RI_SIGNALING_PATHWAY	-0.63786	-0.525536	-0.499717	-0.704365	-0.591443
KEGG_FC_GAMMA_R_MEDIATED_PHAGOCYTOSIS	-0.115179	-0.218508	0.0748127	0.011155	-0.0745733
KEGG_FOCAL_ADHESION	0.122195	0.0707805	0.253438	0.134507	0.244369
KEGG_FOLATE_BIOSYNTHESIS	-1.39512	-1.31123	-1.2717	-1.62146	-1.40017
KEGG_FRUCTOSE_AND_MANNOSE_METABOLISM	0.306304	0.592073	0.239536	0.3136	0.267614
KEGG_GALACTOSE_METABOLISM	-0.220199	0.139864	-0.137584	-0.380412	-0.166979
KEGG_GAP_JUNCTION	-0.483056	-0.581914	-0.463506	-0.438423	-0.41652
KEGG_GLIOMA	0.0584847	0.208555	0.178363	0.0367335	0.233837
KEGG_GLUTATHIONE_METABOLISM	0.321307	0.357407	0.299128	0.568665	0.451248
KEGG_GLYCEROLIPID_METABOLISM	-1.14582	-1.53153	-1.26266	-1.24795	-1.08646
KEGG_GLYCEROPHOSPHOLIPID_METABOLISM	-0.542844	-0.861406	-0.727676	-0.867852	-0.605112
KEGG_GLYCINE_SERINE_AND_THREONINE_METABOLISM	-0.239432	-0.159635	-0.565797	-0.413654	-0.609353
KEGG_GLYCOLYSIS_GLUCONEOGENESIS	-0.0430269	-0.0511075	-0.352929	-0.14584	-0.216566
KEGG_GLYCOSAMINOGLYCAN_BIOSYNTHESIS_CHONDROITIN_SULFATE	-1.36795	-2.02177	-1.27592	-1.5911	-1.45711
KEGG_GLYCOSAMINOGLYCAN_BIOSYNTHESIS_HEPARAN_SULFATE	-1.60435	-2.04665	-1.70272	-1.85899	-1.5203
KEGG_GLYCOSAMINOGLYCAN_BIOSYNTHESIS_KERATAN_SULFATE	-1.51262	-1.72621	-1.59895	-1.21219	-1.45988
KEGG_GLYCOSAMINOGLYCAN_DEGRADATION	-0.695881	-0.353877	-0.687562	-0.761081	-0.689434
KEGG_GLYCOSPHINGOLIPID_BIOSYNTHESIS_GANGLIO_SERIES	0.331017	0.526322	0.248031	0.0522005	0.139578
KEGG_GLYCOSPHINGOLIPID_BIOSYNTHESIS_GLOBO_SERIES	-1.61	-1.66041	-1.42108	-1.43586	-1.5998
KEGG_GLYCOSPHINGOLIPID_BIOSYNTHESIS_LACTO_AND_NEOLACTO_SERIES	-1.74682	-1.89125	-2.13982	-2.06762	-1.81044
KEGG_GLYCOSYLPHOSPHATIDYLINOSITOL_GPI_ANCHOR_BIOSYNTHESIS	-0.159042	-0.32038	0.111662	-0.0233485	0.352473
KEGG_GLYOXYLATE_AND_DICARBOXYLATE_METABOLISM	-0.308915	-0.548807	-0.309282	-0.0618346	-0.216977
KEGG_GNRH_SIGNALING_PATHWAY	-0.757061	-0.811882	-0.804534	-0.850602	-0.77558
KEGG_GRAFT_VERSUS_HOST_DISEASE	-1.23043	-0.135938	-0.407554	-0.609171	-1.07618
KEGG_HEDGEHOG_SIGNALING_PATHWAY	-0.907483	-1.30637	-1.15744	-1.11335	-0.986925
KEGG_HEMATOPOIETIC_CELL_LINEAGE	-0.971642	-0.427773	-0.684438	-0.915606	-0.952079
KEGG_HISTIDINE_METABOLISM	0.154084	0.10676	-0.258277	-0.483473	-0.257587
KEGG_HOMOLOGOUS_RECOMBINATION	0.0164474	-0.135943	-0.169115	-0.0466157	-0.043694
KEGG_HUNTINGTONS_DISEASE	1.00432	0.965888	0.947844	1.00272	1.01417
KEGG_HYPERTROPHIC_CARDIOMYOPATHY_HCM	-0.567125	-0.66606	-0.561061	-0.625364	-0.565681
KEGG_INOSITOL_PHOSPHATE_METABOLISM	-0.241266	-0.578318	-0.313192	-0.260158	-0.248871
KEGG_INSULIN_SIGNALING_PATHWAY	-0.34776	-0.393588	-0.370623	-0.437059	-0.288597
KEGG_INTESTINAL_IMMUNE_NETWORK_FOR_IGA_PRODUCTION	-1.05044	-0.175795	-0.361005	-0.553451	-0.85292
KEGG_JAK_STAT_SIGNALING_PATHWAY	-0.843426	-0.58522	-0.86037	-0.905906	-0.912612
KEGG_LEISHMANIA_INFECTION	-0.784849	-0.794407	-0.264123	-0.461132	-0.899003
KEGG_LEUKOCYTE_TRANSENDOTHELIAL_MIGRATION	-0.0450672	-0.125541	0.0235263	-0.0248154	0.0375154
KEGG_LIMONENE_AND_PINENE_DEGRADATION	-0.178426	-0.438259	-0.529788	-0.37627	-0.247975
KEGG_LINOLEIC_ACID_METABOLISM	-1.70141	-1.44189	-1.65402	-1.15192	-1.54038
KEGG_LONG_TERM_DEPRESSION	-0.264122	-0.297201	-0.27892	-0.435723	-0.296126
KEGG_LONG_TERM_POTENTIATION	0.0201857	0.0771159	-0.0132307	-0.0274877	0.0701423
KEGG_LYSINE_DEGRADATION	0.145747	-0.052161	-0.0109086	0.0629968	0.106164
KEGG_LYSOSOME	0.275777	0.34519	0.38272	0.29382	0.352066
KEGG_MAPK_SIGNALING_PATHWAY	-0.453319	-0.593809	-0.457069	-0.613363	-0.440039
KEGG_MATURITY_ONSET_DIABETES_OF_THE_YOUNG	-2.6324	-2.70731	-2.82811	-2.8224	-2.73009
KEGG_MELANOGENESIS	-0.357831	-0.383172	-0.452972	-0.582028	-0.416763
KEGG_MELANOMA	-0.366777	-0.306002	-0.305867	-0.550061	-0.296913
KEGG_METABOLISM_OF_XENOBIOTICS_BY_CYTOCHROME_P450	-1.10803	-1.03342	-0.906134	-0.175429	-1.02756
KEGG_MISMATCH_REPAIR	0.678313	0.602597	0.659036	0.491165	0.56746
KEGG_MTOR_SIGNALING_PATHWAY	0.654792	0.93898	0.635171	0.389847	0.636885
KEGG_N_GLYCAN_BIOSYNTHESIS	0.234277	0.140653	0.199133	0.369202	0.388719
KEGG_NATURAL_KILLER_CELL_MEDIATED_CYTOTOXICITY	-1.02787	-0.803028	-0.90479	-1.09687	-1.03754
KEGG_NEUROACTIVE_LIGAND_RECEPTOR_INTERACTION	-2.10759	-1.92277	-2.22077	-2.29355	-2.12179
KEGG_NEUROTROPHIN_SIGNALING_PATHWAY	-0.0328678	0.0833628	0.0151943	-0.0515319	0.0126339
KEGG_NICOTINATE_AND_NICOTINAMIDE_METABOLISM	0.0103629	0.379638	0.406835	0.0545897	0.183945
KEGG_NITROGEN_METABOLISM	0.0238677	0.596065	-0.0478346	0.0459381	-0.0587982
KEGG_NOD_LIKE_RECEPTOR_SIGNALING_PATHWAY	-0.475552	-0.402113	-0.481478	-0.52805	-0.422732
KEGG_NON_HOMOLOGOUS_END_JOINING	0.741215	0.555633	0.566572	0.406346	0.555278
KEGG_NON_SMALL_CELL_LUNG_CANCER	-0.0715694	-0.118623	-0.0187821	-0.155033	0.0200708
KEGG_NOTCH_SIGNALING_PATHWAY	0.326081	0.222758	0.187589	0.223739	0.270554
KEGG_NUCLEOTIDE_EXCISION_REPAIR	0.787391	0.795462	0.724991	0.680364	0.747743
KEGG_O_GLYCAN_BIOSYNTHESIS	-1.42003	-1.21926	-1.27075	-1.2129	-1.20326
KEGG_OLFACTORY_TRANSDUCTION	-1.94959	-1.29729	-2.07902	-2.08603	-1.99405
KEGG_ONE_CARBON_POOL_BY_FOLATE	0.658219	0.810466	0.459159	0.535575	0.44182
KEGG_OOCYTE_MEIOSIS	0.220472	0.214957	0.191189	0.187435	0.304828
KEGG_OTHER_GLYCAN_DEGRADATION	0.206625	0.297355	0.0723214	0.129875	0.0606122
KEGG_OXIDATIVE_PHOSPHORYLATION	1.14361	1.20367	1.21491	1.1747	1.23212
KEGG_P53_SIGNALING_PATHWAY	-0.0139213	-0.157437	-0.11127	-0.11252	0.0450083
KEGG_PANCREATIC_CANCER	0.435208	0.583423	0.496492	0.380345	0.462093
KEGG_PANTOTHENATE_AND_COA_BIOSYNTHESIS	0.431353	0.95325	0.771485	0.758517	0.666769
KEGG_PARKINSONS_DISEASE	1.27757	1.25263	1.27561	1.30915	1.32633
KEGG_PATHOGENIC_ESCHERICHIA_COLI_INFECTION	0.711257	0.454683	0.64888	0.640339	0.732823
KEGG_PATHWAYS_IN_CANCER	0.102677	-0.00211527	0.0299039	-0.0018206	0.0578999
KEGG_PENTOSE_AND_GLUCURONATE_INTERCONVERSIONS	-0.94359	-0.648258	-0.464614	0.177711	-1.22359
KEGG_PENTOSE_PHOSPHATE_PATHWAY	-0.192176	-0.00934873	-0.48772	-0.448529	-0.416592
KEGG_PEROXISOME	0.120599	0.20311	-0.0157686	0.0625791	0.121631
KEGG_PHENYLALANINE_METABOLISM	-0.342217	-0.531346	-0.538244	-0.109922	-0.403111
KEGG_PHOSPHATIDYLINOSITOL_SIGNALING_SYSTEM	-0.625094	-0.829845	-0.554423	-0.602345	-0.542512
KEGG_PORPHYRIN_AND_CHLOROPHYLL_METABOLISM	-0.908421	-0.571179	-0.611557	-0.18218	-0.940555
KEGG_PPAR_SIGNALING_PATHWAY	-0.347892	-0.0935727	-0.475842	-0.18588	-0.354696
KEGG_PRIMARY_BILE_ACID_BIOSYNTHESIS	-1.225	-1.15908	-1.06391	-0.900686	-1.18604
KEGG_PRIMARY_IMMUNODEFICIENCY	-1.45668	-1.06942	-0.799328	-1.01901	-1.1491
KEGG_PRION_DISEASES	0.0454816	0.139463	0.124254	-0.119565	0.00639414
KEGG_PROGESTERONE_MEDIATED_OOCYTE_MATURATION	0.129952	0.281559	0.157344	0.0512182	0.205775
KEGG_PROPANOATE_METABOLISM	0.178984	-0.0573713	-0.173466	0.0313003	0.0464223
KEGG_PROSTATE_CANCER	0.257362	0.423366	0.294153	0.15638	0.323948
KEGG_PROTEASOME	0.732981	0.754142	0.68946	0.687429	0.678815
KEGG_PROTEIN_EXPORT	1.15577	0.421516	1.27251	1.52929	1.38319
KEGG_PROXIMAL_TUBULE_BICARBONATE_RECLAMATION	0.310736	0.663962	0.346952	0.158668	0.267249
KEGG_PURINE_METABOLISM	0.125034	0.146426	0.0389295	0.0484719	0.123708
KEGG_PYRIMIDINE_METABOLISM	0.421424	0.440356	0.415671	0.461704	0.40613
KEGG_PYRUVATE_METABOLISM	-0.175926	-0.186629	-0.381043	-0.149648	-0.286126
KEGG_REGULATION_OF_ACTIN_CYTOSKELETON	-0.0844547	-0.230792	-0.0752173	-0.08045	-0.0364985
KEGG_REGULATION_OF_AUTOPHAGY	-0.295074	-0.343096	-0.630947	-0.462003	-0.426717
KEGG_RENAL_CELL_CARCINOMA	0.75835	0.939909	0.839947	0.797203	0.749296
KEGG_RENIN_ANGIOTENSIN_SYSTEM	-1.71318	-1.10986	-1.35319	-1.42965	-1.3719
KEGG_RETINOL_METABOLISM	-1.50214	-1.22942	-1.19114	-0.596982	-1.40891
KEGG_RIBOFLAVIN_METABOLISM	-0.267765	-0.220215	-0.425787	-0.448189	-0.270225
KEGG_RIBOSOME	3.05907	3.45567	3.08286	3.12238	3.03621
KEGG_RIG_I_LIKE_RECEPTOR_SIGNALING_PATHWAY	-0.827349	-1.01329	-1.15372	-1.22486	-1.04259
KEGG_RNA_DEGRADATION	0.963945	0.919541	0.786477	0.855214	0.905236
KEGG_RNA_POLYMERASE	1.6058	1.81204	1.50005	1.60259	1.54323
KEGG_SELENOAMINO_ACID_METABOLISM	0.232741	-0.184055	-0.335615	-0.297778	-0.193247
KEGG_SMALL_CELL_LUNG_CANCER	0.392092	0.1921	0.31256	0.360087	0.43217
KEGG_SNARE_INTERACTIONS_IN_VESICULAR_TRANSPORT	-0.333037	-0.334558	-0.263727	-0.489738	-0.372835
KEGG_SPHINGOLIPID_METABOLISM	-0.333285	-0.41491	-0.217981	-0.353747	-0.399492
KEGG_SPLICEOSOME	1.65348	1.48998	1.51953	1.53198	1.60142
KEGG_STARCH_AND_SUCROSE_METABOLISM	-0.898344	-0.600748	-0.618314	-0.379774	-0.942994
KEGG_STEROID_BIOSYNTHESIS	0.418001	0.664763	0.522612	0.259596	0.424249
KEGG_STEROID_HORMONE_BIOSYNTHESIS	-1.91575	-1.57587	-1.49621	-1.19581	-1.89491
KEGG_SULFUR_METABOLISM	-0.479502	-0.263991	-0.261206	-0.353432	-0.558639
KEGG_SYSTEMIC_LUPUS_ERYTHEMATOSUS	-0.263462	-0.0273153	0.172237	0.214189	0.0305449
KEGG_T_CELL_RECEPTOR_SIGNALING_PATHWAY	-0.52827	-0.647556	-0.481395	-0.598691	-0.499962
KEGG_TASTE_TRANSDUCTION	-0.763686	-1.0508	-1.33544	-1.02192	-1.12155
KEGG_TAURINE_AND_HYPOTAURINE_METABOLISM	-0.526016	0.0343428	-0.907547	-0.597043	-0.882124
KEGG_TERPENOID_BACKBONE_BIOSYNTHESIS	0.0442001	-0.192663	-0.305796	-0.00772795	0.217919
KEGG_TGF_BETA_SIGNALING_PATHWAY	-0.195226	-0.235884	-0.0146217	-0.138843	0.0272466
KEGG_THYROID_CANCER	0.743913	0.888415	0.783716	0.496509	0.761463
KEGG_TIGHT_JUNCTION	0.312417	0.182762	0.255929	0.20688	0.316108
KEGG_TOLL_LIKE_RECEPTOR_SIGNALING_PATHWAY	-0.769852	-0.619455	-0.608134	-0.780623	-0.82512
KEGG_TRYPTOPHAN_METABOLISM	-0.567495	-0.61931	-0.426775	-0.499955	-0.65741
KEGG_TYPE_I_DIABETES_MELLITUS	-1.10888	-0.252725	-0.306571	-0.552608	-0.97842
KEGG_TYPE_II_DIABETES_MELLITUS	-1.32245	-1.15765	-1.4226	-1.33892	-1.13427
KEGG_TYROSINE_METABOLISM	-0.523002	-0.565057	-0.530491	-0.505101	-0.750529
KEGG_UBIQUITIN_MEDIATED_PROTEOLYSIS	0.943853	0.777785	0.949246	0.96524	0.955287
KEGG_VALINE_LEUCINE_AND_ISOLEUCINE_BIOSYNTHESIS	-0.276518	0.148945	-0.349726	-0.00382374	-0.12982
KEGG_VALINE_LEUCINE_AND_ISOLEUCINE_DEGRADATION	0.382588	0.14093	0.0759742	0.400894	0.290869
KEGG_VASCULAR_SMOOTH_MUSCLE_CONTRACTION	-0.287235	-0.334704	-0.279487	-0.412374	-0.282471
KEGG_VASOPRESSIN_REGULATED_WATER_REABSORPTION	0.306201	0.223213	0.202026	0.225294	0.315636
KEGG_VEGF_SIGNALING_PATHWAY	-0.480309	-0.495758	-0.40584	-0.604409	-0.411486
KEGG_VIBRIO_CHOLERAE_INFECTION	0.362771	-0.0357808	0.443328	0.356959	0.398971
KEGG_VIRAL_MYOCARDITIS	-0.30911	-0.0608404	0.225619	-0.0269381	-0.156274
KEGG_WNT_SIGNALING_PATHWAY	0.105034	0.0131379	0.0447773	-0.0348898	0.168134
REACTOME_3_UTR_MEDIATED_TRANSLATIONAL_REGULATION	2.87594	3.13641	2.92407	2.94449	2.88718
REACTOME_A_TETRASACCHARIDE_LINKER_SEQUENCE_IS_REQUIRED_FOR_GAG_SYNTHESIS	-0.537699	-1.55755	-0.441867	-0.75083	-0.325379
REACTOME_ABACAVIR_TRANSPORT_AND_METABOLISM	-0.70981	-0.81219	-0.560129	-0.939965	-0.853413
REACTOME_ABC_FAMILY_PROTEINS_MEDIATED_TRANSPORT	-1.21687	-0.966764	-1.17399	-1.15692	-1.15527
REACTOME_ABCA_TRANSPORTERS_IN_LIPID_HOMEOSTASIS	-0.905571	-0.427954	-1.036	-0.794787	-1.01488
REACTOME_ABORTIVE_ELONGATION_OF_HIV1_TRANSCRIPT_IN_THE_ABSENCE_OF_TAT	2.21006	2.41792	2.08042	2.03942	2.15095
REACTOME_ACETYLCHOLINE_BINDING_AND_DOWNSTREAM_EVENTS	-2.4877	-2.18168	-2.78195	-2.38209	-2.39659
REACTOME_ACETYLCHOLINE_NEUROTRANSMITTER_RELEASE_CYCLE	-1.84332	-1.77504	-2.0951	-2.26074	-2.18665
REACTOME_ACTIVATED_AMPK_STIMULATES_FATTY_ACID_OXIDATION_IN_MUSCLE	0.441548	0.631731	0.0192313	0.359708	0.362991
REACTOME_ACTIVATED_NOTCH1_TRANSMITS_SIGNAL_TO_THE_NUCLEUS	0.826552	0.954548	0.624984	0.704017	0.811173
REACTOME_ACTIVATED_POINT_MUTANTS_OF_FGFR2	-1.43054	-1.47343	-1.53314	-1.7232	-1.66992
REACTOME_ACTIVATED_TAK1_MEDIATES_P38_MAPK_ACTIVATION	-0.0727163	-0.675913	-0.413702	-0.202137	-0.385974
REACTOME_ACTIVATED_TLR4_SIGNALLING	-0.0703402	-0.0601495	-0.0457414	-0.113242	-0.0752677
REACTOME_ACTIVATION_OF_ATR_IN_RESPONSE_TO_REPLICATION_STRESS	-0.113602	-0.337362	-0.206356	-0.135364	-0.0617738
REACTOME_ACTIVATION_OF_BH3_ONLY_PROTEINS	0.129428	0.316269	0.0208582	0.474805	0.341725
REACTOME_ACTIVATION_OF_CHAPERONE_GENES_BY_ATF6_ALPHA	1.5413	1.28264	1.68098	1.6587	1.87502
REACTOME_ACTIVATION_OF_CHAPERONE_GENES_BY_XBP1S	0.74516	0.811238	0.922941	0.882261	0.963252
REACTOME_ACTIVATION_OF_CHAPERONES_BY_ATF6_ALPHA	0.951911	0.637724	0.98493	0.980035	1.19291
REACTOME_ACTIVATION_OF_GENES_BY_ATF4	0.965239	1.09169	0.890204	0.762094	0.841596
REACTOME_ACTIVATION_OF_IRF3_IRF7_MEDIATED_BY_TBK1_IKK_EPSILON	-0.322939	0.386425	0.32924	0.162782	0.0611852
REACTOME_ACTIVATION_OF_KAINATE_RECEPTORS_UPON_GLUTAMATE_BINDING	0.653476	0.560175	0.625245	0.487574	0.632718
REACTOME_ACTIVATION_OF_NF_KAPPAB_IN_B_CELLS	0.552387	0.270184	0.484363	0.467455	0.585396
REACTOME_ACTIVATION_OF_NMDA_RECEPTOR_UPON_GLUTAMATE_BINDING_AND_POSTSYNAPTIC_EVENTS	-0.274632	0.0708466	-0.261099	-0.383822	-0.290683
REACTOME_ACTIVATION_OF_RAC	0.217999	-0.26734	0.144648	0.35084	0.278113
REACTOME_ACTIVATION_OF_THE_AP1_FAMILY_OF_TRANSCRIPTION_FACTORS	-0.0170604	-0.288286	-0.0360306	-0.403501	-0.444936
REACTOME_ACTIVATION_OF_THE_MRNA_UPON_BINDING_OF_THE_CAP_BINDING_COMPLEX_AND_EIFS_AND_SUBSEQUENT_BINDING_TO_43S	2.54713	2.62392	2.61584	2.62494	2.57403
REACTOME_ACTIVATION_OF_THE_PRE_REPLICATIVE_COMPLEX	-0.726081	-1.47113	-0.891855	-0.77327	-0.856272
REACTOME_ACYL_CHAIN_REMODELLING_OF_PC	-0.807007	-0.557425	-0.699441	-0.970662	-0.73941
REACTOME_ACYL_CHAIN_REMODELLING_OF_PE	-0.648606	-0.529821	-0.563585	-0.789914	-0.64077
REACTOME_ACYL_CHAIN_REMODELLING_OF_PG	-0.982219	-0.820676	-0.9648	-1.46769	-1.25146
REACTOME_ACYL_CHAIN_REMODELLING_OF_PI	-1.29134	-0.848131	-1.20884	-1.43417	-1.5152
REACTOME_ACYL_CHAIN_REMODELLING_OF_PS	-0.460089	-0.347582	-0.574176	-0.808828	-0.649695
REACTOME_ADAPTIVE_IMMUNE_SYSTEM	0.178651	0.208044	0.303418	0.251216	0.229216
REACTOME_ADENYLATE_CYCLASE_ACTIVATING_PATHWAY	-1.12326	-0.452403	-1.38932	-1.46251	-1.44516
REACTOME_ADENYLATE_CYCLASE_INHIBITORY_PATHWAY	-0.119131	0.522994	-0.231097	-0.206641	-0.239857
REACTOME_ADHERENS_JUNCTIONS_INTERACTIONS	-0.224266	-0.355704	-0.262167	-0.289384	-0.100211
REACTOME_ADP_SIGNALLING_THROUGH_P2RY1	0.153132	-0.206771	0.0715327	0.0382434	-0.061654
REACTOME_ADP_SIGNALLING_THROUGH_P2RY12	0.81017	0.708009	0.824884	0.782594	0.787359
REACTOME_ADVANCED_GLYCOSYLATION_ENDPRODUCT_RECEPTOR_SIGNALING	1.49227	2.19368	1.7635	1.70619	1.487
REACTOME_AKT_PHOSPHORYLATES_TARGETS_IN_THE_CYTOSOL	0.369277	0.366977	0.395144	0.137434	0.510891
REACTOME_ALPHA_LINOLENIC_ACID_ALA_METABOLISM	0.483374	0.943479	0.442785	0.277096	0.570634
REACTOME_AMINE_COMPOUND_SLC_TRANSPORTERS	-1.31726	-1.46308	-1.65045	-1.58961	-1.53423
REACTOME_AMINE_DERIVED_HORMONES	-2.82428	-2.99139	-2.73707	-3.05044	-2.8711
REACTOME_AMINE_LIGAND_BINDING_RECEPTORS	-3.10306	-3.01293	-3.2672	-3.40744	-3.13892
REACTOME_AMINO_ACID_AND_OLIGOPEPTIDE_SLC_TRANSPORTERS	-0.989236	-1.03358	-1.15188	-1.37652	-0.998451
REACTOME_AMINO_ACID_SYNTHESIS_AND_INTERCONVERSION_TRANSAMINATION	0.776522	1.02362	0.590794	0.946657	0.65385
REACTOME_AMINO_ACID_TRANSPORT_ACROSS_THE_PLASMA_MEMBRANE	-0.932797	-0.965964	-1.09807	-1.21361	-0.896431
REACTOME_AMYLOIDS	0.259123	0.419315	0.360923	0.686399	0.561379
REACTOME_ANDROGEN_BIOSYNTHESIS	-1.52309	-1.7147	-1.45645	-1.52511	-1.4605
REACTOME_ANTIGEN_ACTIVATES_B_CELL_RECEPTOR_LEADING_TO_GENERATION_OF_SECOND_MESSENGERS	0.320537	0.52191	0.622579	0.28338	0.356355
REACTOME_ANTIGEN_PRESENTATION_FOLDING_ASSEMBLY_AND_PEPTIDE_LOADING_OF_CLASS_I_MHC	1.00906	1.28581	1.80329	1.38287	1.14609
REACTOME_ANTIGEN_PROCESSING_CROSS_PRESENTATION	0.502016	0.603776	0.785184	0.701273	0.590626
REACTOME_ANTIGEN_PROCESSING_UBIQUITINATION_PROTEASOME_DEGRADATION	0.529769	0.349903	0.484861	0.561525	0.534545
REACTOME_ANTIVIRAL_MECHANISM_BY_IFN_STIMULATED_GENES	1.04469	0.756913	0.922098	0.925323	0.856387
REACTOME_APC_C_CDC20_MEDIATED_DEGRADATION_OF_CYCLIN_B	1.65895	1.74	1.7262	1.73157	1.64002
REACTOME_APC_C_CDC20_MEDIATED_DEGRADATION_OF_MITOTIC_PROTEINS	0.864767	0.823008	0.866839	0.876808	0.841415
REACTOME_APC_C_CDH1_MEDIATED_DEGRADATION_OF_CDC20_AND_OTHER_APC_C_CDH1_TARGETED_PROTEINS_IN_LATE_MITOSIS_EARLY_G1	0.912761	0.898144	0.847765	0.849255	0.867977
REACTOME_APC_CDC20_MEDIATED_DEGRADATION_OF_NEK2A	1.3049	1.50544	1.40202	1.32686	1.28295
REACTOME_APOBEC3G_MEDIATED_RESISTANCE_TO_HIV1_INFECTION	1.5636	0.718766	1.35464	1.31064	1.47972
REACTOME_APOPTOSIS	0.569252	0.533327	0.493923	0.423996	0.515609
REACTOME_APOPTOSIS_INDUCED_DNA_FRAGMENTATION	-0.0446401	-0.999682	-0.160345	-0.0891651	0.138658
REACTOME_APOPTOTIC_CLEAVAGE_OF_CELL_ADHESION_PROTEINS	1.82843	1.9687	1.80179	1.51938	1.72413
REACTOME_APOPTOTIC_CLEAVAGE_OF_CELLULAR_PROTEINS	0.877487	0.86469	0.744377	0.578749	0.75779
REACTOME_APOPTOTIC_EXECUTION_PHASE	0.732811	0.543874	0.626568	0.524035	0.700002
REACTOME_AQUAPORIN_MEDIATED_TRANSPORT	0.111105	0.206767	0.0732428	0.00937787	0.118606
REACTOME_ARMS_MEDIATED_ACTIVATION	0.363682	0.165714	0.580743	0.402605	0.446356
REACTOME_ASPARAGINE_N_LINKED_GLYCOSYLATION	0.373082	0.186037	0.346826	0.517115	0.524381
REACTOME_ASSEMBLY_OF_THE_PRE_REPLICATIVE_COMPLEX	0.499217	0.280352	0.440574	0.437429	0.485255
REACTOME_ASSOCIATION_OF_LICENSING_FACTORS_WITH_THE_PRE_REPLICATIVE_COMPLEX	1.03765	0.113963	0.870029	0.87145	0.813688
REACTOME_ASSOCIATION_OF_TRIC_CCT_WITH_TARGET_PROTEINS_DURING_BIOSYNTHESIS	1.32689	1.01864	1.04758	1.25947	1.2048
REACTOME_AUTODEGRADATION_OF_CDH1_BY_CDH1_APC_C	1.05221	1.00794	1.0401	0.961357	0.980087
REACTOME_AUTODEGRADATION_OF_THE_E3_UBIQUITIN_LIGASE_COP1	0.952202	0.79532	0.918492	0.881531	0.902504
REACTOME_AXON_GUIDANCE	-0.160219	-0.295673	-0.111253	-0.180441	-0.0464878
REACTOME_BASE_EXCISION_REPAIR	0.149885	-0.251957	0.0641658	0.0325994	0.153362
REACTOME_BASE_FREE_SUGAR_PHOSPHATE_REMOVAL_VIA_THE_SINGLE_NUCLEOTIDE_REPLACEMENT_PATHWAY	-0.316957	-0.749046	-0.418357	-0.351477	-0.117955
REACTOME_BASIGIN_INTERACTIONS	0.620237	0.471306	0.576416	0.30815	0.608558
REACTOME_BETA_DEFENSINS	-1.37241	-0.576173	-1.59956	-1.42135	-1.32619
REACTOME_BILE_ACID_AND_BILE_SALT_METABOLISM	-1.13965	-1.06366	-1.1416	-0.829867	-1.20899
REACTOME_BILE_SALT_AND_ORGANIC_ANION_SLC_TRANSPORTERS	-1.33062	-0.884449	-1.48537	-1.52436	-1.41866
REACTOME_BINDING_AND_ENTRY_OF_HIV_VIRION	-0.0627217	0.245317	0.540882	0.376983	0.160915
REACTOME_BIOLOGICAL_OXIDATIONS	-0.790774	-0.46321	-0.753643	-0.356437	-0.764063
REACTOME_BIOSYNTHESIS_OF_THE_N_GLYCAN_PRECURSOR_DOLICHOL_LIPID_LINKED_OLIGOSACCHARIDE_LLO_AND_TRANSFER_TO_A_NASCENT_PROTEIN	-0.649455	-0.473961	-0.488945	-0.191789	-0.166276
REACTOME_BMAL1_CLOCK_NPAS2_ACTIVATES_CIRCADIAN_EXPRESSION	0.753348	0.921698	0.460006	0.490421	0.606639
REACTOME_BOTULINUM_NEUROTOXICITY	-0.675305	-0.700292	-0.609122	-0.857339	-0.828982
REACTOME_BRANCHED_CHAIN_AMINO_ACID_CATABOLISM	0.757967	0.575441	0.47643	0.855321	0.624418
REACTOME_CA_DEPENDENT_EVENTS	-0.650716	-0.468481	-0.738368	-0.698296	-0.738943
REACTOME_CALNEXIN_CALRETICULIN_CYCLE	1.95352	1.21768	1.93014	2.06578	2.0416
REACTOME_CASPASE_MEDIATED_CLEAVAGE_OF_CYTOSKELETAL_PROTEINS	0.519006	0.368738	0.386858	-0.181678	0.290149
REACTOME_CD28_CO_STIMULATION	-0.138043	-0.0819818	0.124434	-0.205006	-0.126937
REACTOME_CD28_DEPENDENT_PI3K_AKT_SIGNALING	-0.422471	-0.120699	-0.0795004	-0.519322	-0.41926
REACTOME_CD28_DEPENDENT_VAV1_PATHWAY	0.53101	0.437857	0.622296	0.644882	0.649834
REACTOME_CDC6_ASSOCIATION_WITH_THE_ORC_ORIGIN_COMPLEX	0.22155	-1.11297	-0.0358438	0.081925	-0.0414389
REACTOME_CDK_MEDIATED_PHOSPHORYLATION_AND_REMOVAL_OF_CDC6	0.725602	0.597528	0.714605	0.686515	0.706828
REACTOME_CDT1_ASSOCIATION_WITH_THE_CDC6_ORC_ORIGIN_COMPLEX	0.671592	0.420186	0.666499	0.619303	0.634531
REACTOME_CELL_CELL_COMMUNICATION	-0.011795	-0.319916	-0.105116	-0.0837738	-0.0387999
REACTOME_CELL_CELL_JUNCTION_ORGANIZATION	-0.175502	-0.529546	-0.384606	-0.27462	-0.244066
REACTOME_CELL_CYCLE	0.501769	0.326772	0.397889	0.452981	0.497219
REACTOME_CELL_CYCLE_CHECKPOINTS	0.52575	0.403672	0.496046	0.509549	0.534782
REACTOME_CELL_CYCLE_MITOTIC	0.526345	0.364544	0.388958	0.427105	0.472703
REACTOME_CELL_DEATH_SIGNALLING_VIA_NRAGE_NRIF_AND_NADE	0.566185	0.695041	0.653785	0.706586	0.660068
REACTOME_CELL_EXTRACELLULAR_MATRIX_INTERACTIONS	1.21388	1.0475	1.14936	1.01455	1.14602
REACTOME_CELL_JUNCTION_ORGANIZATION	0.169565	-0.191214	-0.0479869	0.0256548	0.0782169
REACTOME_CELL_SURFACE_INTERACTIONS_AT_THE_VASCULAR_WALL	-0.229292	-0.193754	0.0707442	-0.0709493	-0.0977473
REACTOME_CGMP_EFFECTS	-1.07968	-0.854666	-1.30962	-1.28705	-1.19582
REACTOME_CHEMOKINE_RECEPTORS_BIND_CHEMOKINES	-1.77166	-0.938554	-1.26427	-1.26718	-1.58172
REACTOME_CHOLESTEROL_BIOSYNTHESIS	0.574786	0.57127	0.483629	0.322024	0.556489
REACTOME_CHONDROITIN_SULFATE_BIOSYNTHESIS	-1.12679	-1.41611	-0.495699	-0.745966	-0.725212
REACTOME_CHONDROITIN_SULFATE_DERMATAN_SULFATE_METABOLISM	-0.525951	-1.19958	-0.377518	-0.640654	-0.42618
REACTOME_CHROMOSOME_MAINTENANCE	0.166558	-0.124682	0.12426	0.20345	0.208311
REACTOME_CHYLOMICRON_MEDIATED_LIPID_TRANSPORT	-0.340886	0.148026	-0.478846	0.107649	-0.384719
REACTOME_CIRCADIAN_CLOCK	0.932734	1.01391	0.662833	0.626645	0.76654
REACTOME_CIRCADIAN_REPRESSION_OF_EXPRESSION_BY_REV_ERBA	0.969004	1.1309	0.695799	0.727508	0.816843
REACTOME_CITRIC_ACID_CYCLE_TCA_CYCLE	0.795419	0.687234	0.764207	0.907827	0.702874
REACTOME_CLASS_A1_RHODOPSIN_LIKE_RECEPTORS	-1.98661	-1.65714	-1.93398	-2.03023	-1.99365
REACTOME_CLASS_B_2_SECRETIN_FAMILY_RECEPTORS	-0.652128	-0.802822	-0.834082	-0.939761	-0.747912
REACTOME_CLASS_C_3_METABOTROPIC_GLUTAMATE_PHEROMONE_RECEPTORS	-2.04288	-1.77979	-1.93528	-2.07705	-1.67782
REACTOME_CLASS_I_MHC_MEDIATED_ANTIGEN_PROCESSING_PRESENTATION	0.527093	0.420536	0.597529	0.618436	0.561705
REACTOME_CLEAVAGE_OF_GROWING_TRANSCRIPT_IN_THE_TERMINATION_REGION_	1.16832	0.759683	0.918106	0.938285	1.13358
REACTOME_COLLAGEN_FORMATION	-0.418334	-0.222819	-0.0829066	-0.541666	-0.143845
REACTOME_COMMON_PATHWAY	-1.49781	-1.07816	-1.49311	-0.0423795	-1.53684
REACTOME_COMPLEMENT_CASCADE	-0.344018	0.0543204	0.0938615	0.452927	-0.285101
REACTOME_CONVERSION_FROM_APC_C_CDC20_TO_APC_C_CDH1_IN_LATE_ANAPHASE	1.63008	1.48915	1.60949	1.53737	1.39987
REACTOME_COPI_MEDIATED_TRANSPORT	1.38714	0.634551	1.39011	1.08492	1.22139
REACTOME_COSTIMULATION_BY_THE_CD28_FAMILY	-0.385059	-0.121169	0.0954299	-0.188888	-0.351304
REACTOME_CREATION_OF_C4_AND_C2_ACTIVATORS	-0.273875	0.758468	0.445244	0.805527	0.220743
REACTOME_CREB_PHOSPHORYLATION_THROUGH_THE_ACTIVATION_OF_CAMKII	-0.210895	-0.314099	-0.466403	-0.477619	-0.292559
REACTOME_CREB_PHOSPHORYLATION_THROUGH_THE_ACTIVATION_OF_RAS	0.0686617	0.150954	0.160517	-0.178364	0.0639348
REACTOME_CRMPS_IN_SEMA3A_SIGNALING	-1.70296	-2.35719	-1.68007	-2.03619	-1.77877
REACTOME_CROSS_PRESENTATION_OF_SOLUBLE_EXOGENOUS_ANTIGENS_ENDOSOMES	0.518036	0.593005	0.583001	0.521209	0.492898
REACTOME_CS_DS_DEGRADATION	-0.0231036	-0.219325	0.757877	0.300149	0.383245
REACTOME_CTLA4_INHIBITORY_SIGNALING	0.291438	0.375163	0.439335	0.277287	0.377398
REACTOME_CTNNB1_PHOSPHORYLATION_CASCADE	1.01055	0.919796	0.899547	1.01749	1.14506
REACTOME_CYCLIN_A_B1_ASSOCIATED_EVENTS_DURING_G2_M_TRANSITION	0.7719	0.615615	0.705585	0.774324	0.899589
REACTOME_CYCLIN_E_ASSOCIATED_EVENTS_DURING_G1_S_TRANSITION_	0.844209	0.753503	0.798676	0.821547	0.869102
REACTOME_CYTOCHROME_P450_ARRANGED_BY_SUBSTRATE_TYPE	-2.05394	-1.71351	-1.98887	-1.52381	-1.75335
REACTOME_CYTOKINE_SIGNALING_IN_IMMUNE_SYSTEM	-0.0733596	-0.00494193	0.0286025	-0.0597161	-0.10887
REACTOME_CYTOSOLIC_SULFONATION_OF_SMALL_MOLECULES	-0.616836	-0.399793	-0.538287	-0.456872	-0.896247
REACTOME_CYTOSOLIC_TRNA_AMINOACYLATION	1.8301	2.17065	1.80501	1.88699	1.76927
REACTOME_DAG_AND_IP3_SIGNALING	-0.475058	-0.305884	-0.63642	-0.546743	-0.596758
REACTOME_DARPP_32_EVENTS	0.569523	0.62004	0.784403	0.683723	0.724289
REACTOME_DCC_MEDIATED_ATTRACTIVE_SIGNALING	0.941258	0.951773	0.908783	0.850729	0.988873
REACTOME_DEADENYLATION_DEPENDENT_MRNA_DECAY	1.35162	1.39626	1.12495	1.23168	1.09157
REACTOME_DEADENYLATION_OF_MRNA	1.76485	1.59472	1.56993	1.66027	1.51295
REACTOME_DEFENSINS	-1.64403	-0.851498	-1.91789	-1.72322	-1.61684
REACTOME_DEGRADATION_OF_THE_EXTRACELLULAR_MATRIX	-1.55547	-1.44374	-1.42047	-1.31724	-1.4051
REACTOME_DEPOSITION_OF_NEW_CENPA_CONTAINING_NUCLEOSOMES_AT_THE_CENTROMERE	0.514734	0.106258	0.509537	0.659107	0.632511
REACTOME_DESTABILIZATION_OF_MRNA_BY_AUF1_HNRNP_D0	0.957846	0.940299	0.986483	0.928489	0.938452
REACTOME_DESTABILIZATION_OF_MRNA_BY_BRF1	1.37937	1.42802	1.24454	1.32194	1.24114
REACTOME_DESTABILIZATION_OF_MRNA_BY_KSRP	1.17474	1.12731	1.00516	1.08454	0.914598
REACTOME_DESTABILIZATION_OF_MRNA_BY_TRISTETRAPROLIN_TTP	1.18563	0.98	0.927954	1.0027	0.964087
REACTOME_DEVELOPMENTAL_BIOLOGY	-0.276841	-0.435564	-0.307126	-0.335089	-0.189054
REACTOME_DIABETES_PATHWAYS	0.5561	0.563954	0.606934	0.503032	0.619051
REACTOME_DIGESTION_OF_DIETARY_CARBOHYDRATE	-0.0945238	0.692669	0.156996	-0.334091	0.120473
REACTOME_DNA_REPAIR	0.858129	0.650346	0.703857	0.699356	0.848284
REACTOME_DNA_REPLICATION	0.174316	-0.00200006	0.0507476	0.0172049	0.129771
REACTOME_DNA_STRAND_ELONGATION	-0.197366	-0.278321	-0.36879	-0.350464	-0.368698
REACTOME_DOPAMINE_NEUROTRANSMITTER_RELEASE_CYCLE	-1.78991	-1.646	-1.86403	-2.119	-2.15091
REACTOME_DOUBLE_STRAND_BREAK_REPAIR	0.362802	-0.212227	0.0140301	0.113319	0.284318
REACTOME_DOWNREGULATION_OF_ERBB2_ERBB3_SIGNALING	0.982502	0.928972	0.851164	0.869553	0.874613
REACTOME_DOWNREGULATION_OF_SMAD2_3_SMAD4_TRANSCRIPTIONAL_ACTIVITY	1.79684	1.31348	1.71623	1.67851	1.69938
REACTOME_DOWNREGULATION_OF_TGF_BETA_RECEPTOR_SIGNALING	0.880159	0.614651	0.8687	0.703553	0.895429
REACTOME_DOWNSTREAM_SIGNAL_TRANSDUCTION	-0.257013	-0.21976	-0.220381	-0.280256	-0.27818
REACTOME_DOWNSTREAM_SIGNALING_EVENTS_OF_B_CELL_RECEPTOR_BCR	0.427437	0.329054	0.375069	0.254832	0.418027
REACTOME_DOWNSTREAM_SIGNALING_OF_ACTIVATED_FGFR	-0.203879	-0.168558	-0.229484	-0.327826	-0.25614
REACTOME_DOWNSTREAM_TCR_SIGNALING	-0.0509934	0.0756609	0.516687	0.295353	0.0862162
REACTOME_DSCAM_INTERACTIONS	-0.518682	-0.893787	-0.888891	-0.620334	-0.654678
REACTOME_E2F_ENABLED_INHIBITION_OF_PRE_REPLICATION_COMPLEX_FORMATION	0.225766	-0.509984	0.239596	0.511035	0.384529
REACTOME_E2F_MEDIATED_REGULATION_OF_DNA_REPLICATION	0.0520825	-0.539458	-0.0897359	0.118214	0.0531127
REACTOME_EARLY_PHASE_OF_HIV_LIFE_CYCLE	0.932146	0.818804	0.978605	0.820364	0.990703
REACTOME_EFFECTS_OF_PIP2_HYDROLYSIS	-1.8827	-1.89755	-2.01123	-1.99164	-1.99819
REACTOME_EGFR_DOWNREGULATION	0.960563	1.35629	1.08462	1.14655	1.14726
REACTOME_EICOSANOID_LIGAND_BINDING_RECEPTORS	-1.63127	-1.2859	-1.59633	-2.0827	-1.86646
REACTOME_ELEVATION_OF_CYTOSOLIC_CA2_LEVELS	-0.255132	0.530864	-0.285436	-0.174425	-0.17616
REACTOME_ELONGATION_ARREST_AND_RECOVERY	2.05067	2.04127	1.95208	2.06769	2.05535
REACTOME_ENDOGENOUS_STEROLS	-1.91214	-1.44527	-1.79911	-2.07345	-1.81466
REACTOME_ENDOSOMAL_SORTING_COMPLEX_REQUIRED_FOR_TRANSPORT_ESCRT	0.491156	0.565673	0.539173	0.67647	0.624089
REACTOME_ENDOSOMAL_VACUOLAR_PATHWAY	0.467594	1.8466	1.70661	1.22197	0.834303
REACTOME_ENERGY_DEPENDENT_REGULATION_OF_MTOR_BY_LKB1_AMPK	0.824096	0.850583	0.387002	0.550498	0.721009
REACTOME_ENOS_ACTIVATION_AND_REGULATION	0.86939	0.929186	1.33282	1.09275	0.953624
REACTOME_ER_PHAGOSOME_PATHWAY	0.739648	0.64611	0.912678	0.890053	0.781635
REACTOME_ERK_MAPK_TARGETS	0.135818	-0.104431	-0.0791722	-0.133147	-0.0313823
REACTOME_ERKS_ARE_INACTIVATED	-0.364548	-0.167265	-0.390492	-0.423904	-0.210118
REACTOME_ETHANOL_OXIDATION	0.23776	1.18694	0.213769	0.70959	0.199292
REACTOME_EXTENSION_OF_TELOMERES	-0.206137	-0.65378	-0.358257	-0.389326	-0.475467
REACTOME_EXTRACELLULAR_MATRIX_ORGANIZATION	-0.788105	-0.625403	-0.519393	-0.805176	-0.558069
REACTOME_EXTRINSIC_PATHWAY_FOR_APOPTOSIS	-0.253335	-0.224601	-0.421433	-1.0021	-0.867632
REACTOME_FACILITATIVE_NA_INDEPENDENT_GLUCOSE_TRANSPORTERS	-1.12352	-0.688298	-1.17945	-0.666767	-1.16859
REACTOME_FACTORS_INVOLVED_IN_MEGAKARYOCYTE_DEVELOPMENT_AND_PLATELET_PRODUCTION	-0.0696872	-0.0283112	-0.143818	-0.147686	-0.0445534
REACTOME_FANCONI_ANEMIA_PATHWAY	0.511691	0.489188	0.418191	0.288856	0.540031
REACTOME_FATTY_ACID_TRIACYLGLYCEROL_AND_KETONE_BODY_METABOLISM	0.0603195	-0.0889114	-0.164552	0.067747	0.046463
REACTOME_FATTY_ACYL_COA_BIOSYNTHESIS	-0.107344	-0.108691	-0.154987	0.0301337	-0.180752
REACTOME_FGFR_LIGAND_BINDING_AND_ACTIVATION	-1.30531	-1.50329	-1.40028	-1.59381	-1.49413
REACTOME_FGFR1_LIGAND_BINDING_AND_ACTIVATION	-1.37273	-1.54956	-1.54923	-1.64509	-1.62413
REACTOME_FGFR2C_LIGAND_BINDING_AND_ACTIVATION	-1.26019	-1.45311	-1.47207	-1.38824	-1.53018
REACTOME_FGFR4_LIGAND_BINDING_AND_ACTIVATION	-1.44284	-1.40737	-1.70664	-1.609	-1.6154
REACTOME_FORMATION_OF_ATP_BY_CHEMIOSMOTIC_COUPLING	2.43007	2.66214	2.46901	2.50958	2.58792
REACTOME_FORMATION_OF_FIBRIN_CLOT_CLOTTING_CASCADE	-0.588822	-0.105198	-0.471582	0.237051	-0.648037
REACTOME_FORMATION_OF_INCISION_COMPLEX_IN_GG_NER	1.42953	1.35179	1.29669	1.28195	1.54729
REACTOME_FORMATION_OF_RNA_POL_II_ELONGATION_COMPLEX_	2.02506	2.08197	1.94098	1.9587	2.02816
REACTOME_FORMATION_OF_THE_HIV1_EARLY_ELONGATION_COMPLEX	2.14544	2.35795	2.10092	2.00495	2.16794
REACTOME_FORMATION_OF_THE_TERNARY_COMPLEX_AND_SUBSEQUENTLY_THE_43S_COMPLEX	2.59492	2.60911	2.62855	2.64546	2.58037
REACTOME_FORMATION_OF_TRANSCRIPTION_COUPLED_NER_TC_NER_REPAIR_COMPLEX	1.73556	1.60347	1.80268	1.72483	1.82649
REACTOME_FORMATION_OF_TUBULIN_FOLDING_INTERMEDIATES_BY_CCT_TRIC	0.9748	0.724114	0.791386	0.998242	1.03192
REACTOME_FRS2_MEDIATED_CASCADE	-0.397281	-0.670429	-0.436609	-0.497851	-0.44328
REACTOME_G_ALPHA_I_SIGNALLING_EVENTS	-1.17153	-0.861115	-1.06854	-1.12645	-1.23155
REACTOME_G_ALPHA_Q_SIGNALLING_EVENTS	-1.48398	-1.33759	-1.47506	-1.50556	-1.49953
REACTOME_G_ALPHA_S_SIGNALLING_EVENTS	-1.3091	-1.20966	-1.43264	-1.53959	-1.36376
REACTOME_G_ALPHA_Z_SIGNALLING_EVENTS	-0.044436	0.0473889	-0.0564304	-0.0599833	-0.0701467
REACTOME_G_ALPHA1213_SIGNALLING_EVENTS	0.0390326	0.047274	0.155774	0.13696	0.161856
REACTOME_G_BETA_GAMMA_SIGNALLING_THROUGH_PI3KGAMMA	0.264984	0.126852	0.328274	0.129853	0.195786
REACTOME_G_BETA_GAMMA_SIGNALLING_THROUGH_PLC_BETA	0.777164	0.513575	0.675065	0.596701	0.630793
REACTOME_G_PROTEIN_ACTIVATION	0.565778	0.282326	0.41287	0.383277	0.382441
REACTOME_G_PROTEIN_BETA_GAMMA_SIGNALLING	0.366799	0.207769	0.378131	0.187816	0.269492
REACTOME_G0_AND_EARLY_G1	0.219958	-0.639471	0.0258289	0.513853	0.30925
REACTOME_G1_PHASE	0.913806	0.669809	0.699275	0.786023	0.882791
REACTOME_G1_S_SPECIFIC_TRANSCRIPTION	-0.605448	-0.986392	-0.673697	-0.138953	-0.183866
REACTOME_G1_S_TRANSITION	0.38561	0.132296	0.312677	0.39021	0.412905
REACTOME_G2_M_CHECKPOINTS	0.0407373	-0.202343	-0.0416875	0.0333537	0.101117
REACTOME_G2_M_DNA_DAMAGE_CHECKPOINT	1.23643	1.39806	1.1319	1.1758	1.34883
REACTOME_GAB1_SIGNALOSOME	-0.171054	-0.035178	-0.133782	-0.415453	-0.147114
REACTOME_GABA_A_RECEPTOR_ACTIVATION	-2.64816	-2.4749	-3.0763	-2.94132	-2.27069
REACTOME_GABA_B_RECEPTOR_ACTIVATION	-0.238991	-0.115791	-0.280023	-0.311961	-0.345053
REACTOME_GABA_RECEPTOR_ACTIVATION	-0.839519	-0.786765	-0.963229	-0.994368	-0.864998
REACTOME_GABA_SYNTHESIS_RELEASE_REUPTAKE_AND_DEGRADATION	-0.383962	0.0343209	-0.529103	-0.61696	-0.617343
REACTOME_GAMMA_CARBOXYLATION_TRANSPORT_AND_AMINO_TERMINAL_CLEAVAGE_OF_PROTEINS	-1.29699	-1.53473	-1.03194	-0.790136	-1.27099
REACTOME_GAP_JUNCTION_ASSEMBLY	-2.73879	-2.9563	-3.00374	-2.56317	-2.6372
REACTOME_GAP_JUNCTION_DEGRADATION	0.56478	0.721049	0.794746	0.967723	0.979099
REACTOME_GAP_JUNCTION_TRAFFICKING	-1.24104	-1.40437	-1.32413	-1.00472	-1.12272
REACTOME_GASTRIN_CREB_SIGNALLING_PATHWAY_VIA_PKC_AND_MAPK	-1.29237	-1.20057	-1.28737	-1.32625	-1.29845
REACTOME_GENERATION_OF_SECOND_MESSENGER_MOLECULES	-0.424907	-0.0173832	0.496333	0.196739	-0.327483
REACTOME_GENERIC_TRANSCRIPTION_PATHWAY	0.536648	0.482665	0.343009	0.25972	0.394915
REACTOME_GLOBAL_GENOMIC_NER_GG_NER	0.871969	0.759344	0.747054	0.791021	0.882143
REACTOME_GLUCAGON_SIGNALING_IN_METABOLIC_REGULATION	0.176467	0.296287	0.0924945	0.136988	0.0519214
REACTOME_GLUCAGON_TYPE_LIGAND_RECEPTORS	-0.370525	-0.391806	-0.430425	-0.535802	-0.439352
REACTOME_GLUCONEOGENESIS	-0.396391	-0.401084	-0.454894	-0.322458	-0.408927
REACTOME_GLUCOSE_METABOLISM	-0.283309	-0.32409	-0.331549	-0.288783	-0.256458
REACTOME_GLUCOSE_TRANSPORT	0.656414	0.57165	0.310172	0.578366	0.568934
REACTOME_GLUCURONIDATION	-1.10687	-0.824122	-0.686513	0.26289	-1.47517
REACTOME_GLUTAMATE_NEUROTRANSMITTER_RELEASE_CYCLE	-0.616516	-0.366271	-0.699106	-1.13134	-0.86177
REACTOME_GLUTATHIONE_CONJUGATION	0.653472	0.968702	0.532448	0.933506	0.758545
REACTOME_GLYCEROPHOSPHOLIPID_BIOSYNTHESIS	0.00677044	-0.342187	-0.205593	-0.24857	-0.148132
REACTOME_GLYCOGEN_BREAKDOWN_GLYCOGENOLYSIS	-0.947657	-1.21908	-0.691785	-0.96275	-0.719609
REACTOME_GLYCOLYSIS	0.0915176	0.168916	-0.299576	0.0277645	-0.0340134
REACTOME_GLYCOPROTEIN_HORMONES	-1.01958	-0.59087	-1.14588	-1.31971	-1.24853
REACTOME_GLYCOSAMINOGLYCAN_METABOLISM	-0.944607	-1.27652	-0.835708	-0.960817	-0.77115
REACTOME_GLYCOSPHINGOLIPID_METABOLISM	-0.363655	-0.406226	-0.419999	-0.266206	-0.394299
REACTOME_GOLGI_ASSOCIATED_VESICLE_BIOGENESIS	0.747403	0.873114	0.768101	0.710772	0.8329
REACTOME_GPCR_DOWNSTREAM_SIGNALING	-1.63609	-1.23515	-1.67484	-1.72611	-1.67626
REACTOME_GPCR_LIGAND_BINDING	-1.69002	-1.48004	-1.69296	-1.79361	-1.70608
REACTOME_GPVI_MEDIATED_ACTIVATION_CASCADE	0.194457	0.538333	0.628953	0.283381	0.366311
REACTOME_GRB2_EVENTS_IN_ERBB2_SIGNALING	-0.0957368	-0.238167	-0.0597178	-0.0807027	0.114339
REACTOME_GRB2_SOS_PROVIDES_LINKAGE_TO_MAPK_SIGNALING_FOR_INTERGRINS_	-0.242589	-0.174707	0.0202519	1.09433	-0.0804748
REACTOME_GROWTH_HORMONE_RECEPTOR_SIGNALING	-1.50468	-1.76796	-1.39163	-1.4266	-1.72396
REACTOME_HDL_MEDIATED_LIPID_TRANSPORT	-0.581382	-0.272208	-0.69264	0.0983095	-0.571117
REACTOME_HEMOSTASIS	-0.113357	0.0582942	-0.0274071	-0.0460537	-0.0596324
REACTOME_HEPARAN_SULFATE_HEPARIN_HS_GAG_METABOLISM	-0.911364	-1.40331	-0.85994	-1.14724	-0.740902
REACTOME_HIGHLY_CALCIUM_PERMEABLE_POSTSYNAPTIC_NICOTINIC_ACETYLCHOLINE_RECEPTORS	-2.35629	-1.88318	-2.64147	-2.22734	-2.19075
REACTOME_HIV_INFECTION	0.966698	0.869042	0.894191	0.880074	0.983541
REACTOME_HIV_LIFE_CYCLE	1.31306	1.22685	1.19749	1.17815	1.33737
REACTOME_HOMOLOGOUS_RECOMBINATION_REPAIR_OF_REPLICATION_INDEPENDENT_DOUBLE_STRAND_BREAKS	-0.00576386	-0.888077	-0.470673	-0.347437	-0.211236
REACTOME_HORMONE_LIGAND_BINDING_RECEPTORS	-1.84221	-1.52536	-2.04559	-1.95816	-1.88206
REACTOME_HORMONE_SENSITIVE_LIPASE_HSL_MEDIATED_TRIACYLGLYCEROL_HYDROLYSIS	-0.639568	-1.29275	-0.488674	-0.502565	0.0180824
REACTOME_HOST_INTERACTIONS_OF_HIV_FACTORS	0.728231	0.528528	0.641499	0.668818	0.721567
REACTOME_HS_GAG_BIOSYNTHESIS	-0.723139	-1.0899	-0.87408	-1.05325	-0.542112
REACTOME_HS_GAG_DEGRADATION	-0.743949	-1.1207	-0.95678	-0.987512	-0.610052
REACTOME_HYALURONAN_METABOLISM	-0.22615	-0.116288	-0.253358	-0.19306	-0.298888
REACTOME_HYALURONAN_UPTAKE_AND_DEGRADATION	0.18866	0.461719	0.396622	0.372561	0.170898
REACTOME_IKK_COMPLEX_RECRUITMENT_MEDIATED_BY_RIP1	-1.61209	-1.32146	-0.778043	-0.763566	-1.09106
REACTOME_IL_2_SIGNALING	-0.322894	-0.114056	-0.112333	-0.167305	-0.222437
REACTOME_IL_3_5_AND_GM_CSF_SIGNALING	-0.124126	0.151033	0.0740441	-0.0151331	-0.145725
REACTOME_IL_6_SIGNALING	-0.149342	-0.374399	0.103762	-0.0192511	-0.679553
REACTOME_IL_7_SIGNALING	-0.465371	0.820074	0.542213	0.45854	0.182104
REACTOME_IL_RECEPTOR_SHC_SIGNALING	-0.366584	0.048579	-0.0748682	-0.292367	-0.344354
REACTOME_IL1_SIGNALING	-0.205895	-0.499248	-0.230343	-0.406408	-0.207488
REACTOME_IMMUNE_SYSTEM	-0.00594915	0.098993	0.0686478	0.0354849	0.0100314
REACTOME_IMMUNOREGULATORY_INTERACTIONS_BETWEEN_A_LYMPHOID_AND_A_NON_LYMPHOID_CELL	-1.16235	-0.54139	-0.655862	-1.0171	-1.0247
REACTOME_INCRETIN_SYNTHESIS_SECRETION_AND_INACTIVATION	0.107059	0.284522	0.244026	-0.00227297	0.147225
REACTOME_INFLAMMASOMES	0.221541	0.672699	0.29292	0.226791	0.397123
REACTOME_INFLUENZA_LIFE_CYCLE	2.52527	2.64987	2.47216	2.51372	2.51159
REACTOME_INFLUENZA_VIRAL_RNA_TRANSCRIPTION_AND_REPLICATION	2.90955	3.2312	2.92235	2.93137	2.89253
REACTOME_INHIBITION_OF_INSULIN_SECRETION_BY_ADRENALINE_NORADRENALINE	0.643115	0.411839	0.547628	0.506484	0.550543
REACTOME_INHIBITION_OF_REPLICATION_INITIATION_OF_DAMAGED_DNA_BY_RB1_E2F1	0.0599305	-0.91397	-0.346972	-0.611146	-0.577286
REACTOME_INHIBITION_OF_THE_PROTEOLYTIC_ACTIVITY_OF_APC_C_REQUIRED_FOR_THE_ONSET_OF_ANAPHASE_BY_MITOTIC_SPINDLE_CHECKPOINT_COMPONENTS	1.03579	1.06441	1.09793	1.02326	0.934829
REACTOME_INHIBITION_OF_VOLTAGE_GATED_CA2_CHANNELS_VIA_GBETA_GAMMA_SUBUNITS	-0.301356	-0.450829	-0.306351	-0.366472	-0.39986
REACTOME_INITIAL_TRIGGERING_OF_COMPLEMENT	0.437824	1.08206	1.06789	1.13593	0.607927
REACTOME_INNATE_IMMUNE_SYSTEM	-0.300533	-0.0435364	-0.276321	-0.244036	-0.286655
REACTOME_INSULIN_RECEPTOR_RECYCLING	0.0919255	-0.0137146	-0.00581138	-0.07215	0.0108599
REACTOME_INSULIN_RECEPTOR_SIGNALLING_CASCADE	0.0956721	-0.022542	0.00217757	-0.0364065	0.0393116
REACTOME_INSULIN_SYNTHESIS_AND_PROCESSING	-0.0894919	-0.616763	0.0710527	-0.468802	-0.199633
REACTOME_INTEGRATION_OF_ENERGY_METABOLISM	-0.327888	-0.366425	-0.437106	-0.410282	-0.390206
REACTOME_INTEGRATION_OF_PROVIRUS	1.89401	1.53421	1.7965	1.79962	1.99928
REACTOME_INTEGRIN_ALPHAIIB_BETA3_SIGNALING	-0.395681	-0.126306	-0.151369	0.454379	-0.202161
REACTOME_INTEGRIN_CELL_SURFACE_INTERACTIONS	-0.187157	-0.165941	-0.0426537	0.163826	-0.052711
REACTOME_INTERACTION_BETWEEN_L1_AND_ANKYRINS	-1.55755	-1.6837	-1.60961	-1.7587	-1.54749
REACTOME_INTERACTIONS_OF_VPR_WITH_HOST_CELLULAR_PROTEINS	0.818998	0.253891	0.464928	0.617379	0.758324
REACTOME_INTERFERON_ALPHA_BETA_SIGNALING	-0.588987	-0.469382	-0.425919	-0.753292	-0.794573
REACTOME_INTERFERON_GAMMA_SIGNALING	-0.419624	0.189264	0.212235	-0.0851255	-0.371128
REACTOME_INTERFERON_SIGNALING	0.205356	0.344181	0.330463	0.195452	0.0852066
REACTOME_INTRINSIC_PATHWAY	-0.413682	-0.0286882	-0.0812364	0.213706	-0.487739
REACTOME_INTRINSIC_PATHWAY_FOR_APOPTOSIS	0.300159	0.317369	0.16637	0.284385	0.279423
REACTOME_INWARDLY_RECTIFYING_K_CHANNELS	-0.706873	-0.8328	-0.690048	-0.69185	-0.715253
REACTOME_ION_CHANNEL_TRANSPORT	-1.42162	-1.27353	-1.53272	-1.72771	-1.40433
REACTOME_ION_TRANSPORT_BY_P_TYPE_ATPASES	-0.676826	-0.465411	-0.696015	-1.04393	-0.737116
REACTOME_IONOTROPIC_ACTIVITY_OF_KAINATE_RECEPTORS	0.418743	0.644583	0.529427	0.281688	0.634153
REACTOME_IRAK1_RECRUITS_IKK_COMPLEX	-0.0966119	-0.317306	-0.203477	0.157215	0.02824
REACTOME_IRAK2_MEDIATED_ACTIVATION_OF_TAK1_COMPLEX_UPON_TLR7_8_OR_9_STIMULATION	1.1507	0.246766	0.754338	1.06005	0.898192
REACTOME_IRON_UPTAKE_AND_TRANSPORT	0.332852	0.330406	0.344156	0.239851	0.218825
REACTOME_JNK_C_JUN_KINASES_PHOSPHORYLATION_AND_ACTIVATION_MEDIATED_BY_ACTIVATED_HUMAN_TAK1	-0.520188	-0.973717	-0.847276	-0.599188	-0.623022
REACTOME_KERATAN_SULFATE_BIOSYNTHESIS	-1.39383	-1.69252	-1.175	-1.05365	-0.990924
REACTOME_KERATAN_SULFATE_DEGRADATION	-0.233349	-0.575693	0.610172	0.501553	0.527023
REACTOME_KERATAN_SULFATE_KERATIN_METABOLISM	-0.861126	-1.12184	-0.657382	-0.550969	-0.50752
REACTOME_KINESINS	-0.186392	-0.580914	-0.40487	-0.452216	-0.0127586
REACTOME_L1CAM_INTERACTIONS	0.19289	0.0926175	0.156001	0.0219048	0.162525
REACTOME_LAGGING_STRAND_SYNTHESIS	0.0619875	-0.320581	-0.138481	-0.260661	-0.336496
REACTOME_LATE_PHASE_OF_HIV_LIFE_CYCLE	1.35927	1.27621	1.22377	1.22192	1.3797
REACTOME_LATENT_INFECTION_OF_HOMO_SAPIENS_WITH_MYCOBACTERIUM_TUBERCULOSIS	-0.515689	-0.481193	-0.595057	-0.718078	-0.606735
REACTOME_LIGAND_GATED_ION_CHANNEL_TRANSPORT	-2.82705	-2.69366	-3.15908	-2.99896	-2.67612
REACTOME_LIPID_DIGESTION_MOBILIZATION_AND_TRANSPORT	-0.81981	-0.768698	-0.854581	-0.432877	-0.598813
REACTOME_LIPOPROTEIN_METABOLISM	-0.676581	-0.315006	-0.738999	-0.150904	-0.599706
REACTOME_LOSS_OF_NLP_FROM_MITOTIC_CENTROSOMES	1.26008	1.34322	1.10177	1.19928	1.21297
REACTOME_LYSOSOME_VESICLE_BIOGENESIS	0.549991	0.977212	0.785521	0.618879	0.687669
REACTOME_M_G1_TRANSITION	0.119993	-0.265735	0.0426939	0.0432195	0.0337359
REACTOME_MAP_KINASE_ACTIVATION_IN_TLR_CASCADE	0.114277	-0.261078	-0.103253	-0.128319	-0.0790735
REACTOME_MAPK_TARGETS_NUCLEAR_EVENTS_MEDIATED_BY_MAP_KINASES	0.355464	0.146444	0.139294	0.0381089	0.123945
REACTOME_MEIOSIS	-0.00106099	-0.140197	0.0187852	0.193421	0.212833
REACTOME_MEIOTIC_RECOMBINATION	0.0234284	-0.18869	0.0413333	0.303911	0.272038
REACTOME_MEIOTIC_SYNAPSIS	0.063211	-0.10836	0.125834	0.284826	0.341557
REACTOME_MEMBRANE_BINDING_AND_TARGETTING_OF_GAG_PROTEINS	0.896201	1.03473	0.86583	0.790016	1.00916
REACTOME_MEMBRANE_TRAFFICKING	0.346881	0.290497	0.388097	0.318452	0.401322
REACTOME_METABOLISM_OF_AMINO_ACIDS_AND_DERIVATIVES	-0.12903	-0.171771	-0.245761	-0.157138	-0.264376
REACTOME_METABOLISM_OF_CARBOHYDRATES	-0.431297	-0.544883	-0.447891	-0.48039	-0.359674
REACTOME_METABOLISM_OF_LIPIDS_AND_LIPOPROTEINS	-0.189256	-0.264711	-0.295396	-0.193151	-0.17969
REACTOME_METABOLISM_OF_MRNA	2.03606	2.10808	1.95728	2.00083	1.94966
REACTOME_METABOLISM_OF_NON_CODING_RNA	1.08907	0.874262	0.858829	1.01623	1.04734
REACTOME_METABOLISM_OF_NUCLEOTIDES	0.262696	0.155858	0.269044	0.304627	0.351867
REACTOME_METABOLISM_OF_POLYAMINES	0.978992	0.58981	0.813013	0.984725	0.802002
REACTOME_METABOLISM_OF_PORPHYRINS	-0.0855935	-0.0122373	-0.151318	-0.0120379	-0.169806
REACTOME_METABOLISM_OF_PROTEINS	0.996598	0.934349	1.00649	1.09533	1.09828
REACTOME_METABOLISM_OF_RNA	1.87426	1.8899	1.77998	1.83849	1.80228
REACTOME_METABOLISM_OF_STEROID_HORMONES_AND_VITAMINS_A_AND_D	-1.55775	-1.29302	-1.63059	-1.44953	-1.41361
REACTOME_METABOLISM_OF_VITAMINS_AND_COFACTORS	0.388881	0.269461	0.349177	0.462539	0.496493
REACTOME_METAL_ION_SLC_TRANSPORTERS	-0.011916	0.0498442	0.0289186	-0.187962	-0.130418
REACTOME_MHC_CLASS_II_ANTIGEN_PRESENTATION	0.506336	0.547747	0.724854	0.687228	0.57225
REACTOME_MICRORNA_MIRNA_BIOGENESIS	1.90717	1.79283	1.92582	1.94799	1.8355
REACTOME_MITOCHONDRIAL_FATTY_ACID_BETA_OXIDATION	0.537007	0.378655	0.226754	0.282826	0.487974
REACTOME_MITOCHONDRIAL_PROTEIN_IMPORT	0.337998	0.00921435	0.236297	0.505897	0.492626
REACTOME_MITOCHONDRIAL_TRNA_AMINOACYLATION	0.453709	0.859712	0.575961	0.527428	0.527786
REACTOME_MITOTIC_G1_G1_S_PHASES	0.452487	0.0979164	0.331293	0.443406	0.42845
REACTOME_MITOTIC_G2_G2_M_PHASES	0.964983	0.965652	0.792129	0.884748	0.884967
REACTOME_MITOTIC_M_M_G1_PHASES	0.147433	-0.0879706	0.0250994	-0.0128154	0.107806
REACTOME_MITOTIC_PROMETAPHASE	0.147232	0.0244892	-0.0119974	-0.080376	0.148879
REACTOME_MRNA_3_END_PROCESSING	1.37288	0.887432	1.08254	1.09232	1.30843
REACTOME_MRNA_CAPPING	2.10668	2.2618	2.06551	1.93916	2.14273
REACTOME_MRNA_DECAY_BY_3_TO_5_EXORIBONUCLEASE	0.639839	0.67434	0.303553	0.427327	0.35406
REACTOME_MRNA_DECAY_BY_5_TO_3_EXORIBONUCLEASE	1.32835	1.69859	1.16123	1.24966	1.07961
REACTOME_MRNA_PROCESSING	1.64393	1.47153	1.50385	1.52041	1.64211
REACTOME_MRNA_SPLICING	1.96189	1.76478	1.80224	1.8137	1.92832
REACTOME_MRNA_SPLICING_MINOR_PATHWAY	1.81381	1.59301	1.55901	1.62759	1.65242
REACTOME_MTORC1_MEDIATED_SIGNALLING	2.08857	2.61328	2.21563	1.85295	1.90582
REACTOME_MUSCLE_CONTRACTION	0.471883	0.629761	0.719117	0.402187	0.611395
REACTOME_MYD88_MAL_CASCADE_INITIATED_ON_PLASMA_MEMBRANE	-0.00244204	-0.0171081	-0.0147545	-0.0638423	-0.0194215
REACTOME_MYOGENESIS	0.0902156	-0.687963	-0.256134	-0.20723	0.145029
REACTOME_N_GLYCAN_ANTENNAE_ELONGATION	-1.16579	-2.19375	-1.77938	-1.23803	-1.27271
REACTOME_N_GLYCAN_ANTENNAE_ELONGATION_IN_THE_MEDIAL_TRANS_GOLGI	-1.40583	-2.27846	-1.83029	-1.24191	-1.42485
REACTOME_N_GLYCAN_TRIMMING_IN_THE_ER_AND_CALNEXIN_CALRETICULIN_CYCLE	1.94619	1.1079	1.8605	2.02986	1.99079
REACTOME_NA_CL_DEPENDENT_NEUROTRANSMITTER_TRANSPORTERS	-1.74497	-1.92387	-1.97708	-2.1503	-1.98701
REACTOME_NCAM_SIGNALING_FOR_NEURITE_OUT_GROWTH	-0.571971	-1.02014	-0.549904	-0.612418	-0.413
REACTOME_NCAM1_INTERACTIONS	-0.939202	-1.04627	-0.783319	-1.05695	-0.687345
REACTOME_NEF_MEDIATED_DOWNREGULATION_OF_MHC_CLASS_I_COMPLEX_CELL_SURFACE_EXPRESSION	0.660427	1.29943	0.949952	0.849246	0.771798
REACTOME_NEF_MEDIATES_DOWN_MODULATION_OF_CELL_SURFACE_RECEPTORS_BY_RECRUITING_THEM_TO_CLATHRIN_ADAPTERS	0.162771	0.390427	0.321621	0.364113	0.30435
REACTOME_NEGATIVE_REGULATION_OF_FGFR_SIGNALING	-0.379547	-0.654439	-0.522255	-0.605144	-0.512348
REACTOME_NEGATIVE_REGULATION_OF_THE_PI3K_AKT_NETWORK	0.145027	0.469854	0.341676	-0.109612	-0.080681
REACTOME_NEGATIVE_REGULATORS_OF_RIG_I_MDA5_SIGNALING	1.27946	1.66333	1.39746	1.30146	1.23389
REACTOME_NEP_NS2_INTERACTS_WITH_THE_CELLULAR_EXPORT_MACHINERY	1.11346	0.579546	0.757598	0.89673	1.08812
REACTOME_NEPHRIN_INTERACTIONS	0.28444	0.0927273	0.394171	0.276927	0.471179
REACTOME_NETRIN1_SIGNALING	-0.175088	-0.200234	-0.169361	-0.236034	-0.184952
REACTOME_NEURONAL_SYSTEM	-1.00627	-0.944588	-1.07787	-1.20147	-1.03053
REACTOME_NEUROTRANSMITTER_RECEPTOR_BINDING_AND_DOWNSTREAM_TRANSMISSION_IN_THE_POSTSYNAPTIC_CELL	-0.603044	-0.496967	-0.641502	-0.664518	-0.550029
REACTOME_NEUROTRANSMITTER_RELEASE_CYCLE	-0.694251	-0.402471	-0.882721	-1.08231	-0.913818
REACTOME_NFKB_ACTIVATION_THROUGH_FADD_RIP1_PATHWAY_MEDIATED_BY_CASPASE_8_AND10	-0.445358	-1.0111	-0.911301	-1.38044	-0.961528
REACTOME_NFKB_AND_MAP_KINASES_ACTIVATION_MEDIATED_BY_TLR4_SIGNALING_REPERTOIRE	0.121736	0.0351559	0.0968906	0.0823122	0.0682898
REACTOME_NFKB_IS_ACTIVATED_AND_SIGNALS_SURVIVAL	0.754939	0.759268	0.683205	0.545033	0.591227
REACTOME_NGF_SIGNALLING_VIA_TRKA_FROM_THE_PLASMA_MEMBRANE	0.0656348	0.0347805	0.043967	0.00605147	0.0594017
REACTOME_NITRIC_OXIDE_STIMULATES_GUANYLATE_CYCLASE	-1.14728	-1.31904	-1.31161	-1.29463	-1.17904
REACTOME_NOD1_2_SIGNALING_PATHWAY	0.351325	0.0236859	0.113032	0.212152	0.142297
REACTOME_NONSENSE_MEDIATED_DECAY_ENHANCED_BY_THE_EXON_JUNCTION_COMPLEX	2.77928	3.02625	2.732	2.76668	2.73069
REACTOME_NOREPINEPHRINE_NEUROTRANSMITTER_RELEASE_CYCLE	-1.40243	-1.10249	-1.52027	-1.77513	-1.69717
REACTOME_NOTCH_HLH_TRANSCRIPTION_PATHWAY	-0.124305	-0.353914	-0.099884	-0.0613347	-0.105613
REACTOME_NOTCH1_INTRACELLULAR_DOMAIN_REGULATES_TRANSCRIPTION	0.0593788	-0.132264	-0.069408	0.0983574	0.0565228
REACTOME_NRAGE_SIGNALS_DEATH_THROUGH_JNK	-0.154008	0.0330187	0.000289376	-0.0246838	-0.0172012
REACTOME_NRIF_SIGNALS_CELL_DEATH_FROM_THE_NUCLEUS	1.52961	1.57105	1.64383	1.74512	1.51983
REACTOME_NUCLEAR_EVENTS_KINASE_AND_TRANSCRIPTION_FACTOR_ACTIVATION	0.280611	0.0853579	0.0348778	0.0570843	0.142227
REACTOME_NUCLEAR_RECEPTOR_TRANSCRIPTION_PATHWAY	-1.18484	-1.25583	-1.37453	-1.66065	-1.34123
REACTOME_NUCLEAR_SIGNALING_BY_ERBB4	-0.0412325	-0.151128	-0.0377177	-0.00655165	-0.0241571
REACTOME_NUCLEOTIDE_BINDING_DOMAIN_LEUCINE_RICH_REPEAT_CONTAINING_RECEPTOR_NLR_SIGNALING_PATHWAYS	0.353871	0.303743	0.17709	0.236946	0.271963
REACTOME_NUCLEOTIDE_EXCISION_REPAIR	1.22219	1.09209	1.18347	1.17578	1.20907
REACTOME_NUCLEOTIDE_LIKE_PURINERGIC_RECEPTORS	-1.10995	-0.427292	-0.859876	-1.27884	-1.26023
REACTOME_O_LINKED_GLYCOSYLATION_OF_MUCINS	-1.20703	-1.16896	-1.24151	-1.36123	-1.21524
REACTOME_OLFACTORY_SIGNALING_PATHWAY	-1.87894	-1.21281	-2.06211	-2.02927	-1.97624
REACTOME_OPIOID_SIGNALLING	0.128832	0.0552317	0.0486401	0.0344224	0.0299003
REACTOME_OPSINS	-3.23483	-2.59616	-3.26841	-3.22978	-3.17194
REACTOME_ORC1_REMOVAL_FROM_CHROMATIN	0.598753	0.516853	0.554451	0.582814	0.621366
REACTOME_ORGANIC_CATION_ANION_ZWITTERION_TRANSPORT	-2.16651	-2.29572	-2.61907	-2.29544	-2.38369
REACTOME_OTHER_SEMAPHORIN_INTERACTIONS	-1.26228	-1.25162	-1.05377	-1.18194	-0.818997
REACTOME_OXYGEN_DEPENDENT_PROLINE_HYDROXYLATION_OF_HYPOXIA_INDUCIBLE_FACTOR_ALPHA	1.82947	1.98269	1.93984	1.95695	1.78042
REACTOME_P130CAS_LINKAGE_TO_MAPK_SIGNALING_FOR_INTEGRINS	-0.650757	-0.343988	-0.422612	0.618592	-0.546212
REACTOME_P2Y_RECEPTORS	-0.754032	0.102392	-0.400506	-0.877979	-0.901146
REACTOME_P38MAPK_EVENTS	0.661943	0.724449	0.568139	0.605013	0.47197
REACTOME_P53_DEPENDENT_G1_DNA_DAMAGE_RESPONSE	0.775399	0.617392	0.728109	0.747694	0.76768
REACTOME_P53_INDEPENDENT_G1_S_DNA_DAMAGE_CHECKPOINT	0.795126	0.697221	0.759505	0.690821	0.758877
REACTOME_P75_NTR_RECEPTOR_MEDIATED_SIGNALLING	0.536133	0.547687	0.541202	0.628102	0.633249
REACTOME_P75NTR_RECRUITS_SIGNALLING_COMPLEXES	0.644755	0.818203	0.757451	0.632647	0.582501
REACTOME_P75NTR_SIGNALS_VIA_NFKB	0.75154	0.848157	0.722419	0.573043	0.661357
REACTOME_PACKAGING_OF_TELOMERE_ENDS	0.348313	-0.0280814	0.43385	0.709676	0.708424
REACTOME_PASSIVE_TRANSPORT_BY_AQUAPORINS	-0.596323	0.0789272	-0.323283	-0.601226	-0.386183
REACTOME_PD1_SIGNALING	-1.35005	-0.616843	0.041984	-0.523733	-1.25943
REACTOME_PECAM1_INTERACTIONS	-0.709137	-0.79918	-0.266031	-0.424876	-0.712301
REACTOME_PEPTIDE_CHAIN_ELONGATION	3.15665	3.54834	3.17419	3.19935	3.13484
REACTOME_PEPTIDE_HORMONE_BIOSYNTHESIS	-1.3631	-0.986527	-1.31766	-1.65285	-1.54576
REACTOME_PEPTIDE_LIGAND_BINDING_RECEPTORS	-1.86056	-1.51244	-1.73519	-1.78709	-1.8349
REACTOME_PERK_REGULATED_GENE_EXPRESSION	1.21158	1.27773	1.09146	0.9845	1.07846
REACTOME_PEROXISOMAL_LIPID_METABOLISM	1.09772	1.03953	0.862735	0.809059	1.02724
REACTOME_PHASE_II_CONJUGATION	-0.32742	-0.119032	-0.290023	0.169251	-0.430548
REACTOME_PHASE1_FUNCTIONALIZATION_OF_COMPOUNDS	-1.33895	-0.893478	-1.31301	-0.986255	-1.16182
REACTOME_PHOSPHOLIPASE_C_MEDIATED_CASCADE	-0.803725	-0.78537	-0.939063	-0.963529	-0.95022
REACTOME_PHOSPHOLIPID_METABOLISM	-0.0833853	-0.244319	-0.121294	-0.141196	-0.0930894
REACTOME_PHOSPHORYLATION_OF_CD3_AND_TCR_ZETA_CHAINS	-1.20251	-0.36027	0.383962	-0.0713193	-0.921157
REACTOME_PHOSPHORYLATION_OF_THE_APC_C	1.43356	1.51755	1.4925	1.47374	1.44289
REACTOME_PI_3K_CASCADE	-0.350057	-0.365829	-0.365027	-0.605832	-0.43966
REACTOME_PI_METABOLISM	-0.232013	-0.0778937	-0.0480796	-0.117238	0.0261208
REACTOME_PI3K_AKT_ACTIVATION	-0.0727344	0.0427336	-0.0416228	-0.346336	-0.0722155
REACTOME_PI3K_CASCADE	0.156763	0.0522725	0.0198158	-0.0717577	0.0279468
REACTOME_PI3K_EVENTS_IN_ERBB2_SIGNALING	0.0234711	0.115628	0.0500856	-0.229632	0.0533201
REACTOME_PI3K_EVENTS_IN_ERBB4_SIGNALING	-0.137493	-0.0331062	-0.128192	-0.407856	-0.145157
REACTOME_PIP3_ACTIVATES_AKT_SIGNALING	-0.0231148	0.111861	-0.0591739	-0.368192	-0.0888769
REACTOME_PKA_MEDIATED_PHOSPHORYLATION_OF_CREB	-0.436046	-0.0821401	-0.622858	-0.541142	-0.526632
REACTOME_PKB_MEDIATED_EVENTS	1.40823	1.61552	1.21016	1.11974	1.18042
REACTOME_PLATELET_ACTIVATION_SIGNALING_AND_AGGREGATION	-0.0612262	0.219376	0.145478	0.194993	0.0549944
REACTOME_PLATELET_ADHESION_TO_EXPOSED_COLLAGEN	0.556373	1.07099	1.08165	0.668403	0.711574
REACTOME_PLATELET_AGGREGATION_PLUG_FORMATION	-0.980896	-0.843073	-0.760386	-0.299441	-0.862481
REACTOME_PLATELET_CALCIUM_HOMEOSTASIS	-0.584062	-0.0775596	-0.610595	-0.768853	-0.592958
REACTOME_PLATELET_HOMEOSTASIS	-0.071929	-0.0600005	-0.155602	-0.206586	-0.145197
REACTOME_PLATELET_SENSITIZATION_BY_LDL	0.657747	0.611617	0.573707	0.575658	0.537821
REACTOME_PLC_BETA_MEDIATED_EVENTS	-0.122525	-0.123105	-0.235889	-0.212085	-0.231362
REACTOME_POL_SWITCHING	0.213341	-0.453847	0.00215242	-0.214853	-0.444442
REACTOME_POST_CHAPERONIN_TUBULIN_FOLDING_PATHWAY	0.340775	0.47642	0.444521	0.36957	0.48698
REACTOME_POST_NMDA_RECEPTOR_ACTIVATION_EVENTS	-0.196126	-0.0987746	-0.094525	-0.329944	-0.203134
REACTOME_POST_TRANSLATIONAL_MODIFICATION_SYNTHESIS_OF_GPI_ANCHORED_PROTEINS	-0.17966	-0.297311	0.0974808	0.0361393	0.324843
REACTOME_POST_TRANSLATIONAL_PROTEIN_MODIFICATION	-0.329852	-0.419991	-0.306007	-0.22374	-0.164665
REACTOME_POTASSIUM_CHANNELS	-1.82374	-1.9603	-1.90131	-2.10688	-1.87041
REACTOME_PPARA_ACTIVATES_GENE_EXPRESSION	0.0289604	0.0241724	-0.132122	0.148025	0.091985
REACTOME_PRE_NOTCH_EXPRESSION_AND_PROCESSING	0.070231	-0.0480302	0.0216904	-0.102872	-0.00561038
REACTOME_PRE_NOTCH_PROCESSING_IN_GOLGI	0.335611	0.476968	0.262659	0.06083	0.213693
REACTOME_PRE_NOTCH_TRANSCRIPTION_AND_TRANSLATION	0.0463249	-0.173954	-0.0627673	-0.0854604	-0.0260038
REACTOME_PREFOLDIN_MEDIATED_TRANSFER_OF_SUBSTRATE_TO_CCT_TRIC	1.25325	0.900616	1.08256	1.35226	1.30497
REACTOME_PRESYNAPTIC_NICOTINIC_ACETYLCHOLINE_RECEPTORS	-3.21468	-2.99717	-3.36916	-3.02576	-2.96828
REACTOME_PROCESSING_OF_CAPPED_INTRON_CONTAINING_PRE_MRNA	1.76779	1.53325	1.58995	1.62888	1.74152
REACTOME_PROCESSING_OF_CAPPED_INTRONLESS_PRE_MRNA	0.700943	0.536569	0.59339	0.627377	0.741084
REACTOME_PROCESSING_OF_INTRONLESS_PRE_MRNAS	0.915662	0.699911	0.796255	0.811566	0.923278
REACTOME_PROCESSIVE_SYNTHESIS_ON_THE_LAGGING_STRAND	0.0486836	-0.497998	-0.171039	-0.291079	-0.386289
REACTOME_PROLACTIN_RECEPTOR_SIGNALING	-1.32981	-1.19953	-1.46504	-1.27166	-1.49781
REACTOME_PROLONGED_ERK_ACTIVATION_EVENTS	0.498509	0.286164	0.563805	0.448222	0.430197
REACTOME_PROSTACYCLIN_SIGNALLING_THROUGH_PROSTACYCLIN_RECEPTOR	1.00593	0.878233	0.961137	0.853941	0.882591
REACTOME_PROSTANOID_LIGAND_RECEPTORS	-1.587	-1.42398	-1.44892	-1.95645	-1.59026
REACTOME_PROTEIN_FOLDING	1.15283	0.951373	1.02378	1.17082	1.13841
REACTOME_PROTEOLYTIC_CLEAVAGE_OF_SNARE_COMPLEX_PROTEINS	-0.476819	-0.50879	-0.392431	-0.595428	-0.557467
REACTOME_PTM_GAMMA_CARBOXYLATION_HYPUSINE_FORMATION_AND_ARYLSULFATASE_ACTIVATION	-0.935583	-0.992398	-0.980374	-0.62753	-0.905318
REACTOME_PURINE_CATABOLISM	-0.167042	-1.12297	0.406623	-0.212085	0.124484
REACTOME_PURINE_METABOLISM	0.248921	0.0255398	0.327193	0.153401	0.300549
REACTOME_PURINE_RIBONUCLEOSIDE_MONOPHOSPHATE_BIOSYNTHESIS	1.99997	2.472	1.83513	1.93313	1.82466
REACTOME_PURINE_SALVAGE	-0.984633	-1.15445	-0.977641	-1.12088	-0.884763
REACTOME_PYRIMIDINE_CATABOLISM	-1.76719	-0.797673	-0.997364	-1.25143	-1.47325
REACTOME_PYRIMIDINE_METABOLISM	-0.764773	-0.393669	-0.46195	-0.586063	-0.539298
REACTOME_PYRUVATE_METABOLISM	0.419859	0.575334	0.0031273	0.387737	0.326822
REACTOME_PYRUVATE_METABOLISM_AND_CITRIC_ACID_TCA_CYCLE	0.687384	0.613099	0.384208	0.682608	0.571683
REACTOME_RAF_MAP_KINASE_CASCADE	0.392794	0.193466	0.547742	0.492669	0.603948
REACTOME_RAP1_SIGNALLING	-0.273392	-0.419525	-0.430206	-0.314981	-0.183636
REACTOME_RAS_ACTIVATION_UOPN_CA2_INFUX_THROUGH_NMDA_RECEPTOR	-0.317911	-0.36847	-0.251076	-0.643287	-0.335378
REACTOME_RECEPTOR_LIGAND_BINDING_INITIATES_THE_SECOND_PROTEOLYTIC_CLEAVAGE_OF_NOTCH_RECEPTOR	1.34782	1.83494	1.3517	1.16936	1.32495
REACTOME_RECRUITMENT_OF_MITOTIC_CENTROSOME_PROTEINS_AND_COMPLEXES	1.05728	1.16276	0.899623	1.0199	0.992754
REACTOME_RECRUITMENT_OF_NUMA_TO_MITOTIC_CENTROSOMES	-0.674665	-0.324832	-0.632601	-0.215734	-0.643853
REACTOME_RECYCLING_OF_BILE_ACIDS_AND_SALTS	-1.11228	-1.22798	-1.46765	-0.677896	-1.67783
REACTOME_RECYCLING_PATHWAY_OF_L1	0.643698	0.397397	0.561971	0.493303	0.659075
REACTOME_REGULATED_PROTEOLYSIS_OF_P75NTR	1.0802	0.550199	1.09303	1.34551	1.23052
REACTOME_REGULATION_OF_AMPK_ACTIVITY_VIA_LKB1	1.04323	1.06326	0.691873	0.86133	0.895613
REACTOME_REGULATION_OF_APOPTOSIS	0.71991	0.718522	0.649771	0.586914	0.663029
REACTOME_REGULATION_OF_BETA_CELL_DEVELOPMENT	-2.43909	-2.43988	-2.48697	-2.56523	-2.44001
REACTOME_REGULATION_OF_COMPLEMENT_CASCADE	0.695103	0.947633	1.0914	1.33923	0.475383
REACTOME_REGULATION_OF_GENE_EXPRESSION_IN_BETA_CELLS	-2.61627	-2.87168	-2.86028	-2.71615	-2.78515
REACTOME_REGULATION_OF_GLUCOKINASE_BY_GLUCOKINASE_REGULATORY_PROTEIN	0.729804	0.23341	0.334487	0.525259	0.692946
REACTOME_REGULATION_OF_HYPOXIA_INDUCIBLE_FACTOR_HIF_BY_OXYGEN	1.75788	1.99615	1.77181	1.75705	1.6876
REACTOME_REGULATION_OF_IFNA_SIGNALING	-1.39476	-1.46928	-1.72301	-1.69092	-1.86123
REACTOME_REGULATION_OF_IFNG_SIGNALING	0.515135	0.444917	0.906704	0.742667	0.226664
REACTOME_REGULATION_OF_INSULIN_LIKE_GROWTH_FACTOR_IGF_ACTIVITY_BY_INSULIN_LIKE_GROWTH_FACTOR_BINDING_PROTEINS_IGFBPS	-0.467449	-0.313748	-0.326522	-0.278667	-0.154205
REACTOME_REGULATION_OF_INSULIN_SECRETION	-0.0572672	-0.0799087	-0.13255	-0.133543	-0.105604
REACTOME_REGULATION_OF_INSULIN_SECRETION_BY_ACETYLCHOLINE	-0.563231	-1.00862	-0.720893	-0.795111	-0.791708
REACTOME_REGULATION_OF_INSULIN_SECRETION_BY_GLUCAGON_LIKE_PEPTIDE1	0.408048	0.424102	0.274438	0.242824	0.297028
REACTOME_REGULATION_OF_KIT_SIGNALING	-1.92841	-2.79525	-1.79978	-1.71219	-1.83705
REACTOME_REGULATION_OF_MITOTIC_CELL_CYCLE	0.756896	0.70406	0.721099	0.764424	0.734484
REACTOME_REGULATION_OF_MRNA_STABILITY_BY_PROTEINS_THAT_BIND_AU_RICH_ELEMENTS	1.04302	0.895906	0.975605	0.983816	0.966228
REACTOME_REGULATION_OF_ORNITHINE_DECARBOXYLASE_ODC	0.479921	0.250307	0.412498	0.412155	0.476188
REACTOME_REGULATION_OF_PYRUVATE_DEHYDROGENASE_PDH_COMPLEX	0.2852	0.636917	-0.154614	0.43182	0.302285
REACTOME_REGULATION_OF_RHEB_GTPASE_ACTIVITY_BY_AMPK	0.442398	0.281317	0.032749	0.000487281	0.350081
REACTOME_REGULATION_OF_SIGNALING_BY_CBL	-0.204291	-0.098435	0.173223	0.0474124	8.39221e-05
REACTOME_REGULATION_OF_THE_FANCONI_ANEMIA_PATHWAY	2.22691	2.01318	2.13659	2.00111	2.16694
REACTOME_REGULATION_OF_WATER_BALANCE_BY_RENAL_AQUAPORINS	0.191128	0.171759	0.117941	0.0645865	0.15372
REACTOME_REGULATORY_RNA_PATHWAYS	1.73913	1.69813	1.73761	1.76004	1.75162
REACTOME_REMOVAL_OF_THE_FLAP_INTERMEDIATE_FROM_THE_C_STRAND	0.536818	0.65029	0.433742	0.481118	0.561202
REACTOME_REPAIR_SYNTHESIS_FOR_GAP_FILLING_BY_DNA_POL_IN_TC_NER	0.0815481	-0.0475123	0.012555	0.216091	-0.0668527
REACTOME_RESOLUTION_OF_AP_SITES_VIA_THE_MULTIPLE_NUCLEOTIDE_PATCH_REPLACEMENT_PATHWAY	0.0461358	-0.193964	-0.0900515	-0.115224	0.0279083
REACTOME_RESOLUTION_OF_AP_SITES_VIA_THE_SINGLE_NUCLEOTIDE_REPLACEMENT_PATHWAY	-0.0869897	-0.741393	-0.117132	-0.0715816	0.110278
REACTOME_RESPIRATORY_ELECTRON_TRANSPORT	1.66201	1.67031	1.77462	1.78677	1.7401
REACTOME_RESPIRATORY_ELECTRON_TRANSPORT_ATP_SYNTHESIS_BY_CHEMIOSMOTIC_COUPLING_AND_HEAT_PRODUCTION_BY_UNCOUPLING_PROTEINS_	1.7192	1.73512	1.81049	1.83068	1.80958
REACTOME_RESPONSE_TO_ELEVATED_PLATELET_CYTOSOLIC_CA2_	0.500863	1.03145	0.71188	0.981197	0.668472
REACTOME_RETROGRADE_NEUROTROPHIN_SIGNALLING	0.617593	0.710212	0.866229	0.873233	0.83777
REACTOME_REVERSIBLE_HYDRATION_OF_CARBON_DIOXIDE	-1.48651	-1.22499	-1.50378	-1.45878	-1.35077
REACTOME_RIG_I_MDA5_MEDIATED_INDUCTION_OF_IFN_ALPHA_BETA_PATHWAYS	0.109644	0.304096	0.0151073	-0.000310786	0.0928164
REACTOME_RIP_MEDIATED_NFKB_ACTIVATION_VIA_DAI	-0.335881	-0.0774423	-0.179217	-0.270964	-0.186179
REACTOME_RNA_POL_I_PROMOTER_OPENING	0.230504	0.0739358	0.382713	0.593519	0.606954
REACTOME_RNA_POL_I_RNA_POL_III_AND_MITOCHONDRIAL_TRANSCRIPTION	0.773196	0.621606	0.816489	0.875696	0.932943
REACTOME_RNA_POL_I_TRANSCRIPTION	0.684403	0.478017	0.833993	0.888819	0.929533
REACTOME_RNA_POL_I_TRANSCRIPTION_INITIATION	1.72214	1.52825	1.76885	1.57579	1.59936
REACTOME_RNA_POL_I_TRANSCRIPTION_TERMINATION	1.82324	1.60053	1.90866	1.65118	1.81407
REACTOME_RNA_POL_II_PRE_TRANSCRIPTION_EVENTS	1.6839	1.73029	1.62066	1.58409	1.68623
REACTOME_RNA_POL_II_TRANSCRIPTION	1.46658	1.33892	1.34635	1.33459	1.48877
REACTOME_RNA_POL_II_TRANSCRIPTION_PRE_INITIATION_AND_PROMOTER_OPENING	1.62058	1.68302	1.6295	1.50332	1.66555
REACTOME_RNA_POL_III_CHAIN_ELONGATION	1.49358	1.74114	1.41842	1.42243	1.46617
REACTOME_RNA_POL_III_TRANSCRIPTION	1.25982	1.44908	1.1476	1.20199	1.23477
REACTOME_RNA_POL_III_TRANSCRIPTION_INITIATION_FROM_TYPE_2_PROMOTER	1.14843	1.31227	1.04549	1.12848	1.196
REACTOME_RNA_POL_III_TRANSCRIPTION_INITIATION_FROM_TYPE_3_PROMOTER	1.34717	1.6592	1.20504	1.25216	1.25415
REACTOME_RNA_POL_III_TRANSCRIPTION_TERMINATION	1.53527	1.69269	1.4938	1.4583	1.51127
REACTOME_ROLE_OF_DCC_IN_REGULATING_APOPTOSIS	0.519541	0.976942	0.144006	0.0550596	0.405123
REACTOME_ROLE_OF_SECOND_MESSENGERS_IN_NETRIN1_SIGNALING	-1.12779	-0.180584	-1.25953	-1.06045	-1.2186
REACTOME_RORA_ACTIVATES_CIRCADIAN_EXPRESSION	0.875907	1.03586	0.628085	0.658597	0.76288
REACTOME_S_PHASE	0.510267	0.324725	0.427085	0.468627	0.468794
REACTOME_SCF_BETA_TRCP_MEDIATED_DEGRADATION_OF_EMI1	0.732394	0.545653	0.696657	0.663816	0.692598
REACTOME_SCFSKP2_MEDIATED_DEGRADATION_OF_P27_P21	0.590984	0.501867	0.544078	0.589679	0.644391
REACTOME_SEMA3A_PAK_DEPENDENT_AXON_REPULSION	0.660235	0.245223	0.856404	0.771886	0.569374
REACTOME_SEMA3A_PLEXIN_REPULSION_SIGNALING_BY_INHIBITING_INTEGRIN_ADHESION	-1.01005	-1.64293	-0.78524	-1.15723	-1.00058
REACTOME_SEMA4D_IN_SEMAPHORIN_SIGNALING	0.985963	1.16786	1.20335	1.18517	1.14467
REACTOME_SEMA4D_INDUCED_CELL_MIGRATION_AND_GROWTH_CONE_COLLAPSE	1.12095	1.19448	1.24981	1.26688	1.19579
REACTOME_SEMAPHORIN_INTERACTIONS	0.0684987	-0.0456541	0.211745	0.121342	0.200182
REACTOME_SEROTONIN_RECEPTORS	-3.02423	-2.93313	-3.12379	-3.62004	-3.00299
REACTOME_SHC_MEDIATED_CASCADE	-0.558298	-0.747087	-0.61819	-0.733554	-0.688905
REACTOME_SHC_MEDIATED_SIGNALLING	0.196621	-0.0921712	0.310845	0.451801	0.415438
REACTOME_SHC_RELATED_EVENTS	-0.0782881	-0.453537	-0.0238927	0.202136	0.205317
REACTOME_SHC1_EVENTS_IN_EGFR_SIGNALING	0.336335	0.270146	0.511339	0.516979	0.645668
REACTOME_SHC1_EVENTS_IN_ERBB4_SIGNALING	0.00553423	-0.27797	0.055822	0.0638297	0.153491
REACTOME_SIGNAL_AMPLIFICATION	0.276587	0.00291545	0.257364	0.23945	0.205979
REACTOME_SIGNAL_ATTENUATION	-1.48498	-2.20361	-1.79591	-1.35719	-1.27589
REACTOME_SIGNAL_REGULATORY_PROTEIN_SIRP_FAMILY_INTERACTIONS	-1.28222	-1.34087	-0.565988	-0.851232	-1.10408
REACTOME_SIGNAL_TRANSDUCTION_BY_L1	0.72165	0.85997	0.826113	0.638878	0.759722
REACTOME_SIGNALING_BY_ACTIVATED_POINT_MUTANTS_OF_FGFR1	-1.01915	-1.34659	-1.21184	-1.15502	-1.292
REACTOME_SIGNALING_BY_BMP	0.133425	0.285305	0.266158	0.260364	0.356963
REACTOME_SIGNALING_BY_CONSTITUTIVELY_ACTIVE_EGFR	1.21531	1.54866	1.3868	1.3706	1.34879
REACTOME_SIGNALING_BY_EGFR_IN_CANCER	0.18022	0.342348	0.210111	0.182977	0.231328
REACTOME_SIGNALING_BY_ERBB2	0.0748921	0.150975	0.0553494	-0.0108696	0.0840489
REACTOME_SIGNALING_BY_ERBB4	0.216569	0.216092	0.269188	0.16717	0.28117
REACTOME_SIGNALING_BY_FGFR	-0.0297154	-0.0331615	-0.0718374	-0.141168	-0.0735901
REACTOME_SIGNALING_BY_FGFR_IN_DISEASE	-0.00753804	-0.147195	-0.0879457	-0.130685	-0.131402
REACTOME_SIGNALING_BY_FGFR_MUTANTS	0.0496062	-0.415328	-0.104038	-0.0969915	-0.282649
REACTOME_SIGNALING_BY_FGFR1_FUSION_MUTANTS	0.251507	-0.750894	0.0370969	0.175912	-0.295992
REACTOME_SIGNALING_BY_FGFR1_MUTANTS	-0.215124	-0.975076	-0.420691	-0.312757	-0.665483
REACTOME_SIGNALING_BY_FGFR3_MUTANTS	-1.95788	-2.24882	-2.24896	-2.10828	-2.27557
REACTOME_SIGNALING_BY_GPCR	-1.50721	-1.17366	-1.54564	-1.60246	-1.53657
REACTOME_SIGNALING_BY_HIPPO	1.04352	0.583413	0.929016	1.06741	1.06733
REACTOME_SIGNALING_BY_ILS	-0.275892	-0.280183	-0.136623	-0.210452	-0.241022
REACTOME_SIGNALING_BY_INSULIN_RECEPTOR	0.139625	0.0398577	0.0520523	-0.00928043	0.063207
REACTOME_SIGNALING_BY_NODAL	-1.0757	-1.43955	-1.20068	-1.17857	-1.09198
REACTOME_SIGNALING_BY_NOTCH	0.223465	0.156708	0.0841902	0.115419	0.193426
REACTOME_SIGNALING_BY_NOTCH1	0.226098	0.126947	0.0634364	0.203979	0.223931
REACTOME_SIGNALING_BY_NOTCH2	1.40879	1.93236	1.46958	1.55382	1.47406
REACTOME_SIGNALING_BY_NOTCH3	1.23009	1.64864	1.33518	1.49064	1.30446
REACTOME_SIGNALING_BY_NOTCH4	1.32252	1.85289	1.35979	1.50377	1.41485
REACTOME_SIGNALING_BY_PDGF	-0.201794	-0.201874	-0.0217688	-0.207548	-0.138793
REACTOME_SIGNALING_BY_RHO_GTPASES	-0.133792	-0.00589046	-0.0927922	-0.0933229	-0.0781834
REACTOME_SIGNALING_BY_ROBO_RECEPTOR	0.622823	0.233866	0.626493	0.691522	0.799258
REACTOME_SIGNALING_BY_SCF_KIT	-0.407094	-0.561277	-0.334137	-0.476383	-0.439821
REACTOME_SIGNALING_BY_TGF_BETA_RECEPTOR_COMPLEX	1.1431	0.755959	1.05178	1.07221	1.15684
REACTOME_SIGNALING_BY_THE_B_CELL_RECEPTOR_BCR	0.403604	0.378693	0.438991	0.26396	0.405226
REACTOME_SIGNALING_BY_WNT	0.827276	0.685337	0.78715	0.770645	0.845508
REACTOME_SIGNALLING_BY_NGF	0.234712	0.217012	0.227243	0.227443	0.269116
REACTOME_SIGNALLING_TO_ERKS	0.248528	0.00479203	0.271416	0.329514	0.212629
REACTOME_SIGNALLING_TO_P38_VIA_RIT_AND_RIN	0.209671	-0.0357593	0.430481	0.284107	0.365197
REACTOME_SIGNALLING_TO_RAS	0.00672161	-0.147561	0.0920612	0.16409	0.0693599
REACTOME_SLBP_DEPENDENT_PROCESSING_OF_REPLICATION_DEPENDENT_HISTONE_PRE_MRNAS	0.613858	0.571484	0.339576	0.343446	0.493689
REACTOME_SLC_MEDIATED_TRANSMEMBRANE_TRANSPORT	-0.693322	-0.782202	-0.927157	-0.895174	-0.797224
REACTOME_SMAD2_SMAD3_SMAD4_HETEROTRIMER_REGULATES_TRANSCRIPTION	1.35709	0.989623	1.19166	1.43337	1.34209
REACTOME_SMOOTH_MUSCLE_CONTRACTION	1.70551	1.74903	2.11782	1.67446	1.96664
REACTOME_SOS_MEDIATED_SIGNALLING	0.0120109	-0.563821	0.0764064	0.191976	0.26133
REACTOME_SPHINGOLIPID_DE_NOVO_BIOSYNTHESIS	0.32123	-0.0494561	0.428632	0.348647	0.292936
REACTOME_SPHINGOLIPID_METABOLISM	-0.061452	-0.250684	-0.0423148	0.00545588	-0.0873716
REACTOME_SPRY_REGULATION_OF_FGF_SIGNALING	0.701483	0.322839	0.569191	0.628678	0.694111
REACTOME_SRP_DEPENDENT_COTRANSLATIONAL_PROTEIN_TARGETING_TO_MEMBRANE	2.79932	2.99774	2.84914	2.901	2.82681
REACTOME_STEROID_HORMONES	-1.68509	-1.50127	-1.76039	-1.56462	-1.58802
REACTOME_STRIATED_MUSCLE_CONTRACTION	-0.306123	-0.05653	-0.18581	-0.38392	-0.244569
REACTOME_SULFUR_AMINO_ACID_METABOLISM	0.529332	0.357979	0.248948	0.43118	0.156287
REACTOME_SYNTHESIS_AND_INTERCONVERSION_OF_NUCLEOTIDE_DI_AND_TRIPHOSPHATES	0.778469	0.50284	0.616742	1.00476	0.902866
REACTOME_SYNTHESIS_OF_BILE_ACIDS_AND_BILE_SALTS	-1.27202	-1.13573	-1.16447	-0.955427	-1.1339
REACTOME_SYNTHESIS_OF_BILE_ACIDS_AND_BILE_SALTS_VIA_24_HYDROXYCHOLESTEROL	-1.49896	-1.20821	-1.24948	-1.03484	-1.34567
REACTOME_SYNTHESIS_OF_BILE_ACIDS_AND_BILE_SALTS_VIA_7ALPHA_HYDROXYCHOLESTEROL	-1.34163	-1.49454	-1.27616	-0.944891	-1.22767
REACTOME_SYNTHESIS_OF_DNA	0.3768	0.224496	0.29464	0.321338	0.309291
REACTOME_SYNTHESIS_OF_GLYCOSYLPHOSPHATIDYLINOSITOL_GPI	-0.756945	-0.857824	-0.332342	-0.4065	-0.0989522
REACTOME_SYNTHESIS_OF_PA	-0.646712	-1.28664	-0.840637	-0.983737	-0.787695
REACTOME_SYNTHESIS_OF_PC	0.42133	0.0770924	-0.122413	-0.00228274	-0.0137725
REACTOME_SYNTHESIS_OF_PE	0.246034	0.0647303	-0.204224	-0.0143604	0.0301401
REACTOME_SYNTHESIS_OF_PIPS_AT_THE_EARLY_ENDOSOME_MEMBRANE	-0.197634	-0.246444	-0.239971	-0.411577	-0.0732437
REACTOME_SYNTHESIS_OF_PIPS_AT_THE_GOLGI_MEMBRANE	-0.367641	-0.756841	-0.42384	-0.237254	-0.215418
REACTOME_SYNTHESIS_OF_PIPS_AT_THE_LATE_ENDOSOME_MEMBRANE	0.16656	0.158036	0.206044	-0.0824445	0.32669
REACTOME_SYNTHESIS_OF_PIPS_AT_THE_PLASMA_MEMBRANE	-0.284287	0.152122	0.0504696	-0.0489115	0.0255967
REACTOME_SYNTHESIS_OF_SUBSTRATES_IN_N_GLYCAN_BIOSYTHESIS	-1.26706	-1.42482	-0.815054	-0.494963	-0.75
REACTOME_SYNTHESIS_OF_VERY_LONG_CHAIN_FATTY_ACYL_COAS	0.280371	0.494141	0.260536	0.390778	0.17379
REACTOME_SYNTHESIS_SECRETION_AND_DEACYLATION_OF_GHRELIN	-0.20264	-0.110196	-0.266484	-0.28942	-0.135621
REACTOME_SYNTHESIS_SECRETION_AND_INACTIVATION_OF_GIP	-0.375633	-0.574009	-0.195905	-0.474422	-0.333106
REACTOME_SYNTHESIS_SECRETION_AND_INACTIVATION_OF_GLP1	0.408132	0.594562	0.56711	0.296004	0.462211
REACTOME_TAK1_ACTIVATES_NFKB_BY_PHOSPHORYLATION_AND_ACTIVATION_OF_IKKS_COMPLEX	-0.184778	-0.373048	-0.350892	-0.187176	-0.239085
REACTOME_TANDEM_PORE_DOMAIN_POTASSIUM_CHANNELS	-2.10755	-1.88134	-2.3732	-2.60065	-2.22677
REACTOME_TCA_CYCLE_AND_RESPIRATORY_ELECTRON_TRANSPORT	1.35435	1.32662	1.32997	1.44316	1.40296
REACTOME_TCR_SIGNALING	-0.0575266	0.100116	0.404002	0.231121	0.0305726
REACTOME_TELOMERE_MAINTENANCE	0.149325	-0.249263	0.155363	0.331929	0.298987
REACTOME_TERMINATION_OF_O_GLYCAN_BIOSYNTHESIS	-0.919365	-0.657612	-1.0443	-1.07482	-1.00522
REACTOME_TETRAHYDROBIOPTERIN_BH4_SYNTHESIS_RECYCLING_SALVAGE_AND_REGULATION	0.957833	1.41487	1.29242	1.01797	0.906749
REACTOME_TGF_BETA_RECEPTOR_SIGNALING_ACTIVATES_SMADS	0.828805	0.382072	0.805186	0.682567	0.84889
REACTOME_TGF_BETA_RECEPTOR_SIGNALING_IN_EMT_EPITHELIAL_TO_MESENCHYMAL_TRANSITION	1.15323	1.16046	1.43366	1.38704	1.38569
REACTOME_THE_ACTIVATION_OF_ARYLSULFATASES	-0.866347	-1.01519	-1.17551	-0.709606	-0.949503
REACTOME_THE_NLRP3_INFLAMMASOME	0.250258	0.392897	0.360881	0.190334	0.378627
REACTOME_THE_ROLE_OF_NEF_IN_HIV1_REPLICATION_AND_DISEASE_PATHOGENESIS	0.317571	0.43168	0.458634	0.433658	0.396148
REACTOME_THROMBIN_SIGNALLING_THROUGH_PROTEINASE_ACTIVATED_RECEPTORS_PARS	-0.375893	-0.400033	-0.151541	-0.29952	-0.267554
REACTOME_THROMBOXANE_SIGNALLING_THROUGH_TP_RECEPTOR	0.276759	-0.0327205	0.260111	0.196356	0.220746
REACTOME_TIE2_SIGNALING	0.152083	0.278621	0.428176	0.404703	0.335812
REACTOME_TIGHT_JUNCTION_INTERACTIONS	-0.13162	-0.696907	-0.496711	-0.26203	-0.380885
REACTOME_TOLL_RECEPTOR_CASCADES	-0.0656588	-0.0675129	0.0365494	-0.0553947	-0.0497653
REACTOME_TRAF3_DEPENDENT_IRF_ACTIVATION_PATHWAY	0.0885322	0.236154	-0.0117039	-0.375065	-0.109382
REACTOME_TRAF6_MEDIATED_INDUCTION_OF_NFKB_AND_MAP_KINASES_UPON_TLR7_8_OR_9_ACTIVATION	0.108997	0.0440436	-0.0211623	0.0228181	0.0358068
REACTOME_TRAF6_MEDIATED_INDUCTION_OF_TAK1_COMPLEX	-0.208301	-0.229878	0.293518	0.426866	0.012563
REACTOME_TRAF6_MEDIATED_IRF7_ACTIVATION	-1.05107	-0.941973	-1.43601	-1.40542	-1.17213
REACTOME_TRAF6_MEDIATED_IRF7_ACTIVATION_IN_TLR7_8_OR_9_SIGNALING	-0.221138	0.0504623	-0.47929	0.0403796	-0.397237
REACTOME_TRAF6_MEDIATED_NFKB_ACTIVATION	-0.0866997	-0.163817	-0.17826	-0.182482	-0.0943205
REACTOME_TRAFFICKING_AND_PROCESSING_OF_ENDOSOMAL_TLR	0.086831	0.185367	0.468016	0.279782	-0.161067
REACTOME_TRAFFICKING_OF_AMPA_RECEPTORS	-0.122478	0.124207	-0.132222	-0.00111095	0.0447107
REACTOME_TRAFFICKING_OF_GLUR2_CONTAINING_AMPA_RECEPTORS	-0.159937	0.214082	-0.206949	0.106961	0.117218
REACTOME_TRANS_GOLGI_NETWORK_VESICLE_BUDDING	0.723905	0.810022	0.810234	0.645202	0.788055
REACTOME_TRANSCRIPTION	1.01946	0.844168	0.970819	1.00889	1.11088
REACTOME_TRANSCRIPTION_COUPLED_NER_TC_NER	1.1477	1.00825	1.16651	1.18325	1.1647
REACTOME_TRANSCRIPTIONAL_ACTIVITY_OF_SMAD2_SMAD3_SMAD4_HETEROTRIMER	1.44571	1.10764	1.33256	1.42184	1.403
REACTOME_TRANSCRIPTIONAL_REGULATION_OF_WHITE_ADIPOCYTE_DIFFERENTIATION	0.145988	0.155766	0.00248338	0.05933	0.18499
REACTOME_TRANSFERRIN_ENDOCYTOSIS_AND_RECYCLING	0.20691	0.0573872	0.0581351	-0.0628037	0.128232
REACTOME_TRANSLATION	2.54653	2.6721	2.61853	2.65112	2.60306
REACTOME_TRANSLOCATION_OF_ZAP_70_TO_IMMUNOLOGICAL_SYNAPSE	-1.36808	-0.618245	0.355469	-0.155481	-1.04094
REACTOME_TRANSMEMBRANE_TRANSPORT_OF_SMALL_MOLECULES	-0.623796	-0.628619	-0.773136	-0.795667	-0.682785
REACTOME_TRANSMISSION_ACROSS_CHEMICAL_SYNAPSES	-0.508771	-0.347432	-0.58393	-0.658051	-0.527348
REACTOME_TRANSPORT_OF_GLUCOSE_AND_OTHER_SUGARS_BILE_SALTS_AND_ORGANIC_ACIDS_METAL_IONS_AND_AMINE_COMPOUNDS	-1.04131	-0.981364	-1.21135	-1.17148	-1.21144
REACTOME_TRANSPORT_OF_INORGANIC_CATIONS_ANIONS_AND_AMINO_ACIDS_OLIGOPEPTIDES	-0.905182	-1.03496	-1.09774	-1.15531	-0.945142
REACTOME_TRANSPORT_OF_MATURE_MRNA_DERIVED_FROM_AN_INTRONLESS_TRANSCRIPT	1.09557	0.681178	0.764403	0.876859	1.05018
REACTOME_TRANSPORT_OF_MATURE_TRANSCRIPT_TO_CYTOPLASM	1.35554	0.856843	1.00045	1.08442	1.2903
REACTOME_TRANSPORT_OF_ORGANIC_ANIONS	-1.94658	-1.59728	-1.64489	-1.60213	-2.25015
REACTOME_TRANSPORT_OF_RIBONUCLEOPROTEINS_INTO_THE_HOST_NUCLEUS	0.760221	0.179264	0.355789	0.564113	0.686732
REACTOME_TRANSPORT_OF_VITAMINS_NUCLEOSIDES_AND_RELATED_MOLECULES	-0.612832	-0.834231	-0.935776	-0.925248	-0.758947
REACTOME_TRANSPORT_TO_THE_GOLGI_AND_SUBSEQUENT_MODIFICATION	-0.186926	-0.50426	-0.383948	-0.247013	-0.213827
REACTOME_TRIF_MEDIATED_TLR3_SIGNALING	0.160535	0.0397515	0.0375278	0.00433234	0.0752526
REACTOME_TRIGLYCERIDE_BIOSYNTHESIS	0.015058	-0.351273	-0.137164	0.05116	0.00496428
REACTOME_TRNA_AMINOACYLATION	1.08735	1.41623	1.13983	1.1692	1.09727
REACTOME_TRYPTOPHAN_CATABOLISM	0.28782	0.752652	0.520311	0.817805	0.178056
REACTOME_UNBLOCKING_OF_NMDA_RECEPTOR_GLUTAMATE_BINDING_AND_ACTIVATION	-0.804429	-0.343006	-1.37843	-1.04751	-0.935441
REACTOME_UNFOLDED_PROTEIN_RESPONSE	0.907973	0.92179	0.967875	0.899977	0.977657
REACTOME_UNWINDING_OF_DNA	-0.649496	-0.209768	-0.770464	-0.498809	-0.4226
REACTOME_VEGF_LIGAND_RECEPTOR_INTERACTIONS	0.0346537	0.409695	-0.0187698	-0.410085	-0.13804
REACTOME_VIF_MEDIATED_DEGRADATION_OF_APOBEC3G	0.726076	0.600226	0.68704	0.668012	0.678992
REACTOME_VIRAL_MESSENGER_RNA_SYNTHESIS	2.22055	2.21228	2.16632	2.15255	2.21153
REACTOME_VITAMIN_B5_PANTOTHENATE_METABOLISM	0.926567	1.06083	0.778781	1.07857	1.04169
REACTOME_VOLTAGE_GATED_POTASSIUM_CHANNELS	-2.54745	-2.72594	-2.57369	-2.94551	-2.59202
REACTOME_XENOBIOTICS	-2.49193	-2.13652	-2.59573	-0.79707	-1.81334
REACTOME_YAP1_AND_WWTR1_TAZ_STIMULATED_GENE_EXPRESSION	0.778413	0.636548	0.770746	0.582117	0.708498
REACTOME_ZINC_TRANSPORTERS	-0.0184633	-0.187274	0.0101821	-0.174219	-0.0916592

## Sheet: E)Enrichment_scores_q_values
Gene_set	Primary	Spleen	RUQ	Liver	Vag_Cuff	COLOR CODE
KEGG_ABC_TRANSPORTERS	0.0770182	0.659974	0.273088	0.204346	0.130492	q-value < 0.05	q-value >= 0.05
KEGG_ACUTE_MYELOID_LEUKEMIA	0.424461	0.405927	0.223011	0.327227	0.320023
KEGG_ADHERENS_JUNCTION	0.00132319	0.134275	0.0012147	0.00329175	0.00113641
KEGG_ADIPOCYTOKINE_SIGNALING_PATHWAY	0.644563	0.489577	0.635086	0.678421	0.625856
KEGG_ALANINE_ASPARTATE_AND_GLUTAMATE_METABOLISM	0.12012	0.0229435	0.0833321	0.0485555	0.0868743
KEGG_ALDOSTERONE_REGULATED_SODIUM_REABSORPTION	0.792849	0.684049	0.631323	0.753279	0.625856
KEGG_ALLOGRAFT_REJECTION	0.401157	0.624953	0.5283	0.732241	0.671393
KEGG_ALPHA_LINOLENIC_ACID_METABOLISM	0.198941	0.295942	0.225093	0.0743935	0.184108
KEGG_ALZHEIMERS_DISEASE	0.00132319	0.00189739	0.0012147	0.00110495	0.00113641
KEGG_AMINO_SUGAR_AND_NUCLEOTIDE_SUGAR_METABOLISM	0.509634	0.588076	0.292517	0.328371	0.290065
KEGG_AMINOACYL_TRNA_BIOSYNTHESIS	0.00670017	0.00981526	0.00631602	0.00234051	0.00374471
KEGG_AMYOTROPHIC_LATERAL_SCLEROSIS_ALS	0.531322	0.621282	0.501619	0.360408	0.43866
KEGG_ANTIGEN_PROCESSING_AND_PRESENTATION	0.642694	0.159121	0.117924	0.174603	0.572403
KEGG_APOPTOSIS	0.1512	0.165945	0.0818282	0.191426	0.114354
KEGG_ARACHIDONIC_ACID_METABOLISM	0.260795	0.807063	0.677494	0.616816	0.269504
KEGG_ARGININE_AND_PROLINE_METABOLISM	0.678944	0.774472	0.740888	0.539101	0.671666
KEGG_ARRHYTHMOGENIC_RIGHT_VENTRICULAR_CARDIOMYOPATHY_ARVC	0.888977	0.99409	0.875718	0.83416	0.896191
KEGG_ASCORBATE_AND_ALDARATE_METABOLISM	0.226069	0.627024	0.840047	0.610394	0.0795943
KEGG_ASTHMA	0.308821	0.684596	0.654793	0.808651	0.602474
KEGG_AUTOIMMUNE_THYROID_DISEASE	0.0729301	0.900487	0.992123	0.759383	0.0997233
KEGG_AXON_GUIDANCE	0.752092	0.88837	0.534939	0.535093	0.576104
KEGG_B_CELL_RECEPTOR_SIGNALING_PATHWAY	0.392425	0.500826	0.144102	0.414175	0.280243
KEGG_BASAL_CELL_CARCINOMA	0.74014	0.914155	0.842654	0.874066	0.843208
KEGG_BASAL_TRANSCRIPTION_FACTORS	0.0713867	0.135084	0.0722821	0.0836026	0.0289854
KEGG_BASE_EXCISION_REPAIR	0.436553	0.67189	0.387087	0.335353	0.360814
KEGG_BETA_ALANINE_METABOLISM	0.469075	0.530863	0.490546	0.361937	0.494345
KEGG_BIOSYNTHESIS_OF_UNSATURATED_FATTY_ACIDS	0.585541	0.790676	0.675539	0.535233	0.602043
KEGG_BLADDER_CANCER	0.013915	0.0211259	0.0128857	0.0523305	0.0117024
KEGG_BUTANOATE_METABOLISM	0.66251	0.775323	0.945797	0.719649	0.889396
KEGG_CALCIUM_SIGNALING_PATHWAY	0.0953014	0.106252	0.0722022	0.0684932	0.076302
KEGG_CARDIAC_MUSCLE_CONTRACTION	0.117528	0.144102	0.0553088	0.0768835	0.067201
KEGG_CELL_ADHESION_MOLECULES_CAMS	0.916073	0.660683	0.391859	0.52195	0.844231
KEGG_CELL_CYCLE	0.00395257	0.0733809	0.00346873	0.00110495	0.00113641
KEGG_CHEMOKINE_SIGNALING_PATHWAY	0.972544	0.826242	0.769496	0.738865	0.971157
KEGG_CHRONIC_MYELOID_LEUKEMIA	0.156493	0.315735	0.0653902	0.0496228	0.0820822
KEGG_CIRCADIAN_RHYTHM_MAMMAL	0.0979257	0.375988	0.330743	0.280494	0.346498
KEGG_CITRATE_CYCLE_TCA_CYCLE	0.108997	0.209034	0.0836397	0.0467229	0.0997233
KEGG_COLORECTAL_CANCER	0.00894291	0.0242405	0.00176782	0.00898653	0.00715417
KEGG_COMPLEMENT_AND_COAGULATION_CASCADES	0.691284	0.194336	0.222607	0.039128	0.644197
KEGG_CYSTEINE_AND_METHIONINE_METABOLISM	0.013879	0.138526	0.0827091	0.0242187	0.0830633
KEGG_CYTOKINE_CYTOKINE_RECEPTOR_INTERACTION	0.308846	1	0.221707	0.289343	0.224714
KEGG_CYTOSOLIC_DNA_SENSING_PATHWAY	0.958208	0.764925	0.992123	1	0.993557
KEGG_DILATED_CARDIOMYOPATHY	0.938352	0.952734	0.85672	0.910753	0.961918
KEGG_DNA_REPLICATION	0.198941	0.295783	0.237331	0.214983	0.255611
KEGG_DORSO_VENTRAL_AXIS_FORMATION	0.864301	0.779344	0.709221	0.814289	0.889049
KEGG_DRUG_METABOLISM_CYTOCHROME_P450	0.458447	1	0.992123	0.400344	0.479023
KEGG_DRUG_METABOLISM_OTHER_ENZYMES	0.170368	1	0.777939	0.646583	0.220634
KEGG_ECM_RECEPTOR_INTERACTION	0.50459	0.799833	0.187192	0.274214	0.257642
KEGG_ENDOCYTOSIS	0.00395257	0.00727922	0.00176782	0.00167307	0.00171942
KEGG_ENDOMETRIAL_CANCER	0.0264283	0.0145412	0.0101753	0.0310083	0.0150072
KEGG_EPITHELIAL_CELL_SIGNALING_IN_HELICOBACTER_PYLORI_INFECTION	0.0979257	0.194336	0.0353621	0.110943	0.109375
KEGG_ERBB_SIGNALING_PATHWAY	0.333995	0.349456	0.226873	0.201315	0.185519
KEGG_ETHER_LIPID_METABOLISM	0.969607	0.970618	0.976527	0.641418	0.979302
KEGG_FATTY_ACID_METABOLISM	0.198941	0.340538	0.285539	0.138684	0.232525
KEGG_FC_EPSILON_RI_SIGNALING_PATHWAY	0.886943	0.787661	0.671416	0.835828	0.844231
KEGG_FC_GAMMA_R_MEDIATED_PHAGOCYTOSIS	0.334254	0.501752	0.0879299	0.0920072	0.242219
KEGG_FOCAL_ADHESION	0.0174316	0.0658899	0.0012147	0.0026937	0.00171942
KEGG_FOLATE_BIOSYNTHESIS	0.603042	0.833634	0.783195	0.531895	0.593607
KEGG_FRUCTOSE_AND_MANNOSE_METABOLISM	0.162857	0.117476	0.15849	0.0967095	0.164996
KEGG_GALACTOSE_METABOLISM	0.59386	0.424811	0.463906	0.610284	0.530401
KEGG_GAP_JUNCTION	0.747537	0.827098	0.628916	0.554239	0.652044
KEGG_GLIOMA	0.198941	0.182088	0.0774383	0.119094	0.0682892
KEGG_GLUTATHIONE_METABOLISM	0.0965569	0.160308	0.0760963	0.0130953	0.0381367
KEGG_GLYCEROLIPID_METABOLISM	0.569702	0.327869	0.515514	0.569261	0.652679
KEGG_GLYCEROPHOSPHOLIPID_METABOLISM	0.808932	0.966868	0.867405	0.954339	0.853378
KEGG_GLYCINE_SERINE_AND_THREONINE_METABOLISM	0.572845	0.571451	0.746143	0.616816	0.845074
KEGG_GLYCOLYSIS_GLUCONEOGENESIS	0.308846	0.397772	0.531644	0.287827	0.456992
KEGG_GLYCOSAMINOGLYCAN_BIOSYNTHESIS_CHONDROITIN_SULFATE	0.446779	0.203921	0.649057	0.32955	0.346498
KEGG_GLYCOSAMINOGLYCAN_BIOSYNTHESIS_HEPARAN_SULFATE	0.181372	0.126058	0.181941	0.101167	0.224714
KEGG_GLYCOSAMINOGLYCAN_BIOSYNTHESIS_KERATAN_SULFATE	0.47247	0.500379	0.464582	0.813868	0.479023
KEGG_GLYCOSAMINOGLYCAN_DEGRADATION	0.906389	0.727809	0.840047	0.877781	0.908586
KEGG_GLYCOSPHINGOLIPID_BIOSYNTHESIS_GANGLIO_SERIES	0.339717	0.338886	0.32327	0.401488	0.410648
KEGG_GLYCOSPHINGOLIPID_BIOSYNTHESIS_GLOBO_SERIES	0.391129	0.535367	0.617053	0.612515	0.370567
KEGG_GLYCOSPHINGOLIPID_BIOSYNTHESIS_LACTO_AND_NEOLACTO_SERIES	0.139636	0.243759	0.047645	0.061225	0.103051
KEGG_GLYCOSYLPHOSPHATIDYLINOSITOL_GPI_ANCHOR_BIOSYNTHESIS	0.559816	0.701091	0.292517	0.344498	0.184093
KEGG_GLYOXYLATE_AND_DICARBOXYLATE_METABOLISM	0.691284	0.827293	0.639487	0.46627	0.623356
KEGG_GNRH_SIGNALING_PATHWAY	0.966649	0.96596	0.942516	0.963345	0.978087
KEGG_GRAFT_VERSUS_HOST_DISEASE	0.482721	0.540385	0.635086	0.759383	0.697325
KEGG_HEDGEHOG_SIGNALING_PATHWAY	0.997539	0.500379	0.650669	0.79234	0.867675
KEGG_HEMATOPOIETIC_CELL_LINEAGE	0.854328	0.707214	0.842654	0.978105	0.961183
KEGG_HISTIDINE_METABOLISM	0.30876	0.424811	0.550921	0.694779	0.594303
KEGG_HOMOLOGOUS_RECOMBINATION	0.404437	0.571451	0.464582	0.334646	0.411442
KEGG_HUNTINGTONS_DISEASE	0.00132319	0.00189739	0.0012147	0.00110495	0.00113641
KEGG_HYPERTROPHIC_CARDIOMYOPATHY_HCM	0.838585	0.884897	0.731781	0.7713	0.831671
KEGG_INOSITOL_PHOSPHATE_METABOLISM	0.520102	0.819322	0.4966	0.407153	0.501794
KEGG_INSULIN_SIGNALING_PATHWAY	0.574441	0.655711	0.470838	0.530693	0.447017
KEGG_INTESTINAL_IMMUNE_NETWORK_FOR_IGA_PRODUCTION	0.699963	0.535367	0.583069	0.719316	0.986371
KEGG_JAK_STAT_SIGNALING_PATHWAY	0.997539	0.860317	0.983291	0.996117	1
KEGG_LEISHMANIA_INFECTION	0.964998	0.946483	0.417382	0.600577	0.995164
KEGG_LEUKOCYTE_TRANSENDOTHELIAL_MIGRATION	0.198941	0.361126	0.0788986	0.0863743	0.0934464
KEGG_LIMONENE_AND_PINENE_DEGRADATION	0.680876	0.807063	0.795629	0.717222	0.687905
KEGG_LINOLEIC_ACID_METABOLISM	0.129743	0.532795	0.209724	0.811038	0.2132
KEGG_LONG_TERM_DEPRESSION	0.527733	0.596261	0.441085	0.578934	0.530401
KEGG_LONG_TERM_POTENTIATION	0.218443	0.265405	0.177563	0.160553	0.154639
KEGG_LYSINE_DEGRADATION	0.231353	0.463434	0.276618	0.194179	0.221806
KEGG_LYSOSOME	0.013969	0.0211259	0.00236068	0.00167307	0.00171942
KEGG_MAPK_SIGNALING_PATHWAY	0.747537	0.900487	0.596497	0.814528	0.6906
KEGG_MATURITY_ONSET_DIABETES_OF_THE_YOUNG	0.00765251	0.0188596	0.00417111	0.00634331	0.00407757
KEGG_MELANOGENESIS	0.612926	0.660683	0.617053	0.732241	0.652679
KEGG_MELANOMA	0.635769	0.606729	0.46344	0.700858	0.530447
KEGG_METABOLISM_OF_XENOBIOTICS_BY_CYTOCHROME_P450	0.460089	1	0.972075	0.289343	0.68254
KEGG_MISMATCH_REPAIR	0.0795157	0.194336	0.0686825	0.0964342	0.0958118
KEGG_MTOR_SIGNALING_PATHWAY	0.00996961	0.00683022	0.00619465	0.022905	0.00602104
KEGG_N_GLYCAN_BIOSYNTHESIS	0.156493	0.304389	0.131192	0.0470576	0.0598543
KEGG_NATURAL_KILLER_CELL_MEDIATED_CYTOTOXICITY	0.464446	0.970618	0.988841	0.736827	0.43866
KEGG_NEUROACTIVE_LIGAND_RECEPTOR_INTERACTION	0.198941	0.296143	0.237331	0.327619	0.34127
KEGG_NEUROTROPHIN_SIGNALING_PATHWAY	0.164747	0.146609	0.0718842	0.0765507	0.0945821
KEGG_NICOTINATE_AND_NICOTINAMIDE_METABOLISM	0.460328	0.326589	0.171084	0.330171	0.307427
KEGG_NITROGEN_METABOLISM	0.441217	0.200743	0.416207	0.318207	0.4597
KEGG_NOD_LIKE_RECEPTOR_SIGNALING_PATHWAY	0.74014	0.686045	0.65053	0.676026	0.66386
KEGG_NON_HOMOLOGOUS_END_JOINING	0.176441	0.353605	0.213058	0.254059	0.225905
KEGG_NON_SMALL_CELL_LUNG_CANCER	0.364881	0.474469	0.237331	0.318207	0.249128
KEGG_NOTCH_SIGNALING_PATHWAY	0.108197	0.256325	0.134457	0.0931829	0.108313
KEGG_NUCLEOTIDE_EXCISION_REPAIR	0.00785888	0.0272139	0.00659141	0.00545407	0.00530393
KEGG_O_GLYCAN_BIOSYNTHESIS	0.339717	0.787671	0.62585	0.723271	0.583297
KEGG_OLFACTORY_TRANSDUCTION	1	0.681458	0.632353	1	0.633284
KEGG_ONE_CARBON_POOL_BY_FOLATE	0.140075	0.187352	0.181941	0.129764	0.206025
KEGG_OOCYTE_MEIOSIS	0.0328918	0.0733479	0.0194317	0.0152101	0.00967202
KEGG_OTHER_GLYCAN_DEGRADATION	0.392425	0.432631	0.407827	0.344498	0.449688
KEGG_OXIDATIVE_PHOSPHORYLATION	0.00132319	0.00189739	0.0012147	0.00110495	0.00113641
KEGG_P53_SIGNALING_PATHWAY	0.266293	0.477627	0.267264	0.230616	0.178118
KEGG_PANCREATIC_CANCER	0.0175774	0.0229435	0.00613602	0.00852995	0.00867271
KEGG_PANTOTHENATE_AND_COA_BIOSYNTHESIS	0.266853	0.159784	0.101651	0.0908136	0.137147
KEGG_PARKINSONS_DISEASE	0.00132319	0.00189739	0.0012147	0.00110495	0.00113641
KEGG_PATHOGENIC_ESCHERICHIA_COLI_INFECTION	0.00820525	0.0979814	0.00656873	0.00436173	0.00364773
KEGG_PATHWAYS_IN_CANCER	0.00505832	0.0566927	0.00503045	0.0026937	0.00573276
KEGG_PENTOSE_AND_GLUCURONATE_INTERCONVERSIONS	0.995656	0.860317	0.694131	0.198051	0.51581
KEGG_PENTOSE_PHOSPHATE_PATHWAY	0.565572	0.500379	0.700478	0.655873	0.692255
KEGG_PEROXISOME	0.129684	0.156127	0.160205	0.0908136	0.102156
KEGG_PHENYLALANINE_METABOLISM	0.698456	0.81544	0.764481	0.470683	0.715413
KEGG_PHOSPHATIDYLINOSITOL_SIGNALING_SYSTEM	0.885585	0.965817	0.731781	0.753042	0.807465
KEGG_PORPHYRIN_AND_CHLOROPHYLL_METABOLISM	0.997539	0.815262	0.786462	0.37602	1
KEGG_PPAR_SIGNALING_PATHWAY	0.617565	0.397772	0.648416	0.287946	0.594303
KEGG_PRIMARY_BILE_ACID_BIOSYNTHESIS	0.669118	0.925564	0.976527	0.957648	0.688438
KEGG_PRIMARY_IMMUNODEFICIENCY	0.23286	0.987465	0.897832	1	0.593607
KEGG_PRION_DISEASES	0.346319	0.361126	0.219131	0.360718	0.34013
KEGG_PROGESTERONE_MEDIATED_OOCYTE_MATURATION	0.11107	0.083825	0.0538974	0.0856331	0.0501565
KEGG_PROPANOATE_METABOLISM	0.25767	0.500039	0.456555	0.261628	0.31558
KEGG_PROSTATE_CANCER	0.0479881	0.0427189	0.0200863	0.0411875	0.0180521
KEGG_PROTEASOME	0.0114264	0.0383765	0.00690957	0.00545407	0.00983154
KEGG_PROTEIN_EXPORT	0.0108043	0.290038	0.00520329	0.00177504	0.00265345
KEGG_PROXIMAL_TUBULE_BICARBONATE_RECLAMATION	0.258918	0.194336	0.187192	0.263654	0.249128
KEGG_PURINE_METABOLISM	0.0342627	0.064458	0.0376223	0.0211208	0.0213222
KEGG_PYRIMIDINE_METABOLISM	0.00821899	0.0290442	0.00346873	0.00167307	0.00510078
KEGG_PYRUVATE_METABOLISM	0.514004	0.571451	0.609921	0.367379	0.585118
KEGG_REGULATION_OF_ACTIN_CYTOSKELETON	0.139636	0.410678	0.0593049	0.0391536	0.0641514
KEGG_REGULATION_OF_AUTOPHAGY	0.628266	0.684596	0.793189	0.650237	0.6906
KEGG_RENAL_CELL_CARCINOMA	0.00206937	0.00403981	0.00176782	0.00167307	0.00171942
KEGG_RENIN_ANGIOTENSIN_SYSTEM	0.269042	0.965817	0.636649	0.549168	0.500347
KEGG_RETINOL_METABOLISM	0.0395154	0.578115	0.555713	0.739302	0.0848647
KEGG_RIBOFLAVIN_METABOLISM	0.666083	0.684049	0.699603	0.701948	0.648879
KEGG_RIBOSOME	0.00132319	0.00189739	0.0012147	0.00110495	0.00113641
KEGG_RIG_I_LIKE_RECEPTOR_SIGNALING_PATHWAY	0.977979	1	0.594935	0.465179	0.657136
KEGG_RNA_DEGRADATION	0.00206937	0.00189739	0.00243115	0.00110495	0.00113641
KEGG_RNA_POLYMERASE	0.00132319	0.00189739	0.0012147	0.00110495	0.00113641
KEGG_SELENOAMINO_ACID_METABOLISM	0.268113	0.61258	0.608714	0.549168	0.548225
KEGG_SMALL_CELL_LUNG_CANCER	0.020246	0.152803	0.0198656	0.00765176	0.00736662
KEGG_SNARE_INTERACTIONS_IN_VESICULAR_TRANSPORT	0.643338	0.673476	0.503056	0.671145	0.652679
KEGG_SPHINGOLIPID_METABOLISM	0.644762	0.723394	0.470435	0.559476	0.675304
KEGG_SPLICEOSOME	0.00132319	0.00189739	0.0012147	0.00110495	0.00113641
KEGG_STARCH_AND_SUCROSE_METABOLISM	0.997539	0.827098	0.773722	0.539101	0.995164
KEGG_STEROID_BIOSYNTHESIS	0.269515	0.265094	0.186712	0.280494	0.242301
KEGG_STEROID_HORMONE_BIOSYNTHESIS	0.00789599	0.20611	0.124132	0.590221	0.0070012
KEGG_SULFUR_METABOLISM	0.806813	0.720574	0.635668	0.670232	0.842414
KEGG_SYSTEMIC_LUPUS_ERYTHEMATOSUS	0.467429	0.24601	0.0154185	0.00624143	0.0831505
KEGG_T_CELL_RECEPTOR_SIGNALING_PATHWAY	0.80902	0.884679	0.645581	0.749691	0.754572
KEGG_TASTE_TRANSDUCTION	0.940992	1	0.321706	1	0.51008
KEGG_TAURINE_AND_HYPOTAURINE_METABOLISM	0.847068	0.626625	0.964953	0.811038	0.990452
KEGG_TERPENOID_BACKBONE_BIOSYNTHESIS	0.497584	0.684049	0.642862	0.443371	0.361722
KEGG_TGF_BETA_SIGNALING_PATHWAY	0.42655	0.523243	0.146603	0.207774	0.143846
KEGG_THYROID_CANCER	0.0395268	0.0546607	0.0252555	0.0665543	0.0239618
KEGG_TIGHT_JUNCTION	0.00821296	0.0712708	0.00459105	0.00583599	0.00455448
KEGG_TOLL_LIKE_RECEPTOR_SIGNALING_PATHWAY	0.966649	0.860317	0.786968	0.913293	0.986441
KEGG_TRYPTOPHAN_METABOLISM	0.821799	0.842269	0.639294	0.686675	0.881974
KEGG_TYPE_I_DIABETES_MELLITUS	0.591808	0.61258	0.532927	0.723271	0.910183
KEGG_TYPE_II_DIABETES_MELLITUS	0.253894	0.783588	0.251033	0.352557	0.525076
KEGG_TYROSINE_METABOLISM	0.791208	0.807343	0.704006	0.671064	0.93029
KEGG_UBIQUITIN_MEDIATED_PROTEOLYSIS	0.00132319	0.00189739	0.0012147	0.00110495	0.00113641
KEGG_VALINE_LEUCINE_AND_ISOLEUCINE_BIOSYNTHESIS	0.711866	0.569726	0.700478	0.506627	0.62329
KEGG_VALINE_LEUCINE_AND_ISOLEUCINE_DEGRADATION	0.0858768	0.304721	0.197887	0.0391705	0.102156
KEGG_VASCULAR_SMOOTH_MUSCLE_CONTRACTION	0.514004	0.606729	0.366996	0.510448	0.465482
KEGG_VASOPRESSIN_REGULATED_WATER_REABSORPTION	0.120778	0.253454	0.127671	0.0917483	0.0876763
KEGG_VEGF_SIGNALING_PATHWAY	0.747537	0.764925	0.575715	0.750757	0.653016
KEGG_VIBRIO_CHOLERAE_INFECTION	0.0777752	0.411229	0.0320176	0.0371845	0.0446555
KEGG_VIRAL_MYOCARDITIS	0.569702	0.385802	0.0544739	0.157222	0.357686
KEGG_WNT_SIGNALING_PATHWAY	0.0420151	0.159118	0.0373775	0.0505701	0.0150944
REACTOME_3_UTR_MEDIATED_TRANSLATIONAL_REGULATION	0.00132319	0.00189739	0.0012147	0.00110495	0.00113641
REACTOME_A_TETRASACCHARIDE_LINKER_SEQUENCE_IS_REQUIRED_FOR_GAG_SYNTHESIS	0.808582	0.463663	0.675539	0.853758	0.645074
REACTOME_ABACAVIR_TRANSPORT_AND_METABOLISM	0.919741	0.948044	0.812859	0.975073	0.98584
REACTOME_ABC_FAMILY_PROTEINS_MEDIATED_TRANSPORT	0.50263	0.991939	0.713	0.768165	0.58303
REACTOME_ABCA_TRANSPORTERS_IN_LIPID_HOMEOSTASIS	0.996142	0.779344	1	0.899429	0.910183
REACTOME_ABORTIVE_ELONGATION_OF_HIV1_TRANSCRIPT_IN_THE_ABSENCE_OF_TAT	0.00132319	0.00191081	0.0012147	0.00110495	0.00113641
REACTOME_ACETYLCHOLINE_BINDING_AND_DOWNSTREAM_EVENTS	0.0408456	0.243759	0.0219628	0.0683061	0.0429298
REACTOME_ACETYLCHOLINE_NEUROTRANSMITTER_RELEASE_CYCLE	0.352451	0.59171	0.284337	0.197103	0.176307
REACTOME_ACTIVATED_AMPK_STIMULATES_FATTY_ACID_OXIDATION_IN_MUSCLE	0.230991	0.253252	0.416271	0.197103	0.244195
REACTOME_ACTIVATED_NOTCH1_TRANSMITS_SIGNAL_TO_THE_NUCLEUS	0.0401528	0.0611474	0.0708983	0.0365165	0.0300659
REACTOME_ACTIVATED_POINT_MUTANTS_OF_FGFR2	0.487948	0.633817	0.459702	0.307268	0.281568
REACTOME_ACTIVATED_TAK1_MEDIATES_P38_MAPK_ACTIVATION	0.544564	0.880837	0.690395	0.538103	0.703762
REACTOME_ACTIVATED_TLR4_SIGNALLING	0.258786	0.31559	0.150473	0.175015	0.223956
REACTOME_ACTIVATION_OF_ATR_IN_RESPONSE_TO_REPLICATION_STRESS	0.47111	0.684049	0.464582	0.367379	0.389341
REACTOME_ACTIVATION_OF_BH3_ONLY_PROTEINS	0.421952	0.406239	0.421801	0.171122	0.260403
REACTOME_ACTIVATION_OF_CHAPERONE_GENES_BY_ATF6_ALPHA	0.050716	0.194336	0.0287009	0.0225489	0.00983154
REACTOME_ACTIVATION_OF_CHAPERONE_GENES_BY_XBP1S	0.0118601	0.0330485	0.00176782	0.00234051	0.00174343
REACTOME_ACTIVATION_OF_CHAPERONES_BY_ATF6_ALPHA	0.130404	0.355252	0.105179	0.0894592	0.0578901
REACTOME_ACTIVATION_OF_GENES_BY_ATF4	0.0306038	0.0491724	0.029882	0.0383804	0.0346576
REACTOME_ACTIVATION_OF_IRF3_IRF7_MEDIATED_BY_TBK1_IKK_EPSILON	0.718579	0.424439	0.304619	0.360718	0.479023
REACTOME_ACTIVATION_OF_KAINATE_RECEPTORS_UPON_GLUTAMATE_BINDING	0.0501894	0.149911	0.0431177	0.061225	0.0390856
REACTOME_ACTIVATION_OF_NF_KAPPAB_IN_B_CELLS	0.0132795	0.159118	0.0104149	0.00773441	0.00525049
REACTOME_ACTIVATION_OF_NMDA_RECEPTOR_UPON_GLUTAMATE_BINDING_AND_POSTSYNAPTIC_EVENTS	0.603042	0.40517	0.511101	0.593308	0.592661
REACTOME_ACTIVATION_OF_RAC	0.434014	0.720414	0.411606	0.280494	0.357503
REACTOME_ACTIVATION_OF_THE_AP1_FAMILY_OF_TRANSCRIPTION_FACTORS	0.590842	0.759162	0.560633	0.723271	0.803319
REACTOME_ACTIVATION_OF_THE_MRNA_UPON_BINDING_OF_THE_CAP_BINDING_COMPLEX_AND_EIFS_AND_SUBSEQUENT_BINDING_TO_43S	0.00132319	0.00189739	0.0012147	0.00110495	0.00113641
REACTOME_ACTIVATION_OF_THE_PRE_REPLICATIVE_COMPLEX	0.919162	0.485433	0.950539	0.873514	0.985022
REACTOME_ACYL_CHAIN_REMODELLING_OF_PC	0.959733	0.826242	0.842537	0.982682	0.924207
REACTOME_ACYL_CHAIN_REMODELLING_OF_PE	0.88061	0.809218	0.769518	0.888229	0.871767
REACTOME_ACYL_CHAIN_REMODELLING_OF_PG	0.958208	0.947438	0.980669	0.548137	0.642656
REACTOME_ACYL_CHAIN_REMODELLING_OF_PI	0.625944	0.953309	0.796108	0.591853	0.41668
REACTOME_ACYL_CHAIN_REMODELLING_OF_PS	0.792849	0.75716	0.795629	0.911433	0.889644
REACTOME_ADAPTIVE_IMMUNE_SYSTEM	0.00132319	0.00301068	0.0012147	0.00110495	0.00113641
REACTOME_ADENYLATE_CYCLASE_ACTIVATING_PATHWAY	0.846619	0.816729	0.700478	0.650421	0.587799
REACTOME_ADENYLATE_CYCLASE_INHIBITORY_PATHWAY	0.613589	0.375988	0.628916	0.582708	0.654926
REACTOME_ADHERENS_JUNCTIONS_INTERACTIONS	0.586832	0.713636	0.544416	0.535093	0.462039
REACTOME_ADP_SIGNALLING_THROUGH_P2RY1	0.32666	0.626625	0.315582	0.305823	0.451185
REACTOME_ADP_SIGNALLING_THROUGH_P2RY12	0.0737609	0.187044	0.0457834	0.0465257	0.0598543
REACTOME_ADVANCED_GLYCOSYLATION_ENDPRODUCT_RECEPTOR_SIGNALING	0.0185947	0.0058253	0.00614431	0.005654	0.0124385
REACTOME_AKT_PHOSPHORYLATES_TARGETS_IN_THE_CYTOSOL	0.360435	0.457325	0.289817	0.389308	0.251693
REACTOME_ALPHA_LINOLENIC_ACID_ALA_METABOLISM	0.326282	0.253252	0.295381	0.345073	0.255611
REACTOME_AMINE_COMPOUND_SLC_TRANSPORTERS	0.460089	0.535367	0.225524	0.283189	0.232059
REACTOME_AMINE_DERIVED_HORMONES	0.0132799	0.037379	0.0251793	0.00852995	0.00867271
REACTOME_AMINE_LIGAND_BINDING_RECEPTORS	0.00599499	0.00865801	0.00531931	0.00493759	0.00530393
REACTOME_AMINO_ACID_AND_OLIGOPEPTIDE_SLC_TRANSPORTERS	0.87316	1	0.695057	0.296447	0.828532
REACTOME_AMINO_ACID_SYNTHESIS_AND_INTERCONVERSION_TRANSAMINATION	0.127635	0.146609	0.155788	0.0509962	0.140655
REACTOME_AMINO_ACID_TRANSPORT_ACROSS_THE_PLASMA_MEMBRANE	1	0.991439	0.884078	0.719226	0.993557
REACTOME_AMYLOIDS	0.0555065	0.044229	0.0139391	0.00110495	0.00299641
REACTOME_ANDROGEN_BIOSYNTHESIS	0.571057	0.624953	0.677488	0.629074	0.600726
REACTOME_ANTIGEN_ACTIVATES_B_CELL_RECEPTOR_LEADING_TO_GENERATION_OF_SECOND_MESSENGERS	0.19692	0.1926	0.0501758	0.137024	0.143846
REACTOME_ANTIGEN_PRESENTATION_FOLDING_ASSEMBLY_AND_PEPTIDE_LOADING_OF_CLASS_I_MHC	0.0360443	0.0382083	0.0012147	0.0031713	0.0117145
REACTOME_ANTIGEN_PROCESSING_CROSS_PRESENTATION	0.0122403	0.0209535	0.0012147	0.00225178	0.00408901
REACTOME_ANTIGEN_PROCESSING_UBIQUITINATION_PROTEASOME_DEGRADATION	0.00132319	0.00559673	0.0012147	0.00110495	0.00113641
REACTOME_ANTIVIRAL_MECHANISM_BY_IFN_STIMULATED_GENES	0.00132319	0.00994873	0.0012147	0.00110495	0.00113641
REACTOME_APC_C_CDC20_MEDIATED_DEGRADATION_OF_CYCLIN_B	0.00132319	0.0132005	0.0012147	0.00110495	0.00113641
REACTOME_APC_C_CDC20_MEDIATED_DEGRADATION_OF_MITOTIC_PROTEINS	0.00132319	0.00484183	0.0012147	0.00110495	0.00113641
REACTOME_APC_C_CDH1_MEDIATED_DEGRADATION_OF_CDC20_AND_OTHER_APC_C_CDH1_TARGETED_PROTEINS_IN_LATE_MITOSIS_EARLY_G1	0.00206937	0.00484183	0.0012147	0.00110495	0.00113641
REACTOME_APC_CDC20_MEDIATED_DEGRADATION_OF_NEK2A	0.00456627	0.010202	0.00193448	0.0031713	0.0034712
REACTOME_APOBEC3G_MEDIATED_RESISTANCE_TO_HIV1_INFECTION	0.146208	0.514044	0.18037	0.178385	0.144114
REACTOME_APOPTOSIS	0.00132319	0.00481489	0.0012147	0.00110495	0.00113641
REACTOME_APOPTOSIS_INDUCED_DNA_FRAGMENTATION	0.572845	0.997091	0.590408	0.526068	0.447313
REACTOME_APOPTOTIC_CLEAVAGE_OF_CELL_ADHESION_PROTEINS	0.00905092	0.0367969	0.0111354	0.0230838	0.0122321
REACTOME_APOPTOTIC_CLEAVAGE_OF_CELLULAR_PROTEINS	0.00841169	0.0439466	0.0110464	0.0288272	0.0115277
REACTOME_APOPTOTIC_EXECUTION_PHASE	0.00599499	0.0720096	0.0077278	0.0123918	0.00530393
REACTOME_AQUAPORIN_MEDIATED_TRANSPORT	0.202477	0.243759	0.170745	0.188171	0.17415
REACTOME_ARMS_MEDIATED_ACTIVATION	0.277714	0.469744	0.144571	0.191002	0.205873
REACTOME_ASPARAGINE_N_LINKED_GLYCOSYLATION	0.0200968	0.146609	0.0126578	0.00167307	0.00171942
REACTOME_ASSEMBLY_OF_THE_PRE_REPLICATIVE_COMPLEX	0.0175774	0.154057	0.014556	0.00773441	0.0123458
REACTOME_ASSOCIATION_OF_LICENSING_FACTORS_WITH_THE_PRE_REPLICATIVE_COMPLEX	0.0915009	0.549301	0.105936	0.0917383	0.126905
REACTOME_ASSOCIATION_OF_TRIC_CCT_WITH_TARGET_PROTEINS_DURING_BIOSYNTHESIS	0.00376099	0.0481182	0.00941066	0.00176854	0.00551594
REACTOME_AUTODEGRADATION_OF_CDH1_BY_CDH1_APC_C	0.00132319	0.0031236	0.0012147	0.00110495	0.00113641
REACTOME_AUTODEGRADATION_OF_THE_E3_UBIQUITIN_LIGASE_COP1	0.00288826	0.0221876	0.00176782	0.00170168	0.00113641
REACTOME_AXON_GUIDANCE	0.20326	0.490407	0.0637619	0.0880325	0.0529564
REACTOME_BASE_EXCISION_REPAIR	0.377778	0.684049	0.372893	0.361937	0.344446
REACTOME_BASE_FREE_SUGAR_PHOSPHATE_REMOVAL_VIA_THE_SINGLE_NUCLEOTIDE_REPLACEMENT_PATHWAY	0.74201	0.930074	0.734482	0.700858	0.625856
REACTOME_BASIGIN_INTERACTIONS	0.100151	0.260377	0.0895178	0.166815	0.0830633
REACTOME_BETA_DEFENSINS	0.269042	0.815844	0.14285	0.313406	0.281568
REACTOME_BILE_ACID_AND_BILE_SALT_METABOLISM	0.669118	0.99754	0.812859	0.908755	0.58303
REACTOME_BILE_SALT_AND_ORGANIC_ANION_SLC_TRANSPORTERS	0.66251	0.96596	0.622256	0.579186	0.576724
REACTOME_BINDING_AND_ENTRY_OF_HIV_VIRION	0.731876	0.68413	0.483392	0.525898	0.642656
REACTOME_BIOLOGICAL_OXIDATIONS	0.98627	0.740614	0.936072	0.402974	0.986371
REACTOME_BIOSYNTHESIS_OF_THE_N_GLYCAN_PRECURSOR_DOLICHOL_LIPID_LINKED_OLIGOSACCHARIDE_LLO_AND_TRANSFER_TO_A_NASCENT_PROTEIN	0.877621	0.774099	0.700478	0.450774	0.516204
REACTOME_BMAL1_CLOCK_NPAS2_ACTIVATES_CIRCADIAN_EXPRESSION	0.0255806	0.03587	0.071024	0.0490073	0.0369852
REACTOME_BOTULINUM_NEUROTOXICITY	0.896234	0.88966	0.80008	0.925496	0.974291
REACTOME_BRANCHED_CHAIN_AMINO_ACID_CATABOLISM	0.111903	0.285085	0.181103	0.0543891	0.127395
REACTOME_CA_DEPENDENT_EVENTS	0.875571	0.770966	0.85672	0.817726	0.924207
REACTOME_CALNEXIN_CALRETICULIN_CYCLE	0.00492708	0.160273	0.00505424	0.00337269	0.0043649
REACTOME_CASPASE_MEDIATED_CLEAVAGE_OF_CYTOSKELETAL_PROTEINS	0.290238	0.462138	0.30079	0.58661	0.368522
REACTOME_CD28_CO_STIMULATION	0.514004	0.532939	0.247869	0.456844	0.475724
REACTOME_CD28_DEPENDENT_PI3K_AKT_SIGNALING	0.747428	0.612154	0.470435	0.732241	0.726297
REACTOME_CD28_DEPENDENT_VAV1_PATHWAY	0.297338	0.446486	0.220328	0.187596	0.214684
REACTOME_CDC6_ASSOCIATION_WITH_THE_ORC_ORIGIN_COMPLEX	0.465397	0.973792	0.546065	0.447679	0.578984
REACTOME_CDK_MEDIATED_PHOSPHORYLATION_AND_REMOVAL_OF_CDC6	0.00821296	0.0695747	0.00527485	0.00337279	0.00651521
REACTOME_CDT1_ASSOCIATION_WITH_THE_CDC6_ORC_ORIGIN_COMPLEX	0.00780277	0.105913	0.00523848	0.00436173	0.00602028
REACTOME_CELL_CELL_COMMUNICATION	0.156493	0.588076	0.161179	0.11221	0.151833
REACTOME_CELL_CELL_JUNCTION_ORGANIZATION	0.467377	0.787668	0.583069	0.419783	0.501794
REACTOME_CELL_CYCLE	0.00132319	0.00189739	0.0012147	0.00110495	0.00113641
REACTOME_CELL_CYCLE_CHECKPOINTS	0.00206419	0.0205824	0.0012147	0.00110495	0.00113641
REACTOME_CELL_CYCLE_MITOTIC	0.00132319	0.00189739	0.0012147	0.00110495	0.00113641
REACTOME_CELL_DEATH_SIGNALLING_VIA_NRAGE_NRIF_AND_NADE	0.0136474	0.020934	0.00421256	0.00281061	0.00470467
REACTOME_CELL_EXTRACELLULAR_MATRIX_INTERACTIONS	0.0479881	0.156953	0.0461133	0.0528424	0.0429298
REACTOME_CELL_JUNCTION_ORGANIZATION	0.0965569	0.483086	0.185367	0.101537	0.127395
REACTOME_CELL_SURFACE_INTERACTIONS_AT_THE_VASCULAR_WALL	0.467429	0.473024	0.0889901	0.156919	0.260237
REACTOME_CGMP_EFFECTS	0.821541	0.957589	0.642862	0.6948	0.649019
REACTOME_CHEMOKINE_RECEPTORS_BIND_CHEMOKINES	0.018497	0.987465	0.444473	0.465179	0.0462425
REACTOME_CHOLESTEROL_BIOSYNTHESIS	0.146773	0.241357	0.142004	0.186994	0.127395
REACTOME_CHONDROITIN_SULFATE_BIOSYNTHESIS	0.742638	0.65551	0.732431	0.866809	0.924207
REACTOME_CHONDROITIN_SULFATE_DERMATAN_SULFATE_METABOLISM	0.792849	0.712239	0.583069	0.781397	0.678339
REACTOME_CHROMOSOME_MAINTENANCE	0.0404469	0.348701	0.029882	0.00868096	0.0170188
REACTOME_CHYLOMICRON_MEDIATED_LIPID_TRANSPORT	0.714057	0.502693	0.731781	0.352109	0.717324
REACTOME_CIRCADIAN_CLOCK	0.00356845	0.0058253	0.00874841	0.00789712	0.00530393
REACTOME_CIRCADIAN_REPRESSION_OF_EXPRESSION_BY_REV_ERBA	0.0377621	0.0468924	0.0722821	0.0545564	0.0493606
REACTOME_CITRIC_ACID_CYCLE_TCA_CYCLE	0.089507	0.209616	0.0785589	0.0371845	0.0939467
REACTOME_CLASS_A1_RHODOPSIN_LIKE_RECEPTORS	0.353183	0.53383	0.391859	0.289343	0.483418
REACTOME_CLASS_B_2_SECRETIN_FAMILY_RECEPTORS	0.902945	0.958843	0.949329	0.988581	0.961183
REACTOME_CLASS_C_3_METABOTROPIC_GLUTAMATE_PHEROMONE_RECEPTORS	0.172982	0.477627	0.272754	0.196342	0.343628
REACTOME_CLASS_I_MHC_MEDIATED_ANTIGEN_PROCESSING_PRESENTATION	0.00132319	0.00189739	0.0012147	0.00110495	0.00113641
REACTOME_CLEAVAGE_OF_GROWING_TRANSCRIPT_IN_THE_TERMINATION_REGION_	0.00210738	0.0443295	0.00247677	0.00234051	0.00113641
REACTOME_COLLAGEN_FORMATION	0.692989	0.563632	0.284379	0.709556	0.396161
REACTOME_COMMON_PATHWAY	0.47989	0.99409	0.565759	0.479322	0.436847
REACTOME_COMPLEMENT_CASCADE	0.669118	0.446513	0.271191	0.0765507	0.59823
REACTOME_CONVERSION_FROM_APC_C_CDC20_TO_APC_C_CDH1_IN_LATE_ANAPHASE	0.0067384	0.0357157	0.00421256	0.00382845	0.0083143
REACTOME_COPI_MEDIATED_TRANSPORT	0.0748347	0.4169	0.0697903	0.108882	0.0911375
REACTOME_COSTIMULATION_BY_THE_CD28_FAMILY	0.664305	0.463663	0.140977	0.325578	0.603927
REACTOME_CREATION_OF_C4_AND_C2_ACTIVATORS	0.740779	0.397229	0.366996	0.204346	0.496643
REACTOME_CREB_PHOSPHORYLATION_THROUGH_THE_ACTIVATION_OF_CAMKII	0.648315	0.735154	0.732431	0.732241	0.671666
REACTOME_CREB_PHOSPHORYLATION_THROUGH_THE_ACTIVATION_OF_RAS	0.377306	0.40517	0.244657	0.453739	0.346498
REACTOME_CRMPS_IN_SEMA3A_SIGNALING	0.321754	0.202638	0.398308	0.191426	0.253127
REACTOME_CROSS_PRESENTATION_OF_SOLUBLE_EXOGENOUS_ANTIGENS_ENDOSOMES	0.0401528	0.0720096	0.0197723	0.0182309	0.0327359
REACTOME_CS_DS_DEGRADATION	0.569392	0.71086	0.160574	0.322852	0.327724
REACTOME_CTLA4_INHIBITORY_SIGNALING	0.269515	0.31559	0.156102	0.201315	0.202097
REACTOME_CTNNB1_PHOSPHORYLATION_CASCADE	0.0777305	0.180982	0.0818282	0.0467229	0.0313741
REACTOME_CYCLIN_A_B1_ASSOCIATED_EVENTS_DURING_G2_M_TRANSITION	0.138028	0.295783	0.1337	0.0908622	0.0800485
REACTOME_CYCLIN_E_ASSOCIATED_EVENTS_DURING_G1_S_TRANSITION_	0.00351994	0.014398	0.00243115	0.00110495	0.00113641
REACTOME_CYTOCHROME_P450_ARRANGED_BY_SUBSTRATE_TYPE	0.00778033	0.155613	0.01179	0.156919	0.0210012
REACTOME_CYTOKINE_SIGNALING_IN_IMMUNE_SYSTEM	0.0925425	0.0720096	0.0068637	0.0147406	0.0934464
REACTOME_CYTOSOLIC_SULFONATION_OF_SMALL_MOLECULES	0.87648	0.776933	0.777752	0.723271	0.991651
REACTOME_CYTOSOLIC_TRNA_AMINOACYLATION	0.00132319	0.00189739	0.0012147	0.00110495	0.00113641
REACTOME_DAG_AND_IP3_SIGNALING	0.753968	0.669697	0.80008	0.724971	0.842414
REACTOME_DARPP_32_EVENTS	0.113324	0.180982	0.0396439	0.0471527	0.0520468
REACTOME_DCC_MEDIATED_ATTRACTIVE_SIGNALING	0.117329	0.212484	0.103043	0.0962222	0.0830633
REACTOME_DEADENYLATION_DEPENDENT_MRNA_DECAY	0.00132319	0.00313053	0.00177073	0.00110495	0.00113641
REACTOME_DEADENYLATION_OF_MRNA	0.00227023	0.0183587	0.00346873	0.0018465	0.00348235
REACTOME_DEFENSINS	0.0264436	0.958855	0.01179	0.0375116	0.0313741
REACTOME_DEGRADATION_OF_THE_EXTRACELLULAR_MATRIX	0.198941	0.515689	0.38558	0.545806	0.304822
REACTOME_DEPOSITION_OF_NEW_CENPA_CONTAINING_NUCLEOSOMES_AT_THE_CENTROMERE	0.0214492	0.267861	0.0137565	0.00382845	0.00715417
REACTOME_DESTABILIZATION_OF_MRNA_BY_AUF1_HNRNP_D0	0.00132319	0.0141886	0.0012147	0.00110495	0.00113641
REACTOME_DESTABILIZATION_OF_MRNA_BY_BRF1	0.00979912	0.0409023	0.0154185	0.00552944	0.0117024
REACTOME_DESTABILIZATION_OF_MRNA_BY_KSRP	0.036231	0.103221	0.0461133	0.025789	0.0634971
REACTOME_DESTABILIZATION_OF_MRNA_BY_TRISTETRAPROLIN_TTP	0.0247483	0.139444	0.0518458	0.029398	0.0467245
REACTOME_DEVELOPMENTAL_BIOLOGY	0.371829	0.725713	0.228179	0.219186	0.129875
REACTOME_DIABETES_PATHWAYS	0.00132319	0.00189739	0.0012147	0.00110495	0.00113641
REACTOME_DIGESTION_OF_DIETARY_CARBOHYDRATE	0.648315	0.395254	0.482512	0.704572	0.52586
REACTOME_DNA_REPAIR	0.00132319	0.00481489	0.00176782	0.00110495	0.00113641
REACTOME_DNA_REPLICATION	0.007497	0.153278	0.0175127	0.0147406	0.00958431
REACTOME_DNA_STRAND_ELONGATION	0.564482	0.660683	0.622827	0.578934	0.662987
REACTOME_DOPAMINE_NEUROTRANSMITTER_RELEASE_CYCLE	0.375577	0.626625	0.377147	0.248396	0.184093
REACTOME_DOUBLE_STRAND_BREAK_REPAIR	0.223794	0.642408	0.366996	0.286859	0.232059
REACTOME_DOWNREGULATION_OF_ERBB2_ERBB3_SIGNALING	0.134927	0.253252	0.146693	0.117518	0.143846
REACTOME_DOWNREGULATION_OF_SMAD2_3_SMAD4_TRANSCRIPTIONAL_ACTIVITY	0.00132319	0.0411864	0.0012147	0.00110495	0.00113641
REACTOME_DOWNREGULATION_OF_TGF_BETA_RECEPTOR_SIGNALING	0.0481749	0.2253	0.0437098	0.0573797	0.0350834
REACTOME_DOWNSTREAM_SIGNAL_TRANSDUCTION	0.498204	0.495214	0.328516	0.360408	0.479023
REACTOME_DOWNSTREAM_SIGNALING_EVENTS_OF_B_CELL_RECEPTOR_BCR	0.0104776	0.0497349	0.0083153	0.0122124	0.0062164
REACTOME_DOWNSTREAM_SIGNALING_OF_ACTIVATED_FGFR	0.421952	0.43844	0.330743	0.410093	0.45034
REACTOME_DOWNSTREAM_TCR_SIGNALING	0.422394	0.407139	0.0544739	0.106	0.274949
REACTOME_DSCAM_INTERACTIONS	0.836749	0.966868	0.950878	0.817726	0.896191
REACTOME_E2F_ENABLED_INHIBITION_OF_PRE_REPLICATION_COMPLEX_FORMATION	0.472717	0.842269	0.409586	0.263692	0.352222
REACTOME_E2F_MEDIATED_REGULATION_OF_DNA_REPLICATION	0.339717	0.803494	0.366996	0.190253	0.290065
REACTOME_EARLY_PHASE_OF_HIV_LIFE_CYCLE	0.11107	0.253921	0.0813709	0.102119	0.0767746
REACTOME_EFFECTS_OF_PIP2_HYDROLYSIS	0.107608	0.260377	0.0976786	0.0886213	0.0481488
REACTOME_EGFR_DOWNREGULATION	0.0244774	0.0183587	0.0105335	0.00365402	0.00557526
REACTOME_EICOSANOID_LIGAND_BINDING_RECEPTORS	0.383287	0.813625	0.464582	0.180353	0.223956
REACTOME_ELEVATION_OF_CYTOSOLIC_CA2_LEVELS	0.735718	0.477627	0.700478	0.629074	0.67893
REACTOME_ELONGATION_ARREST_AND_RECOVERY	0.00132319	0.00189739	0.0012147	0.00110495	0.00113641
REACTOME_ENDOGENOUS_STEROLS	0.198941	0.684596	0.298994	0.17024	0.223606
REACTOME_ENDOSOMAL_SORTING_COMPLEX_REQUIRED_FOR_TRANSPORT_ESCRT	0.134766	0.192034	0.0813709	0.039128	0.0632868
REACTOME_ENDOSOMAL_VACUOLAR_PATHWAY	0.410501	0.085216	0.029882	0.0911766	0.227718
REACTOME_ENERGY_DEPENDENT_REGULATION_OF_MTOR_BY_LKB1_AMPK	0.0965569	0.180982	0.223011	0.137098	0.10252
REACTOME_ENOS_ACTIVATION_AND_REGULATION	0.0624048	0.115541	0.00523848	0.0130953	0.0300659
REACTOME_ER_PHAGOSOME_PATHWAY	0.00285784	0.0321844	0.0012147	0.00110495	0.00113641
REACTOME_ERK_MAPK_TARGETS	0.377778	0.591923	0.458617	0.459945	0.459226
REACTOME_ERKS_ARE_INACTIVATED	0.746762	0.684049	0.700478	0.716786	0.645074
REACTOME_ETHANOL_OXIDATION	0.483429	0.232924	0.44148	0.215376	0.477103
REACTOME_EXTENSION_OF_TELOMERES	0.572924	0.866017	0.62186	0.615825	0.74547
REACTOME_EXTRACELLULAR_MATRIX_ORGANIZATION	0.969607	0.860317	0.696017	0.919647	0.81556
REACTOME_EXTRINSIC_PATHWAY_FOR_APOPTOSIS	0.680876	0.71086	0.714247	0.996117	0.986441
REACTOME_FACILITATIVE_NA_INDEPENDENT_GLUCOSE_TRANSPORTERS	0.823518	0.897029	0.851397	0.833923	0.769916
REACTOME_FACTORS_INVOLVED_IN_MEGAKARYOCYTE_DEVELOPMENT_AND_PLATELET_PRODUCTION	0.199008	0.244538	0.18037	0.156919	0.144595
REACTOME_FANCONI_ANEMIA_PATHWAY	0.190381	0.304721	0.187939	0.227002	0.154762
REACTOME_FATTY_ACID_TRIACYLGLYCEROL_AND_KETONE_BODY_METABOLISM	0.0553817	0.259237	0.161094	0.00979934	0.0423682
REACTOME_FATTY_ACYL_COA_BIOSYNTHESIS	0.569702	0.619342	0.534939	0.382842	0.593607
REACTOME_FGFR_LIGAND_BINDING_AND_ACTIVATION	0.514004	0.530863	0.490546	0.332109	0.305087
REACTOME_FGFR1_LIGAND_BINDING_AND_ACTIVATION	0.586832	0.627447	0.519215	0.443288	0.360814
REACTOME_FGFR2C_LIGAND_BINDING_AND_ACTIVATION	0.691902	0.719323	0.608104	0.681162	0.474211
REACTOME_FGFR4_LIGAND_BINDING_AND_ACTIVATION	0.556535	0.740614	0.452662	0.526068	0.416036
REACTOME_FORMATION_OF_ATP_BY_CHEMIOSMOTIC_COUPLING	0.0013649	0.00349051	0.00122774	0.00111629	0.00116665
REACTOME_FORMATION_OF_FIBRIN_CLOT_CLOTTING_CASCADE	0.841	0.532795	0.677955	0.137968	0.870252
REACTOME_FORMATION_OF_INCISION_COMPLEX_IN_GG_NER	0.00456627	0.0269394	0.00579266	0.0031713	0.00113641
REACTOME_FORMATION_OF_RNA_POL_II_ELONGATION_COMPLEX_	0.00132319	0.00189739	0.0012147	0.00110495	0.00113641
REACTOME_FORMATION_OF_THE_HIV1_EARLY_ELONGATION_COMPLEX	0.00132319	0.00189739	0.0012147	0.00110495	0.00113641
REACTOME_FORMATION_OF_THE_TERNARY_COMPLEX_AND_SUBSEQUENTLY_THE_43S_COMPLEX	0.00132319	0.00189739	0.0012147	0.00110495	0.00113641
REACTOME_FORMATION_OF_TRANSCRIPTION_COUPLED_NER_TC_NER_REPAIR_COMPLEX	0.00132319	0.00189739	0.0012147	0.00110495	0.00113641
REACTOME_FORMATION_OF_TUBULIN_FOLDING_INTERMEDIATES_BY_CCT_TRIC	0.039036	0.18368	0.0605591	0.0227607	0.0225795
REACTOME_FRS2_MEDIATED_CASCADE	0.691284	0.874893	0.649665	0.684183	0.703967
REACTOME_G_ALPHA_I_SIGNALLING_EVENTS	0.143693	0.997091	0.820611	0.578934	0.0795943
REACTOME_G_ALPHA_Q_SIGNALLING_EVENTS	0.0748868	0.210372	0.0785819	0.0726351	0.0653495
REACTOME_G_ALPHA_S_SIGNALLING_EVENTS	0.0698394	0.535367	0.0263893	0.0263771	0.0443871
REACTOME_G_ALPHA_Z_SIGNALLING_EVENTS	0.371829	0.373087	0.295381	0.27056	0.352222
REACTOME_G_ALPHA1213_SIGNALLING_EVENTS	0.198941	0.278938	0.074693	0.0608845	0.0875331
REACTOME_G_BETA_GAMMA_SIGNALLING_THROUGH_PI3KGAMMA	0.254613	0.425902	0.166302	0.253501	0.257341
REACTOME_G_BETA_GAMMA_SIGNALLING_THROUGH_PLC_BETA	0.0873144	0.286066	0.0911219	0.0937701	0.108352
REACTOME_G_PROTEIN_ACTIVATION	0.0974401	0.312807	0.125781	0.112745	0.143846
REACTOME_G_PROTEIN_BETA_GAMMA_SIGNALLING	0.173662	0.363663	0.132044	0.198212	0.20258
REACTOME_G0_AND_EARLY_G1	0.308222	0.86451	0.366996	0.0964342	0.220634
REACTOME_G1_PHASE	0.00937342	0.0858106	0.0229846	0.0119683	0.0087765
REACTOME_G1_S_SPECIFIC_TRANSCRIPTION	0.860805	0.99409	0.835012	0.495317	0.591267
REACTOME_G1_S_TRANSITION	0.00785888	0.139217	0.006621	0.00271382	0.00455491
REACTOME_G2_M_CHECKPOINTS	0.307872	0.575973	0.295381	0.207774	0.229226
REACTOME_G2_M_DNA_DAMAGE_CHECKPOINT	0.108997	0.163979	0.113247	0.0911766	0.0668008
REACTOME_GAB1_SIGNALOSOME	0.514107	0.466154	0.399425	0.609139	0.457165
REACTOME_GABA_A_RECEPTOR_ACTIVATION	0.0503788	0.194336	0.0197723	0.0296725	0.105125
REACTOME_GABA_B_RECEPTOR_ACTIVATION	0.564394	0.515689	0.513092	0.515862	0.62329
REACTOME_GABA_RECEPTOR_ACTIVATION	0.977979	0.941438	0.984434	0.996117	0.986725
REACTOME_GABA_SYNTHESIS_RELEASE_REUPTAKE_AND_DEGRADATION	0.728552	0.540535	0.754877	0.79315	0.863071
REACTOME_GAMMA_CARBOXYLATION_TRANSPORT_AND_AMINO_TERMINAL_CLEAVAGE_OF_PROTEINS	0.694949	0.693529	1	0.908059	0.688228
REACTOME_GAP_JUNCTION_ASSEMBLY	0.0123627	0.0290442	0.00736201	0.0362648	0.012943
REACTOME_GAP_JUNCTION_DEGRADATION	0.304198	0.345092	0.178868	0.104512	0.127169
REACTOME_GAP_JUNCTION_TRAFFICKING	0.539013	0.594075	0.563997	0.996117	0.6906
REACTOME_GASTRIN_CREB_SIGNALLING_PATHWAY_VIA_PKC_AND_MAPK	0.107608	0.304721	0.103043	0.099422	0.104878
REACTOME_GENERATION_OF_SECOND_MESSENGER_MOLECULES	0.731876	0.509156	0.100918	0.201937	0.649019
REACTOME_GENERIC_TRANSCRIPTION_PATHWAY	0.00132319	0.00189739	0.0012147	0.00110495	0.00113641
REACTOME_GLOBAL_GENOMIC_NER_GG_NER	0.00996961	0.0652104	0.0200707	0.00870216	0.00804136
REACTOME_GLUCAGON_SIGNALING_IN_METABOLIC_REGULATION	0.258169	0.269746	0.24424	0.190253	0.307427
REACTOME_GLUCAGON_TYPE_LIGAND_RECEPTORS	0.680876	0.717286	0.648891	0.719226	0.703967
REACTOME_GLUCONEOGENESIS	0.699619	0.727809	0.677286	0.548137	0.688228
REACTOME_GLUCOSE_METABOLISM	0.556535	0.625366	0.504795	0.418763	0.493345
REACTOME_GLUCOSE_TRANSPORT	0.032499	0.105684	0.107399	0.0273759	0.0341774
REACTOME_GLUCURONIDATION	0.792849	0.952734	0.842654	0.252647	0.394656
REACTOME_GLUTAMATE_NEUROTRANSMITTER_RELEASE_CYCLE	0.877621	0.765406	0.858449	0.920303	0.986441
REACTOME_GLUTATHIONE_CONJUGATION	0.0965569	0.0749818	0.111877	0.0164726	0.0492373
REACTOME_GLYCEROPHOSPHOLIPID_BIOSYNTHESIS	0.198941	0.626625	0.328343	0.330171	0.334806
REACTOME_GLYCOGEN_BREAKDOWN_GLYCOGENOLYSIS	0.997539	0.864686	0.854183	0.979661	0.924207
REACTOME_GLYCOLYSIS	0.371829	0.397772	0.583082	0.316376	0.428222
REACTOME_GLYCOPROTEIN_HORMONES	0.929715	0.860317	0.890704	0.733901	0.703967
REACTOME_GLYCOSAMINOGLYCAN_METABOLISM	0.971845	0.367978	0.95776	0.996117	0.978087
REACTOME_GLYCOSPHINGOLIPID_METABOLISM	0.669118	0.722584	0.642862	0.483062	0.669218
REACTOME_GOLGI_ASSOCIATED_VESICLE_BIOGENESIS	0.00599499	0.0126297	0.00363306	0.00383865	0.00309794
REACTOME_GPCR_DOWNSTREAM_SIGNALING	1	1	1	1	1
REACTOME_GPCR_LIGAND_BINDING	0.642694	0.681458	1	1	0.633284
REACTOME_GPVI_MEDIATED_ACTIVATION_CASCADE	0.26106	0.162268	0.0438377	0.12687	0.127169
REACTOME_GRB2_EVENTS_IN_ERBB2_SIGNALING	0.514107	0.660683	0.422206	0.401115	0.337247
REACTOME_GRB2_SOS_PROVIDES_LINKAGE_TO_MAPK_SIGNALING_FOR_INTERGRINS_	0.669118	0.669697	0.459702	0.034596	0.563593
REACTOME_GROWTH_HORMONE_RECEPTOR_SIGNALING	0.29737	0.305067	0.490196	0.448502	0.127395
REACTOME_HDL_MEDIATED_LIPID_TRANSPORT	0.858481	0.71086	0.854183	0.367092	0.844186
REACTOME_HEMOSTASIS	0.0626017	0.0117672	0.00176782	0.00110495	0.01505
REACTOME_HEPARAN_SULFATE_HEPARIN_HS_GAG_METABOLISM	0.997539	0.397229	0.94272	0.724971	0.932655
REACTOME_HIGHLY_CALCIUM_PERMEABLE_POSTSYNAPTIC_NICOTINIC_ACETYLCHOLINE_RECEPTORS	0.0965569	0.462138	0.0549755	0.144662	0.127169
REACTOME_HIV_INFECTION	0.00132319	0.00189739	0.0012147	0.00110495	0.00113641
REACTOME_HIV_LIFE_CYCLE	0.00132319	0.00189739	0.0012147	0.00110495	0.00113641
REACTOME_HOMOLOGOUS_RECOMBINATION_REPAIR_OF_REPLICATION_INDEPENDENT_DOUBLE_STRAND_BREAKS	0.513689	0.96596	0.715256	0.629921	0.611325
REACTOME_HORMONE_LIGAND_BINDING_RECEPTORS	0.352451	0.707214	0.286588	0.316212	0.307445
REACTOME_HORMONE_SENSITIVE_LIPASE_HSL_MEDIATED_TRIACYLGLYCEROL_HYDROLYSIS	0.890532	0.817031	0.770059	0.753279	0.530401
REACTOME_HOST_INTERACTIONS_OF_HIV_FACTORS	0.00132319	0.00481489	0.0012147	0.00110495	0.00113641
REACTOME_HS_GAG_BIOSYNTHESIS	0.919741	0.96596	0.942516	1	0.79633
REACTOME_HS_GAG_DEGRADATION	0.929715	0.945917	0.976527	0.988581	0.850355
REACTOME_HYALURONAN_METABOLISM	0.664305	0.655453	0.628916	0.570052	0.675304
REACTOME_HYALURONAN_UPTAKE_AND_DEGRADATION	0.490182	0.449215	0.330743	0.316044	0.470873
REACTOME_IKK_COMPLEX_RECRUITMENT_MEDIATED_BY_RIP1	0.484565	0.829769	0.904729	0.895773	0.879069
REACTOME_IL_2_SIGNALING	0.630724	0.501752	0.36157	0.369014	0.51008
REACTOME_IL_3_5_AND_GM_CSF_SIGNALING	0.444335	0.304981	0.21303	0.243658	0.428355
REACTOME_IL_6_SIGNALING	0.664124	0.787661	0.490546	0.527421	0.910206
REACTOME_IL_7_SIGNALING	0.811473	0.2887	0.250006	0.261628	0.447401
REACTOME_IL_RECEPTOR_SHC_SIGNALING	0.691284	0.462687	0.395717	0.539101	0.652569
REACTOME_IL1_SIGNALING	0.533414	0.776933	0.467436	0.598899	0.508342
REACTOME_IMMUNE_SYSTEM	0.00132319	0.00189739	0.0012147	0.00110495	0.00113641
REACTOME_IMMUNOREGULATORY_INTERACTIONS_BETWEEN_A_LYMPHOID_AND_A_NON_LYMPHOID_CELL	0.411167	0.796455	0.813587	1	0.713467
REACTOME_INCRETIN_SYNTHESIS_SECRETION_AND_INACTIVATION	0.410501	0.392441	0.265872	0.372961	0.345356
REACTOME_INFLAMMASOMES	0.377306	0.265094	0.289817	0.29602	0.251693
REACTOME_INFLUENZA_LIFE_CYCLE	0.00132319	0.00189739	0.0012147	0.00110495	0.00113641
REACTOME_INFLUENZA_VIRAL_RNA_TRANSCRIPTION_AND_REPLICATION	0.00132319	0.00189739	0.0012147	0.00110495	0.00113641
REACTOME_INHIBITION_OF_INSULIN_SECRETION_BY_ADRENALINE_NORADRENALINE	0.093629	0.274142	0.0972773	0.0882367	0.0973481
REACTOME_INHIBITION_OF_REPLICATION_INITIATION_OF_DAMAGED_DNA_BY_RB1_E2F1	0.545355	0.976471	0.700478	0.814528	0.855653
REACTOME_INHIBITION_OF_THE_PROTEOLYTIC_ACTIVITY_OF_APC_C_REQUIRED_FOR_THE_ONSET_OF_ANAPHASE_BY_MITOTIC_SPINDLE_CHECKPOINT_COMPONENTS	0.050716	0.113579	0.032306	0.0317233	0.0503756
REACTOME_INHIBITION_OF_VOLTAGE_GATED_CA2_CHANNELS_VIA_GBETA_GAMMA_SUBUNITS	0.647455	0.768114	0.590408	0.601248	0.688438
REACTOME_INITIAL_TRIGGERING_OF_COMPLEMENT	0.308846	0.165425	0.0687532	0.0384716	0.206025
REACTOME_INNATE_IMMUNE_SYSTEM	0.467377	0.114965	0.228451	0.132746	0.371943
REACTOME_INSULIN_RECEPTOR_RECYCLING	0.391129	0.531439	0.387087	0.402974	0.411442
REACTOME_INSULIN_RECEPTOR_SIGNALLING_CASCADE	0.135397	0.306625	0.141571	0.136678	0.147162
REACTOME_INSULIN_SYNTHESIS_AND_PROCESSING	0.543703	0.85865	0.383448	0.709556	0.594303
REACTOME_INTEGRATION_OF_ENERGY_METABOLISM	0.567752	0.637451	0.594935	0.511805	0.620772
REACTOME_INTEGRATION_OF_PROVIRUS	0.0322559	0.165145	0.029882	0.0249833	0.0148192
REACTOME_INTEGRIN_ALPHAIIB_BETA3_SIGNALING	0.706816	0.578115	0.464582	0.0888291	0.557796
REACTOME_INTEGRIN_CELL_SURFACE_INTERACTIONS	0.426751	0.462138	0.176209	0.0447404	0.232059
REACTOME_INTERACTION_BETWEEN_L1_AND_ANKYRINS	0.294804	0.397772	0.325338	0.202503	0.276218
REACTOME_INTERACTIONS_OF_VPR_WITH_HOST_CELLULAR_PROTEINS	0.0175774	0.306571	0.0858298	0.0329464	0.0225795
REACTOME_INTERFERON_ALPHA_BETA_SIGNALING	0.85039	0.748587	0.614622	0.874066	0.96993
REACTOME_INTERFERON_GAMMA_SIGNALING	0.688276	0.206634	0.083646	0.2273	0.620772
REACTOME_INTERFERON_SIGNALING	0.013956	0.0141886	0.00176782	0.00320635	0.0339813
REACTOME_INTRINSIC_PATHWAY	0.747537	0.588076	0.492656	0.29072	0.78718
REACTOME_INTRINSIC_PATHWAY_FOR_APOPTOSIS	0.198941	0.285085	0.219131	0.132746	0.184093
REACTOME_INWARDLY_RECTIFYING_K_CHANNELS	0.906389	0.952734	0.832021	0.817726	0.910183
REACTOME_ION_CHANNEL_TRANSPORT	0.127566	0.596405	0.134457	0.0520224	0.147162
REACTOME_ION_TRANSPORT_BY_P_TYPE_ATPASES	0.896234	0.765406	0.840047	1	0.93029
REACTOME_IONOTROPIC_ACTIVITY_OF_KAINATE_RECEPTORS	0.357364	0.353725	0.261432	0.345073	0.230686
REACTOME_IRAK1_RECRUITS_IKK_COMPLEX	0.634799	0.768048	0.632353	0.427885	0.54729
REACTOME_IRAK2_MEDIATED_ACTIVATION_OF_TAK1_COMPLEX_UPON_TLR7_8_OR_9_STIMULATION	0.150464	0.588076	0.244144	0.134771	0.206025
REACTOME_IRON_UPTAKE_AND_TRANSPORT	0.135956	0.233757	0.0969998	0.111452	0.172577
REACTOME_JNK_C_JUN_KINASES_PHOSPHORYLATION_AND_ACTIVATION_MEDIATED_BY_ACTIVATED_HUMAN_TAK1	0.815511	0.991939	0.93376	0.786386	0.867675
REACTOME_KERATAN_SULFATE_BIOSYNTHESIS	0.41184	0.361222	0.773722	1	0.924207
REACTOME_KERATAN_SULFATE_DEGRADATION	0.688351	0.860317	0.227702	0.251948	0.269806
REACTOME_KERATAN_SULFATE_KERATIN_METABOLISM	0.978698	0.92487	0.815384	0.730155	0.777265
REACTOME_KINESINS	0.567752	0.827098	0.648416	0.668645	0.41101
REACTOME_L1CAM_INTERACTIONS	0.072513	0.214603	0.0502431	0.0908939	0.060643
REACTOME_LAGGING_STRAND_SYNTHESIS	0.441217	0.716583	0.503056	0.556717	0.671393
REACTOME_LATE_PHASE_OF_HIV_LIFE_CYCLE	0.00132319	0.00189739	0.0012147	0.00110495	0.00113641
REACTOME_LATENT_INFECTION_OF_HOMO_SAPIENS_WITH_MYCOBACTERIUM_TUBERCULOSIS	0.791208	0.770966	0.766263	0.828897	0.842414
REACTOME_LIGAND_GATED_ION_CHANNEL_TRANSPORT	0.00687879	0.0321844	0.00356811	0.00329175	0.00587223
REACTOME_LIPID_DIGESTION_MOBILIZATION_AND_TRANSPORT	0.967852	0.925564	0.937348	0.60271	0.842414
REACTOME_LIPOPROTEIN_METABOLISM	0.896234	0.684596	0.867815	0.419783	0.844231
REACTOME_LOSS_OF_NLP_FROM_MITOTIC_CENTROSOMES	0.00132319	0.00189739	0.0012147	0.00110495	0.00113641
REACTOME_LYSOSOME_VESICLE_BIOGENESIS	0.135397	0.067791	0.0448421	0.0661092	0.065219
REACTOME_M_G1_TRANSITION	0.128478	0.562631	0.12072	0.0943007	0.161437
REACTOME_MAP_KINASE_ACTIVATION_IN_TLR_CASCADE	0.214004	0.5989	0.321706	0.305142	0.346498
REACTOME_MAPK_TARGETS_NUCLEAR_EVENTS_MEDIATED_BY_MAP_KINASES	0.169262	0.385802	0.24048	0.278694	0.276218
REACTOME_MEIOSIS	0.1512	0.388577	0.0802306	0.0168348	0.0239618
REACTOME_MEIOTIC_RECOMBINATION	0.185234	0.469343	0.108141	0.0129536	0.0318257
REACTOME_MEIOTIC_SYNAPSIS	0.180843	0.413566	0.0880314	0.022905	0.0237813
REACTOME_MEMBRANE_BINDING_AND_TARGETTING_OF_GAG_PROTEINS	0.198941	0.261181	0.179568	0.186433	0.134143
REACTOME_MEMBRANE_TRAFFICKING	0.00508017	0.0302618	0.0012147	0.00110495	0.00113641
REACTOME_METABOLISM_OF_AMINO_ACIDS_AND_DERIVATIVES	0.198941	0.330265	0.237331	0.0963868	0.369199
REACTOME_METABOLISM_OF_CARBOHYDRATES	0.719777	0.855887	0.592568	0.595425	0.557398
REACTOME_METABOLISM_OF_LIPIDS_AND_LIPOPROTEINS	0.150547	0.357097	0.191507	0.0252241	0.0971133
REACTOME_METABOLISM_OF_MRNA	0.00132319	0.00189739	0.0012147	0.00110495	0.00113641
REACTOME_METABOLISM_OF_NON_CODING_RNA	0.00132319	0.0154002	0.00176782	0.00170168	0.00174343
REACTOME_METABOLISM_OF_NUCLEOTIDES	0.0626017	0.198725	0.0412796	0.0201681	0.0249266
REACTOME_METABOLISM_OF_POLYAMINES	0.0873144	0.31162	0.110073	0.0528424	0.115257
REACTOME_METABOLISM_OF_PORPHYRINS	0.572845	0.598177	0.562268	0.450157	0.602043
REACTOME_METABOLISM_OF_PROTEINS	0.00132319	0.00189739	0.0012147	0.00110495	0.00113641
REACTOME_METABOLISM_OF_RNA	0.00132319	0.00189739	0.0012147	0.00110495	0.00113641
REACTOME_METABOLISM_OF_STEROID_HORMONES_AND_VITAMINS_A_AND_D	0.169262	0.649876	0.164083	0.344498	0.255611
REACTOME_METABOLISM_OF_VITAMINS_AND_COFACTORS	0.0607263	0.194336	0.0467341	0.0176577	0.0229069
REACTOME_METAL_ION_SLC_TRANSPORTERS	0.468757	0.493227	0.366996	0.490555	0.523924
REACTOME_MHC_CLASS_II_ANTIGEN_PRESENTATION	0.00399657	0.0139074	0.0012147	0.00110495	0.00113641
REACTOME_MICRORNA_MIRNA_BIOGENESIS	0.00323349	0.00764077	0.0012147	0.00110495	0.00113641
REACTOME_MITOCHONDRIAL_FATTY_ACID_BETA_OXIDATION	0.237392	0.410678	0.344285	0.289343	0.232059
REACTOME_MITOCHONDRIAL_PROTEIN_IMPORT	0.0909776	0.389235	0.100938	0.0147406	0.0264816
REACTOME_MITOCHONDRIAL_TRNA_AMINOACYLATION	0.198941	0.126055	0.110073	0.10458	0.131952
REACTOME_MITOTIC_G1_G1_S_PHASES	0.00132319	0.123345	0.00176782	0.00110495	0.00113641
REACTOME_MITOTIC_G2_G2_M_PHASES	0.00132319	0.00189739	0.0012147	0.00110495	0.00113641
REACTOME_MITOTIC_M_M_G1_PHASES	0.0179193	0.253252	0.0330801	0.0296725	0.0183573
REACTOME_MITOTIC_PROMETAPHASE	0.107004	0.271032	0.148517	0.170924	0.0746063
REACTOME_MRNA_3_END_PROCESSING	0.00132319	0.0438404	0.0012147	0.00110495	0.00113641
REACTOME_MRNA_CAPPING	0.00132319	0.00189739	0.0012147	0.00110495	0.00113641
REACTOME_MRNA_DECAY_BY_3_TO_5_EXORIBONUCLEASE	0.25767	0.349657	0.357706	0.283115	0.350424
REACTOME_MRNA_DECAY_BY_5_TO_3_EXORIBONUCLEASE	0.0273084	0.0272139	0.0442617	0.0184075	0.0560866
REACTOME_MRNA_PROCESSING	0.00132319	0.00189739	0.0012147	0.00110495	0.00113641
REACTOME_MRNA_SPLICING	0.00132319	0.00189739	0.0012147	0.00110495	0.00113641
REACTOME_MRNA_SPLICING_MINOR_PATHWAY	0.00132319	0.00189739	0.0012147	0.00110495	0.00113641
REACTOME_MTORC1_MEDIATED_SIGNALLING	0.0034196	0.00356653	0.00125003	0.00271382	0.00205751
REACTOME_MUSCLE_CONTRACTION	0.0481749	0.055958	0.00489598	0.0346362	0.0130467
REACTOME_MYD88_MAL_CASCADE_INITIATED_ON_PLASMA_MEMBRANE	0.214214	0.31162	0.153214	0.159639	0.194139
REACTOME_MYOGENESIS	0.365529	0.884897	0.546065	0.483062	0.282817
REACTOME_N_GLYCAN_ANTENNAE_ELONGATION	0.765241	0.257778	0.346495	0.79234	0.649019
REACTOME_N_GLYCAN_ANTENNAE_ELONGATION_IN_THE_MEDIAL_TRANS_GOLGI	0.476315	0.159118	0.227644	0.749691	0.451645
REACTOME_N_GLYCAN_TRIMMING_IN_THE_ER_AND_CALNEXIN_CALRETICULIN_CYCLE	0.0013649	0.154057	0.00122774	0.00111629	0.00116665
REACTOME_NA_CL_DEPENDENT_NEUROTRANSMITTER_TRANSPORTERS	0.216834	0.305067	0.160205	0.0928493	0.118789
REACTOME_NCAM_SIGNALING_FOR_NEURITE_OUT_GROWTH	0.840921	1	0.723944	0.759742	0.662195
REACTOME_NCAM1_INTERACTIONS	1	1	0.884918	0.999929	0.894701
REACTOME_NEF_MEDIATED_DOWNREGULATION_OF_MHC_CLASS_I_COMPLEX_CELL_SURFACE_EXPRESSION	0.297967	0.200227	0.160205	0.165469	0.224714
REACTOME_NEF_MEDIATES_DOWN_MODULATION_OF_CELL_SURFACE_RECEPTORS_BY_RECRUITING_THEM_TO_CLATHRIN_ADAPTERS	0.373655	0.338886	0.22284	0.179312	0.251693
REACTOME_NEGATIVE_REGULATION_OF_FGFR_SIGNALING	0.688121	0.866017	0.717482	0.760548	0.779645
REACTOME_NEGATIVE_REGULATION_OF_THE_PI3K_AKT_NETWORK	0.572845	0.530863	0.44728	0.621074	0.652044
REACTOME_NEGATIVE_REGULATORS_OF_RIG_I_MDA5_SIGNALING	0.00132319	0.0031621	0.0012147	0.00110495	0.00181077
REACTOME_NEP_NS2_INTERACTS_WITH_THE_CELLULAR_EXPORT_MACHINERY	0.0135573	0.18368	0.0358617	0.0152101	0.00867271
REACTOME_NEPHRIN_INTERACTIONS	0.29737	0.495214	0.195815	0.222703	0.179436
REACTOME_NETRIN1_SIGNALING	0.5072	0.578115	0.416871	0.443288	0.479771
REACTOME_NEURONAL_SYSTEM	0.497685	1	0.701087	0.623188	0.360814
REACTOME_NEUROTRANSMITTER_RECEPTOR_BINDING_AND_DOWNSTREAM_TRANSMISSION_IN_THE_POSTSYNAPTIC_CELL	0.890532	0.774472	0.832021	0.828703	0.834552
REACTOME_NEUROTRANSMITTER_RELEASE_CYCLE	0.902945	0.722584	0.950539	0.93603	0.995164
REACTOME_NFKB_ACTIVATION_THROUGH_FADD_RIP1_PATHWAY_MEDIATED_BY_CASPASE_8_AND10	0.791368	0.99754	0.957251	0.670232	0.987565
REACTOME_NFKB_AND_MAP_KINASES_ACTIVATION_MEDIATED_BY_TLR4_SIGNALING_REPERTOIRE	0.139636	0.286951	0.105936	0.0908136	0.151818
REACTOME_NFKB_IS_ACTIVATED_AND_SIGNALS_SURVIVAL	0.228334	0.330265	0.221866	0.250945	0.260626
REACTOME_NGF_SIGNALLING_VIA_TRKA_FROM_THE_PLASMA_MEMBRANE	0.0794699	0.172592	0.0500345	0.0515693	0.062869
REACTOME_NITRIC_OXIDE_STIMULATES_GUANYLATE_CYCLASE	0.674735	0.6905	0.608104	0.619346	0.625856
REACTOME_NOD1_2_SIGNALING_PATHWAY	0.169262	0.462687	0.247869	0.169025	0.257642
REACTOME_NONSENSE_MEDIATED_DECAY_ENHANCED_BY_THE_EXON_JUNCTION_COMPLEX	0.00132319	0.00189739	0.0012147	0.00110495	0.00113641
REACTOME_NOREPINEPHRINE_NEUROTRANSMITTER_RELEASE_CYCLE	0.633051	0.983534	0.615172	0.446328	0.416036
REACTOME_NOTCH_HLH_TRANSCRIPTION_PATHWAY	0.625944	0.771111	0.565759	0.515862	0.591267
REACTOME_NOTCH1_INTRACELLULAR_DOMAIN_REGULATES_TRANSCRIPTION	0.277979	0.507589	0.304619	0.162508	0.248296
REACTOME_NRAGE_SIGNALS_DEATH_THROUGH_JNK	0.474842	0.397772	0.263128	0.249551	0.31889
REACTOME_NRIF_SIGNALS_CELL_DEATH_FROM_THE_NUCLEUS	0.013915	0.044229	0.00656873	0.00451444	0.00736662
REACTOME_NUCLEAR_EVENTS_KINASE_AND_TRANSCRIPTION_FACTOR_ACTIVATION	0.264435	0.46954	0.36157	0.316044	0.31889
REACTOME_NUCLEAR_RECEPTOR_TRANSCRIPTION_PATHWAY	0.467377	0.626625	0.308694	0.0917483	0.245793
REACTOME_NUCLEAR_SIGNALING_BY_ERBB4	0.391972	0.535367	0.304619	0.252448	0.343897
REACTOME_NUCLEOTIDE_BINDING_DOMAIN_LEUCINE_RICH_REPEAT_CONTAINING_RECEPTOR_NLR_SIGNALING_PATHWAYS	0.0879978	0.194336	0.1337	0.0812193	0.0980444
REACTOME_NUCLEOTIDE_EXCISION_REPAIR	0.00132319	0.00414024	0.0012147	0.00110495	0.00113641
REACTOME_NUCLEOTIDE_LIKE_PURINERGIC_RECEPTORS	0.808582	0.776571	0.937348	0.732846	0.637574
REACTOME_O_LINKED_GLYCOSYLATION_OF_MUCINS	0.383287	0.779344	0.476882	0.296447	0.347952
REACTOME_OLFACTORY_SIGNALING_PATHWAY	0.41184	0.397229	0.292517	0.383929	0.34127
REACTOME_OPIOID_SIGNALLING	0.125252	0.260917	0.121014	0.101167	0.166822
REACTOME_OPSINS	0.0221839	0.2253	0.029882	0.0300108	0.0153587
REACTOME_ORC1_REMOVAL_FROM_CHROMATIN	0.00937342	0.0448565	0.00677268	0.00527803	0.00636741
REACTOME_ORGANIC_CATION_ANION_ZWITTERION_TRANSPORT	0.146692	0.241357	0.0568904	0.128675	0.0632028
REACTOME_OTHER_SEMAPHORIN_INTERACTIONS	0.664124	0.839687	0.984434	0.858473	0.96993
REACTOME_OXYGEN_DEPENDENT_PROLINE_HYDROXYLATION_OF_HYPOXIA_INDUCIBLE_FACTOR_ALPHA	0.0032821	0.00989586	0.00122774	0.00111629	0.00278815
REACTOME_P130CAS_LINKAGE_TO_MAPK_SIGNALING_FOR_INTEGRINS	0.886211	0.740614	0.700478	0.136862	0.832766
REACTOME_P2Y_RECEPTORS	0.938352	0.571451	0.704006	0.95046	0.993959
REACTOME_P38MAPK_EVENTS	0.200077	0.289441	0.209724	0.175015	0.260237
REACTOME_P53_DEPENDENT_G1_DNA_DAMAGE_RESPONSE	0.00535948	0.0395021	0.00308908	0.00169602	0.00239309
REACTOME_P53_INDEPENDENT_G1_S_DNA_DAMAGE_CHECKPOINT	0.00658988	0.0367969	0.00489596	0.00661212	0.0069308
REACTOME_P75_NTR_RECEPTOR_MEDIATED_SIGNALLING	0.0067384	0.0242405	0.00301686	0.00167307	0.00233307
REACTOME_P75NTR_RECRUITS_SIGNALLING_COMPLEXES	0.254613	0.2887	0.175314	0.191426	0.249128
REACTOME_P75NTR_SIGNALS_VIA_NFKB	0.181589	0.253252	0.160205	0.192289	0.189554
REACTOME_PACKAGING_OF_TELOMERE_ENDS	0.0965569	0.410257	0.0376223	0.00491991	0.00563898
REACTOME_PASSIVE_TRANSPORT_BY_AQUAPORINS	0.872303	0.5989	0.686089	0.813868	0.754288
REACTOME_PD1_SIGNALING	0.548099	0.860317	0.419092	0.739302	0.621165
REACTOME_PECAM1_INTERACTIONS	0.923088	0.946483	0.674316	0.733901	0.924207
REACTOME_PEPTIDE_CHAIN_ELONGATION	0.00132319	0.00189739	0.0012147	0.00110495	0.00113641
REACTOME_PEPTIDE_HORMONE_BIOSYNTHESIS	0.572845	0.99409	0.700478	0.417565	0.414784
REACTOME_PEPTIDE_LIGAND_BINDING_RECEPTORS	0.090986	0.105509	0.0862934	0.0886213	0.0809793
REACTOME_PERK_REGULATED_GENE_EXPRESSION	0.00747168	0.0209535	0.00656873	0.00979934	0.00774705
REACTOME_PEROXISOMAL_LIPID_METABOLISM	0.0306038	0.0865834	0.0544739	0.0490073	0.0285134
REACTOME_PHASE_II_CONJUGATION	0.586832	0.432631	0.44148	0.061225	0.671666
REACTOME_PHASE1_FUNCTIONALIZATION_OF_COMPOUNDS	0.139636	0.97584	0.294505	0.996117	0.374607
REACTOME_PHOSPHOLIPASE_C_MEDIATED_CASCADE	0.966377	0.935328	0.976973	0.988581	0.986441
REACTOME_PHOSPHOLIPID_METABOLISM	0.146773	0.431121	0.103331	0.0892157	0.127395
REACTOME_PHOSPHORYLATION_OF_CD3_AND_TCR_ZETA_CHAINS	0.699478	0.748587	0.250308	0.486408	0.996578
REACTOME_PHOSPHORYLATION_OF_THE_APC_C	0.00778033	0.0272407	0.00531931	0.00382845	0.00532272
REACTOME_PI_3K_CASCADE	0.630739	0.669599	0.555713	0.74665	0.685843
REACTOME_PI_METABOLISM	0.539013	0.463995	0.285539	0.305823	0.257247
REACTOME_PI3K_AKT_ACTIVATION	0.432567	0.406774	0.321706	0.549168	0.394656
REACTOME_PI3K_CASCADE	0.129569	0.289169	0.160205	0.190349	0.190783
REACTOME_PI3K_EVENTS_IN_ERBB2_SIGNALING	0.312147	0.330265	0.224847	0.414175	0.256435
REACTOME_PI3K_EVENTS_IN_ERBB4_SIGNALING	0.483429	0.463886	0.39073	0.596253	0.457005
REACTOME_PIP3_ACTIVATES_AKT_SIGNALING	0.441217	0.424439	0.387087	0.593038	0.451831
REACTOME_PKA_MEDIATED_PHOSPHORYLATION_OF_CREB	0.767172	0.610525	0.805052	0.749691	0.810038
REACTOME_PKB_MEDIATED_EVENTS	0.00132319	0.00189739	0.00258333	0.00176854	0.00181077
REACTOME_PLATELET_ACTIVATION_SIGNALING_AND_AGGREGATION	0.12012	0.0206611	0.00503045	0.00217481	0.024689
REACTOME_PLATELET_ADHESION_TO_EXPOSED_COLLAGEN	0.277979	0.194336	0.0772822	0.171484	0.184814
REACTOME_PLATELET_AGGREGATION_PLUG_FORMATION	0.909394	0.954263	0.879021	0.513669	0.986441
REACTOME_PLATELET_CALCIUM_HOMEOSTASIS	0.858931	0.614505	0.812859	0.888993	0.861916
REACTOME_PLATELET_HOMEOSTASIS	0.304198	0.367978	0.291052	0.304305	0.343628
REACTOME_PLATELET_SENSITIZATION_BY_LDL	0.161688	0.285085	0.158791	0.132746	0.184093
REACTOME_PLC_BETA_MEDIATED_EVENTS	0.448977	0.503783	0.464497	0.402974	0.520632
REACTOME_POL_SWITCHING	0.434014	0.801411	0.490546	0.589445	0.777731
REACTOME_POST_CHAPERONIN_TUBULIN_FOLDING_PATHWAY	0.287039	0.312178	0.186062	0.192337	0.184814
REACTOME_POST_NMDA_RECEPTOR_ACTIVATION_EVENTS	0.547937	0.530863	0.384647	0.545806	0.52586
REACTOME_POST_TRANSLATIONAL_MODIFICATION_SYNTHESIS_OF_GPI_ANCHORED_PROTEINS	0.56044	0.676636	0.292517	0.300026	0.185455
REACTOME_POST_TRANSLATIONAL_PROTEIN_MODIFICATION	0.554272	0.697408	0.352534	0.17643	0.224714
REACTOME_POTASSIUM_CHANNELS	0.0175774	0.0242405	0.016876	0.0171451	0.0162142
REACTOME_PPARA_ACTIVATES_GENE_EXPRESSION	0.135956	0.222192	0.208293	0.0263632	0.0707311
REACTOME_PRE_NOTCH_EXPRESSION_AND_PROCESSING	0.296405	0.46954	0.264178	0.325578	0.324121
REACTOME_PRE_NOTCH_PROCESSING_IN_GOLGI	0.308846	0.338886	0.295381	0.374617	0.346498
REACTOME_PRE_NOTCH_TRANSCRIPTION_AND_TRANSLATION	0.422394	0.619342	0.419348	0.402974	0.436847
REACTOME_PREFOLDIN_MEDIATED_TRANSFER_OF_SUBSTRATE_TO_CCT_TRIC	0.0021869	0.0615562	0.00333176	0.00110495	0.00113641
REACTOME_PRESYNAPTIC_NICOTINIC_ACETYLCHOLINE_RECEPTORS	0.00747168	0.0694439	0.00283034	0.0137767	0.010994
REACTOME_PROCESSING_OF_CAPPED_INTRON_CONTAINING_PRE_MRNA	0.00132319	0.00189739	0.0012147	0.00110495	0.00113641
REACTOME_PROCESSING_OF_CAPPED_INTRONLESS_PRE_MRNA	0.0820635	0.241357	0.0904291	0.0696637	0.0536902
REACTOME_PROCESSING_OF_INTRONLESS_PRE_MRNAS	0.108419	0.27508	0.114462	0.0886213	0.0831188
REACTOME_PROCESSIVE_SYNTHESIS_ON_THE_LAGGING_STRAND	0.499018	0.807063	0.569672	0.610284	0.722155
REACTOME_PROLACTIN_RECEPTOR_SIGNALING	0.611984	0.884897	0.583069	0.759383	0.456364
REACTOME_PROLONGED_ERK_ACTIVATION_EVENTS	0.197647	0.400228	0.135986	0.156919	0.202257
REACTOME_PROSTACYCLIN_SIGNALLING_THROUGH_PROSTACYCLIN_RECEPTOR	0.0411961	0.146609	0.0372951	0.0467527	0.0515421
REACTOME_PROSTANOID_LIGAND_RECEPTORS	0.564394	0.788284	0.700478	0.402974	0.545782
REACTOME_PROTEIN_FOLDING	0.00207639	0.0049183	0.00176782	0.00110495	0.00113641
REACTOME_PROTEOLYTIC_CLEAVAGE_OF_SNARE_COMPLEX_PROTEINS	0.792849	0.813625	0.686089	0.786386	0.835202
REACTOME_PTM_GAMMA_CARBOXYLATION_HYPUSINE_FORMATION_AND_ARYLSULFATASE_ACTIVATION	1	0.99413	0.98485	0.786386	0.993959
REACTOME_PURINE_CATABOLISM	0.669118	0.966868	0.338092	0.621074	0.507416
REACTOME_PURINE_METABOLISM	0.202312	0.446513	0.122559	0.186433	0.147162
REACTOME_PURINE_RIBONUCLEOSIDE_MONOPHOSPHATE_BIOSYNTHESIS	0.00635154	0.0058253	0.00659141	0.00458379	0.00551594
REACTOME_PURINE_SALVAGE	0.958208	0.945917	0.98485	0.933887	0.988416
REACTOME_PYRIMIDINE_CATABOLISM	0.352451	0.947438	0.992123	0.80824	0.530447
REACTOME_PYRIMIDINE_METABOLISM	0.940992	0.740614	0.700478	0.759383	0.807465
REACTOME_PYRUVATE_METABOLISM	0.228321	0.265405	0.423452	0.186994	0.251693
REACTOME_PYRUVATE_METABOLISM_AND_CITRIC_ACID_TCA_CYCLE	0.0202822	0.0885386	0.0732421	0.0093551	0.0308605
REACTOME_RAF_MAP_KINASE_CASCADE	0.392532	0.562631	0.276618	0.274214	0.257642
REACTOME_RAP1_SIGNALLING	0.67091	0.774099	0.700478	0.616816	0.597942
REACTOME_RAS_ACTIVATION_UOPN_CA2_INFUX_THROUGH_NMDA_RECEPTOR	0.691902	0.752203	0.608104	0.811038	0.687905
REACTOME_RECEPTOR_LIGAND_BINDING_INITIATES_THE_SECOND_PROTEOLYTIC_CLEAVAGE_OF_NOTCH_RECEPTOR	0.0570881	0.0409023	0.041562	0.0573434	0.0429298
REACTOME_RECRUITMENT_OF_MITOTIC_CENTROSOME_PROTEINS_AND_COMPLEXES	0.00132319	0.00189739	0.0012147	0.00110495	0.00113641
REACTOME_RECRUITMENT_OF_NUMA_TO_MITOTIC_CENTROSOMES	0.907117	0.774555	0.840047	0.618151	0.896191
REACTOME_RECYCLING_OF_BILE_ACIDS_AND_SALTS	0.864301	0.897029	0.636767	0.855438	0.406167
REACTOME_RECYCLING_PATHWAY_OF_L1	0.0897261	0.278938	0.0854293	0.0892157	0.0621801
REACTOME_REGULATED_PROTEOLYSIS_OF_P75NTR	0.125672	0.427493	0.100918	0.0405097	0.0688789
REACTOME_REGULATION_OF_AMPK_ACTIVITY_VIA_LKB1	0.0774632	0.161318	0.154889	0.085686	0.0915914
REACTOME_REGULATION_OF_APOPTOSIS	0.00778033	0.0211629	0.00682491	0.00698549	0.00470467
REACTOME_REGULATION_OF_BETA_CELL_DEVELOPMENT	0.0111054	0.032847	0.0128847	0.0127282	0.00983154
REACTOME_REGULATION_OF_COMPLEMENT_CASCADE	0.187124	0.203786	0.0605591	0.0157495	0.251418
REACTOME_REGULATION_OF_GENE_EXPRESSION_IN_BETA_CELLS	0.0107378	0.0355764	0.0100936	0.00747534	0.0058116
REACTOME_REGULATION_OF_GLUCOKINASE_BY_GLUCOKINASE_REGULATORY_PROTEIN	0.0591771	0.352105	0.157205	0.0683698	0.0503756
REACTOME_REGULATION_OF_HYPOXIA_INDUCIBLE_FACTOR_HIF_BY_OXYGEN	0.00132319	0.00189739	0.0012147	0.00110495	0.00113641
REACTOME_REGULATION_OF_IFNA_SIGNALING	0.407958	0.532939	0.197887	0.238645	0.0729989
REACTOME_REGULATION_OF_IFNG_SIGNALING	0.258786	0.397229	0.0994363	0.118571	0.372715
REACTOME_REGULATION_OF_INSULIN_LIKE_GROWTH_FACTOR_IGF_ACTIVITY_BY_INSULIN_LIKE_GROWTH_FACTOR_BINDING_PROTEINS_IGFBPS	0.791279	0.722598	0.647072	0.596253	0.585118
REACTOME_REGULATION_OF_INSULIN_SECRETION	0.252427	0.349458	0.228179	0.198212	0.257642
REACTOME_REGULATION_OF_INSULIN_SECRETION_BY_ACETYLCHOLINE	0.864813	0.997317	0.873401	0.904768	0.962205
REACTOME_REGULATION_OF_INSULIN_SECRETION_BY_GLUCAGON_LIKE_PEPTIDE1	0.0813206	0.146609	0.103043	0.0931149	0.103711
REACTOME_REGULATION_OF_KIT_SIGNALING	0.157726	0.0491724	0.282637	0.317374	0.184093
REACTOME_REGULATION_OF_MITOTIC_CELL_CYCLE	0.00132319	0.00989586	0.0012147	0.00110495	0.00171942
REACTOME_REGULATION_OF_MRNA_STABILITY_BY_PROTEINS_THAT_BIND_AU_RICH_ELEMENTS	0.00132319	0.00189739	0.0012147	0.00110495	0.00113641
REACTOME_REGULATION_OF_ORNITHINE_DECARBOXYLASE_ODC	0.0445284	0.222594	0.0424489	0.029398	0.0300659
REACTOME_REGULATION_OF_PYRUVATE_DEHYDROGENASE_PDH_COMPLEX	0.419197	0.348701	0.608104	0.27056	0.371943
REACTOME_REGULATION_OF_RHEB_GTPASE_ACTIVITY_BY_AMPK	0.377778	0.531551	0.528324	0.525461	0.381066
REACTOME_REGULATION_OF_SIGNALING_BY_CBL	0.630396	0.610525	0.317425	0.361298	0.461092
REACTOME_REGULATION_OF_THE_FANCONI_ANEMIA_PATHWAY	0.0107378	0.0806816	0.0167031	0.0163407	0.0118766
REACTOME_REGULATION_OF_WATER_BALANCE_BY_RENAL_AQUAPORINS	0.183318	0.286817	0.177614	0.181731	0.184093
REACTOME_REGULATORY_RNA_PATHWAYS	0.00132319	0.00330119	0.0012147	0.00110495	0.00113641
REACTOME_REMOVAL_OF_THE_FLAP_INTERMEDIATE_FROM_THE_C_STRAND	0.326668	0.373087	0.325338	0.281522	0.275107
REACTOME_REPAIR_SYNTHESIS_FOR_GAP_FILLING_BY_DNA_POL_IN_TC_NER	0.48985	0.623226	0.46589	0.32086	0.554824
REACTOME_RESOLUTION_OF_AP_SITES_VIA_THE_MULTIPLE_NUCLEOTIDE_PATCH_REPLACEMENT_PATHWAY	0.479502	0.669599	0.495012	0.486353	0.457005
REACTOME_RESOLUTION_OF_AP_SITES_VIA_THE_SINGLE_NUCLEOTIDE_REPLACEMENT_PATHWAY	0.611665	0.915561	0.580647	0.532993	0.479023
REACTOME_RESPIRATORY_ELECTRON_TRANSPORT	0.00132319	0.00189739	0.0012147	0.00110495	0.00113641
REACTOME_RESPIRATORY_ELECTRON_TRANSPORT_ATP_SYNTHESIS_BY_CHEMIOSMOTIC_COUPLING_AND_HEAT_PRODUCTION_BY_UNCOUPLING_PROTEINS_	0.00132319	0.00189739	0.0012147	0.00110495	0.00113641
REACTOME_RESPONSE_TO_ELEVATED_PLATELET_CYTOSOLIC_CA2_	0.00584509	0.00189739	0.00176782	0.00110495	0.00171942
REACTOME_RETROGRADE_NEUROTROPHIN_SIGNALLING	0.216834	0.290038	0.113247	0.0910662	0.118789
REACTOME_REVERSIBLE_HYDRATION_OF_CARBON_DIOXIDE	0.515822	0.880174	0.590408	0.629074	0.609823
REACTOME_RIG_I_MDA5_MEDIATED_INDUCTION_OF_IFN_ALPHA_BETA_PATHWAYS	0.145544	0.105913	0.149496	0.132746	0.127395
REACTOME_RIP_MEDIATED_NFKB_ACTIVATION_VIA_DAI	0.694949	0.596261	0.546065	0.578992	0.592661
REACTOME_RNA_POL_I_PROMOTER_OPENING	0.111903	0.295783	0.0246397	0.00436173	0.00716691
REACTOME_RNA_POL_I_RNA_POL_III_AND_MITOCHONDRIAL_TRANSCRIPTION	0.00132319	0.00301068	0.0012147	0.00110495	0.00113641
REACTOME_RNA_POL_I_TRANSCRIPTION	0.00132319	0.022919	0.0012147	0.00110495	0.00113641
REACTOME_RNA_POL_I_TRANSCRIPTION_INITIATION	0.00218795	0.00735672	0.0012147	0.00177088	0.00182072
REACTOME_RNA_POL_I_TRANSCRIPTION_TERMINATION	0.00132319	0.0137313	0.0012147	0.00110495	0.00113641
REACTOME_RNA_POL_II_PRE_TRANSCRIPTION_EVENTS	0.00132319	0.00189739	0.0012147	0.00110495	0.00113641
REACTOME_RNA_POL_II_TRANSCRIPTION	0.00132319	0.00189739	0.0012147	0.00110495	0.00113641
REACTOME_RNA_POL_II_TRANSCRIPTION_PRE_INITIATION_AND_PROMOTER_OPENING	0.00132319	0.00189739	0.0012147	0.00110495	0.00113641
REACTOME_RNA_POL_III_CHAIN_ELONGATION	0.00671442	0.0139074	0.00677268	0.00493759	0.00530393
REACTOME_RNA_POL_III_TRANSCRIPTION	0.0021291	0.0031621	0.00180238	0.00110495	0.00113641
REACTOME_RNA_POL_III_TRANSCRIPTION_INITIATION_FROM_TYPE_2_PROMOTER	0.0136474	0.0272697	0.015377	0.00772686	0.00653257
REACTOME_RNA_POL_III_TRANSCRIPTION_INITIATION_FROM_TYPE_3_PROMOTER	0.00376099	0.00441612	0.00729764	0.00176854	0.00260069
REACTOME_RNA_POL_III_TRANSCRIPTION_TERMINATION	0.00323092	0.0141886	0.00346873	0.00255857	0.0034712
REACTOME_ROLE_OF_DCC_IN_REGULATING_APOPTOSIS	0.333023	0.261181	0.46344	0.486472	0.348311
REACTOME_ROLE_OF_SECOND_MESSENGERS_IN_NETRIN1_SIGNALING	0.858931	0.719868	0.820523	1	0.783578
REACTOME_RORA_ACTIVATES_CIRCADIAN_EXPRESSION	0.049346	0.064458	0.0871085	0.061225	0.0524848
REACTOME_S_PHASE	0.00456627	0.0334715	0.00346873	0.00110495	0.00348235
REACTOME_SCF_BETA_TRCP_MEDIATED_DEGRADATION_OF_EMI1	0.007497	0.0671838	0.00619465	0.00577062	0.00692883
REACTOME_SCFSKP2_MEDIATED_DEGRADATION_OF_P27_P21	0.020246	0.0720096	0.0152693	0.00616086	0.00938271
REACTOME_SEMA3A_PAK_DEPENDENT_AXON_REPULSION	0.18789	0.483836	0.103658	0.101167	0.204427
REACTOME_SEMA3A_PLEXIN_REPULSION_SIGNALING_BY_INHIBITING_INTEGRIN_ADHESION	0.935213	0.575973	0.900193	0.89771	0.935673
REACTOME_SEMA4D_IN_SEMAPHORIN_SIGNALING	0.0107021	0.0211259	0.00333176	0.00244984	0.0038969
REACTOME_SEMA4D_INDUCED_CELL_MIGRATION_AND_GROWTH_CONE_COLLAPSE	0.0117871	0.032847	0.00659141	0.00365402	0.00651521
REACTOME_SEMAPHORIN_INTERACTIONS	0.198941	0.375988	0.0694851	0.0911766	0.0859617
REACTOME_SEROTONIN_RECEPTORS	0.014989	0.0656355	0.0154185	0.00264653	0.00787665
REACTOME_SHC_MEDIATED_CASCADE	0.821224	0.90695	0.790084	0.852319	0.895098
REACTOME_SHC_MEDIATED_SIGNALLING	0.404437	0.625956	0.282895	0.191002	0.249128
REACTOME_SHC_RELATED_EVENTS	0.564394	0.788284	0.462988	0.293991	0.346498
REACTOME_SHC1_EVENTS_IN_EGFR_SIGNALING	0.352451	0.463663	0.213058	0.182001	0.163979
REACTOME_SHC1_EVENTS_IN_ERBB4_SIGNALING	0.467377	0.684049	0.366996	0.328593	0.341312
REACTOME_SIGNAL_AMPLIFICATION	0.198941	0.46954	0.161179	0.140574	0.215994
REACTOME_SIGNAL_ATTENUATION	0.503294	0.278938	0.355818	0.691688	0.657717
REACTOME_SIGNAL_REGULATORY_PROTEIN_SIRP_FAMILY_INTERACTIONS	0.657087	0.788284	0.800859	0.929369	0.841851
REACTOME_SIGNAL_TRANSDUCTION_BY_L1	0.0273084	0.0466003	0.0118834	0.0208763	0.0148714
REACTOME_SIGNALING_BY_ACTIVATED_POINT_MUTANTS_OF_FGFR1	0.930587	0.801411	0.8363	0.903188	0.671666
REACTOME_SIGNALING_BY_BMP	0.371829	0.364184	0.226873	0.202319	0.197374
REACTOME_SIGNALING_BY_CONSTITUTIVELY_ACTIVE_EGFR	0.0202822	0.0211259	0.00728001	0.0055482	0.00683946
REACTOME_SIGNALING_BY_EGFR_IN_CANCER	0.050716	0.0392105	0.020997	0.0162535	0.022371
REACTOME_SIGNALING_BY_ERBB2	0.119354	0.144102	0.0820484	0.0928493	0.0854975
REACTOME_SIGNALING_BY_ERBB4	0.0623097	0.133058	0.0252165	0.0346362	0.027481
REACTOME_SIGNALING_BY_FGFR	0.18789	0.277394	0.15214	0.174339	0.197975
REACTOME_SIGNALING_BY_FGFR_IN_DISEASE	0.139636	0.367978	0.140977	0.139604	0.23731
REACTOME_SIGNALING_BY_FGFR_MUTANTS	0.283152	0.716317	0.330743	0.289343	0.572702
REACTOME_SIGNALING_BY_FGFR1_FUSION_MUTANTS	0.343768	0.915561	0.409586	0.293991	0.657136
REACTOME_SIGNALING_BY_FGFR1_MUTANTS	0.572845	0.993776	0.648891	0.549566	0.889644
REACTOME_SIGNALING_BY_FGFR3_MUTANTS	0.261194	0.31162	0.178281	0.233272	0.127395
REACTOME_SIGNALING_BY_GPCR	1	1	1	1	1
REACTOME_SIGNALING_BY_HIPPO	0.026674	0.246384	0.0373775	0.0162016	0.0198951
REACTOME_SIGNALING_BY_ILS	0.499807	0.540535	0.213785	0.246141	0.410648
REACTOME_SIGNALING_BY_INSULIN_RECEPTOR	0.0698394	0.216903	0.0779602	0.0877104	0.0900546
REACTOME_SIGNALING_BY_NODAL	0.839622	0.649345	0.786462	0.817726	0.81556
REACTOME_SIGNALING_BY_NOTCH	0.04826	0.146693	0.0718842	0.0429454	0.0427165
REACTOME_SIGNALING_BY_NOTCH1	0.0885533	0.235408	0.1337	0.0476304	0.0704781
REACTOME_SIGNALING_BY_NOTCH2	0.0342627	0.0206611	0.0243343	0.0127246	0.0225795
REACTOME_SIGNALING_BY_NOTCH3	0.0646741	0.0553566	0.0375549	0.0175127	0.0409836
REACTOME_SIGNALING_BY_NOTCH4	0.0495722	0.0367969	0.0360044	0.0198706	0.0276318
REACTOME_SIGNALING_BY_PDGF	0.383287	0.441029	0.0969998	0.216881	0.250677
REACTOME_SIGNALING_BY_RHO_GTPASES	0.307032	0.253252	0.165636	0.135046	0.205873
REACTOME_SIGNALING_BY_ROBO_RECEPTOR	0.0710796	0.340538	0.047645	0.0266097	0.0210012
REACTOME_SIGNALING_BY_SCF_KIT	0.669118	0.807063	0.490546	0.61177	0.673987
REACTOME_SIGNALING_BY_TGF_BETA_RECEPTOR_COMPLEX	0.00132319	0.00949776	0.0012147	0.00110495	0.00113641
REACTOME_SIGNALING_BY_THE_B_CELL_RECEPTOR_BCR	0.00456627	0.0206818	0.0012147	0.00662883	0.00348235
REACTOME_SIGNALING_BY_WNT	0.00206937	0.014398	0.00176782	0.00110495	0.00113641
REACTOME_SIGNALLING_BY_NGF	0.00337965	0.0170775	0.0012147	0.00110495	0.00113641
REACTOME_SIGNALLING_TO_ERKS	0.183318	0.436688	0.124132	0.0817337	0.178698
REACTOME_SIGNALLING_TO_P38_VIA_RIT_AND_RIN	0.404437	0.606729	0.235522	0.280494	0.281568
REACTOME_SIGNALLING_TO_RAS	0.422394	0.588076	0.292517	0.216881	0.339098
REACTOME_SLBP_DEPENDENT_PROCESSING_OF_REPLICATION_DEPENDENT_HISTONE_PRE_MRNAS	0.269515	0.389235	0.352534	0.317374	0.293527
REACTOME_SLC_MEDIATED_TRANSMEMBRANE_TRANSPORT	0.978698	0.994037	1	1	0.997086
REACTOME_SMAD2_SMAD3_SMAD4_HETEROTRIMER_REGULATES_TRANSCRIPTION	0.00453763	0.0566927	0.00511628	0.00176854	0.00181077
REACTOME_SMOOTH_MUSCLE_CONTRACTION	0.00218795	0.00644018	0.0012147	0.00110495	0.00113641
REACTOME_SOS_MEDIATED_SIGNALLING	0.531574	0.84035	0.431224	0.335353	0.346498
REACTOME_SPHINGOLIPID_DE_NOVO_BIOSYNTHESIS	0.202477	0.526787	0.115129	0.123902	0.189905
REACTOME_SPHINGOLIPID_METABOLISM	0.32666	0.571451	0.223011	0.159432	0.312912
REACTOME_SPRY_REGULATION_OF_FGF_SIGNALING	0.186954	0.461077	0.197992	0.162994	0.161951
REACTOME_SRP_DEPENDENT_COTRANSLATIONAL_PROTEIN_TARGETING_TO_MEMBRANE	0.00132319	0.00189739	0.0012147	0.00110495	0.00113641
REACTOME_STEROID_HORMONES	0.127635	0.474469	0.147161	0.280379	0.158192
REACTOME_STRIATED_MUSCLE_CONTRACTION	0.643692	0.515175	0.476882	0.600717	0.58359
REACTOME_SULFUR_AMINO_ACID_METABOLISM	0.135956	0.306246	0.226873	0.114934	0.305937
REACTOME_SYNTHESIS_AND_INTERCONVERSION_OF_NUCLEOTIDE_DI_AND_TRIPHOSPHATES	0.0991764	0.305067	0.121014	0.0291437	0.0527209
REACTOME_SYNTHESIS_OF_BILE_ACIDS_AND_BILE_SALTS	0.572358	0.92487	0.822801	0.975073	0.701044
REACTOME_SYNTHESIS_OF_BILE_ACIDS_AND_BILE_SALTS_VIA_24_HYDROXYCHOLESTEROL	0.564482	0.903872	0.815384	1	0.645074
REACTOME_SYNTHESIS_OF_BILE_ACIDS_AND_BILE_SALTS_VIA_7ALPHA_HYDROXYCHOLESTEROL	0.572845	0.64969	0.731781	0.975073	0.680625
REACTOME_SYNTHESIS_OF_DNA	0.0129834	0.113483	0.0113991	0.00591126	0.0144602
REACTOME_SYNTHESIS_OF_GLYCOSYLPHOSPHATIDYLINOSITOL_GPI	0.935892	0.958855	0.636295	0.66971	0.537239
REACTOME_SYNTHESIS_OF_PA	0.880503	0.720574	0.929826	0.990081	0.958243
REACTOME_SYNTHESIS_OF_PC	0.239076	0.520146	0.504795	0.401115	0.475724
REACTOME_SYNTHESIS_OF_PE	0.448977	0.607639	0.628916	0.511805	0.541429
REACTOME_SYNTHESIS_OF_PIPS_AT_THE_EARLY_ENDOSOME_MEMBRANE	0.664124	0.725261	0.636767	0.719226	0.58305
REACTOME_SYNTHESIS_OF_PIPS_AT_THE_GOLGI_MEMBRANE	0.725044	0.915561	0.701087	0.568679	0.620772
REACTOME_SYNTHESIS_OF_PIPS_AT_THE_LATE_ENDOSOME_MEMBRANE	0.514004	0.588076	0.44148	0.568562	0.400516
REACTOME_SYNTHESIS_OF_PIPS_AT_THE_PLASMA_MEMBRANE	0.628266	0.392441	0.295381	0.335353	0.346498
REACTOME_SYNTHESIS_OF_SUBSTRATES_IN_N_GLYCAN_BIOSYTHESIS	0.644762	0.707214	0.914899	0.732241	0.932771
REACTOME_SYNTHESIS_OF_VERY_LONG_CHAIN_FATTY_ACYL_COAS	0.383287	0.373087	0.333014	0.248396	0.404942
REACTOME_SYNTHESIS_SECRETION_AND_DEACYLATION_OF_GHRELIN	0.642694	0.637451	0.628916	0.612926	0.587799
REACTOME_SYNTHESIS_SECRETION_AND_INACTIVATION_OF_GIP	0.747537	0.853594	0.598001	0.732846	0.698977
REACTOME_SYNTHESIS_SECRETION_AND_INACTIVATION_OF_GLP1	0.261194	0.270747	0.15022	0.244788	0.205873
REACTOME_TAK1_ACTIVATES_NFKB_BY_PHOSPHORYLATION_AND_ACTIVATION_OF_IKKS_COMPLEX	0.585524	0.737492	0.635668	0.492665	0.602474
REACTOME_TANDEM_PORE_DOMAIN_POTASSIUM_CHANNELS	0.189183	0.477798	0.1361	0.0765507	0.127395
REACTOME_TCA_CYCLE_AND_RESPIRATORY_ELECTRON_TRANSPORT	0.00132319	0.00189739	0.0012147	0.00110495	0.00113641
REACTOME_TCR_SIGNALING	0.352451	0.304721	0.0382793	0.0718604	0.23731
REACTOME_TELOMERE_MAINTENANCE	0.115455	0.540535	0.071024	0.0162535	0.0314186
REACTOME_TERMINATION_OF_O_GLYCAN_BIOSYNTHESIS	0.997907	0.865477	0.992123	0.975073	0.910183
REACTOME_TETRAHYDROBIOPTERIN_BH4_SYNTHESIS_RECYCLING_SALVAGE_AND_REGULATION	0.110445	0.0730552	0.0358617	0.0638311	0.103051
REACTOME_TGF_BETA_RECEPTOR_SIGNALING_ACTIVATES_SMADS	0.0454971	0.295783	0.0372951	0.0471527	0.0314186
REACTOME_TGF_BETA_RECEPTOR_SIGNALING_IN_EMT_EPITHELIAL_TO_MESENCHYMAL_TRANSITION	0.0549998	0.131044	0.0155868	0.0147406	0.0154213
REACTOME_THE_ACTIVATION_OF_ARYLSULFATASES	0.978698	0.99754	0.856964	0.858473	0.993959
REACTOME_THE_NLRP3_INFLAMMASOME	0.450605	0.466014	0.333014	0.397362	0.34609
REACTOME_THE_ROLE_OF_NEF_IN_HIV1_REPLICATION_AND_DISEASE_PATHOGENESIS	0.206324	0.253934	0.105936	0.0914132	0.143846
REACTOME_THROMBIN_SIGNALLING_THROUGH_PROTEINASE_ACTIVATED_RECEPTORS_PARS	0.682469	0.723802	0.44148	0.530336	0.587799
REACTOME_THROMBOXANE_SIGNALLING_THROUGH_TP_RECEPTOR	0.258918	0.535367	0.219131	0.221716	0.255611
REACTOME_TIE2_SIGNALING	0.410812	0.424811	0.208289	0.191002	0.261923
REACTOME_TIGHT_JUNCTION_INTERACTIONS	0.507167	0.880174	0.700478	0.505515	0.671393
REACTOME_TOLL_RECEPTOR_CASCADES	0.219589	0.297731	0.0722821	0.0998211	0.177059
REACTOME_TRAF3_DEPENDENT_IRF_ACTIVATION_PATHWAY	0.490182	0.483086	0.48057	0.670232	0.58359
REACTOME_TRAF6_MEDIATED_INDUCTION_OF_NFKB_AND_MAP_KINASES_UPON_TLR7_8_OR_9_ACTIVATION	0.13378	0.270872	0.165636	0.106768	0.161437
REACTOME_TRAF6_MEDIATED_INDUCTION_OF_TAK1_COMPLEX	0.667207	0.716317	0.333014	0.246141	0.525076
REACTOME_TRAF6_MEDIATED_IRF7_ACTIVATION	0.791208	0.982332	0.376477	0.41555	0.576724
REACTOME_TRAF6_MEDIATED_IRF7_ACTIVATION_IN_TLR7_8_OR_9_SIGNALING	0.698456	0.626625	0.77448	0.502937	0.777265
REACTOME_TRAF6_MEDIATED_NFKB_ACTIVATION	0.531574	0.626625	0.522211	0.498962	0.50623
REACTOME_TRAFFICKING_AND_PROCESSING_OF_ENDOSOMAL_TLR	0.531574	0.550433	0.290249	0.349946	0.642656
REACTOME_TRAFFICKING_OF_AMPA_RECEPTORS	0.518836	0.420029	0.456266	0.32086	0.352222
REACTOME_TRAFFICKING_OF_GLUR2_CONTAINING_AMPA_RECEPTORS	0.631567	0.493227	0.605965	0.388823	0.447766
REACTOME_TRANS_GOLGI_NETWORK_VESICLE_BUDDING	0.0047361	0.0132005	0.00243115	0.00382845	0.00174066
REACTOME_TRANSCRIPTION	0.00132319	0.00189739	0.0012147	0.00110495	0.00113641
REACTOME_TRANSCRIPTION_COUPLED_NER_TC_NER	0.00132319	0.0101742	0.0012147	0.00110495	0.00113641
REACTOME_TRANSCRIPTIONAL_ACTIVITY_OF_SMAD2_SMAD3_SMAD4_HETEROTRIMER	0.00132319	0.0137313	0.0012147	0.00110495	0.00113641
REACTOME_TRANSCRIPTIONAL_REGULATION_OF_WHITE_ADIPOCYTE_DIFFERENTIATION	0.12724	0.198725	0.160205	0.0967095	0.0795943
REACTOME_TRANSFERRIN_ENDOCYTOSIS_AND_RECYCLING	0.289532	0.46954	0.325338	0.367092	0.309376
REACTOME_TRANSLATION	0.00132319	0.00189739	0.0012147	0.00110495	0.00113641
REACTOME_TRANSLOCATION_OF_ZAP_70_TO_IMMUNOLOGICAL_SYNAPSE	0.580865	0.864686	0.292517	0.548137	0.904257
REACTOME_TRANSMEMBRANE_TRANSPORT_OF_SMALL_MOLECULES	0.978698	0.96596	0.992123	1	0.993959
REACTOME_TRANSMISSION_ACROSS_CHEMICAL_SYNAPSES	0.821799	0.59171	0.79212	0.853758	0.831671
REACTOME_TRANSPORT_OF_GLUCOSE_AND_OTHER_SUGARS_BILE_SALTS_AND_ORGANIC_ACIDS_METAL_IONS_AND_AMINE_COMPOUNDS	0.630739	0.999609	0.345257	0.533674	0.189905
REACTOME_TRANSPORT_OF_INORGANIC_CATIONS_ANIONS_AND_AMINO_ACIDS_OLIGOPEPTIDES	0.99819	1	0.700478	0.578992	0.990452
REACTOME_TRANSPORT_OF_MATURE_MRNA_DERIVED_FROM_AN_INTRONLESS_TRANSCRIPT	0.00631251	0.114426	0.0209542	0.00644814	0.00385267
REACTOME_TRANSPORT_OF_MATURE_TRANSCRIPT_TO_CYTOPLASM	0.00132319	0.0141886	0.0012147	0.00110495	0.00113641
REACTOME_TRANSPORT_OF_ORGANIC_ANIONS	0.269515	0.637451	0.504795	0.540341	0.133596
REACTOME_TRANSPORT_OF_RIBONUCLEOPROTEINS_INTO_THE_HOST_NUCLEUS	0.0515831	0.394003	0.150461	0.0689849	0.0520468
REACTOME_TRANSPORT_OF_VITAMINS_NUCLEOSIDES_AND_RELATED_MOLECULES	0.864301	0.952734	0.975736	0.966465	0.935311
REACTOME_TRANSPORT_TO_THE_GOLGI_AND_SUBSEQUENT_MODIFICATION	0.535599	0.783312	0.617053	0.475868	0.530401
REACTOME_TRIF_MEDIATED_TLR3_SIGNALING	0.110428	0.288629	0.139679	0.129223	0.143824
REACTOME_TRIGLYCERIDE_BIOSYNTHESIS	0.352451	0.686045	0.396986	0.216881	0.326952
REACTOME_TRNA_AMINOACYLATION	0.00358239	0.00313053	0.00247677	0.00110495	0.00174343
REACTOME_TRYPTOPHAN_CATABOLISM	0.432487	0.309609	0.263128	0.134771	0.457165
REACTOME_UNBLOCKING_OF_NMDA_RECEPTOR_GLUTAMATE_BINDING_AND_ACTIVATION	0.95938	0.752203	0.648891	1	1
REACTOME_UNFOLDED_PROTEIN_RESPONSE	0.00132319	0.00189739	0.0012147	0.00110495	0.00113641
REACTOME_UNWINDING_OF_DNA	0.896102	0.715689	0.901457	0.75319	0.775314
REACTOME_VEGF_LIGAND_RECEPTOR_INTERACTIONS	0.569702	0.472715	0.548871	0.724971	0.633284
REACTOME_VIF_MEDIATED_DEGRADATION_OF_APOBEC3G	0.00863895	0.0578651	0.0068893	0.00577062	0.00814756
REACTOME_VIRAL_MESSENGER_RNA_SYNTHESIS	0.0013649	0.00479661	0.00122774	0.00111629	0.00116665
REACTOME_VITAMIN_B5_PANTOTHENATE_METABOLISM	0.139636	0.206634	0.165198	0.0744093	0.0890608
REACTOME_VOLTAGE_GATED_POTASSIUM_CHANNELS	0.0067384	0.00989586	0.00613602	0.00565195	0.00601167
REACTOME_XENOBIOTICS	0.0336699	0.261181	0.041562	0.900726	0.204427
REACTOME_YAP1_AND_WWTR1_TAZ_STIMULATED_GENE_EXPRESSION	0.062921	0.187367	0.047645	0.0820206	0.0627981
REACTOME_ZINC_TRANSPORTERS	0.545355	0.684049	0.464328	0.549375	0.568005

## Sheet: F)Enrichment_scores_raw
Gene_set	Primary	Spleen	RUQ	Liver	Vag_Cuff	COLOR CODE
KEGG_ABC_TRANSPORTERS	-1298.37	-286.65	-692.436	-840.61	-1060.71		
KEGG_ACUTE_MYELOID_LEUKEMIA	1545.38	1652.63	1912.63	1665.04	1713.71
KEGG_ADHERENS_JUNCTION	3117.45	2148.98	3054.88	2944.44	2965.21
KEGG_ADIPOCYTOKINE_SIGNALING_PATHWAY	1098.96	1451.03	1098.47	1013.13	1122.83
KEGG_ALANINE_ASPARTATE_AND_GLUTAMATE_METABOLISM	2605.74	3361.17	2787.33	2962.81	2741.03
KEGG_ALDOSTERONE_REGULATED_SODIUM_REABSORPTION	798.416	1138.24	1139.52	845.473	1166.22
KEGG_ALLOGRAFT_REJECTION	-657.67	1324.39	1424.61	938.992	-313.589
KEGG_ALPHA_LINOLENIC_ACID_METABOLISM	-1590.08	-1434.38	-1499.67	-2307.54	-1646.14
KEGG_ALZHEIMERS_DISEASE	3563.56	3284.48	3675.73	3701.85	3659.01
KEGG_AMINO_SUGAR_AND_NUCLEOTIDE_SUGAR_METABOLISM	1425.49	1346.78	1837.58	1741.47	1859.36
KEGG_AMINOACYL_TRNA_BIOSYNTHESIS	3435.62	3569.34	3471.49	3865.05	3548.78
KEGG_AMYOTROPHIC_LATERAL_SCLEROSIS_ALS	1345.36	1237.97	1361.36	1618.87	1498.43
KEGG_ANTIGEN_PROCESSING_AND_PRESENTATION	1072.52	2004.46	2011	1845.54	1197.91
KEGG_APOPTOSIS	1914.24	1968.97	2110.12	1802.22	1997.28
KEGG_ARACHIDONIC_ACID_METABOLISM	-620.564	-118.91	-190.373	-241.958	-579.011
KEGG_ARGININE_AND_PROLINE_METABOLISM	1039.07	900.796	877.825	1298.19	1031.26
KEGG_ARRHYTHMOGENIC_RIGHT_VENTRICULAR_CARDIOMYOPATHY_ARVC	560.054	159.584	560.292	675.738	554.619
KEGG_ASCORBATE_AND_ALDARATE_METABOLISM	-1190.36	-497.927	-167.808	1311.19	-1732.53
KEGG_ASTHMA	-983.051	1215.13	1163.05	758.508	-480.625
KEGG_AUTOIMMUNE_THYROID_DISEASE	-1207.69	545.386	85.7907	-159.38	-1120.78
KEGG_AXON_GUIDANCE	889.126	688.667	1191.82	1186.81	1155.58
KEGG_B_CELL_RECEPTOR_SIGNALING_PATHWAY	1506.17	1383.58	1982.45	1431.26	1670.01
KEGG_BASAL_CELL_CARCINOMA	901.096	520.697	627.171	562.065	674.566
KEGG_BASAL_TRANSCRIPTION_FACTORS	2795.68	2628.63	2776.2	2694.8	3096.23
KEGG_BASE_EXCISION_REPAIR	1690.63	1212.61	1758.31	1872.89	1818.75
KEGG_BETA_ALANINE_METABOLISM	1785.44	1703.53	1661.58	2007.09	1677.35
KEGG_BIOSYNTHESIS_OF_UNSATURATED_FATTY_ACIDS	1492.5	954.125	1197.35	1606.98	1428.67
KEGG_BLADDER_CANCER	3183.88	3159.56	3182.53	2759.8	3203.62
KEGG_BUTANOATE_METABOLISM	1157.34	930.467	312.12	994.771	538.602
KEGG_CALCIUM_SIGNALING_PATHWAY	-991.064	-715.224	-854.666	-1105.69	-961.943
KEGG_CARDIAC_MUSCLE_CONTRACTION	2117.87	2133.03	2341.74	2223.51	2282.67
KEGG_CELL_ADHESION_MOLECULES_CAMS	580.973	1098.24	1373.34	1218.58	742.33
KEGG_CELL_CYCLE	2590.61	2022.26	2563.63	2772	2705.74
KEGG_CHEMOKINE_SIGNALING_PATHWAY	431.517	844.221	883.219	917.83	480.03
KEGG_CHRONIC_MYELOID_LEUKEMIA	1979.97	1717.16	2260.88	2312.05	2190.31
KEGG_CIRCADIAN_RHYTHM_MAMMAL	3679.4	2574.17	2486.4	2679.55	2446.12
KEGG_CITRATE_CYCLE_TCA_CYCLE	2755.47	2479.33	2847.34	3083	2742.5
KEGG_COLORECTAL_CANCER	2941.55	2792.94	3260.33	2915.68	2965.1
KEGG_COMPLEMENT_AND_COAGULATION_CASCADES	978.347	1986.67	1806.32	2416.24	1060.57
KEGG_CYSTEINE_AND_METHIONINE_METABOLISM	3395.51	2609.54	2713.32	3232.03	2720.33
KEGG_CYTOKINE_CYTOKINE_RECEPTOR_INTERACTION	-907.193	234.597	-476.185	-566.779	-820.3
KEGG_CYTOSOLIC_DNA_SENSING_PATHWAY	281.031	909.999	73.4357	-2.45998	95.9018
KEGG_DILATED_CARDIOMYOPATHY	425.564	438.709	627.305	507.731	379.929
KEGG_DNA_REPLICATION	2243.27	2082.62	2084.83	2125.67	2037.02
KEGG_DORSO_VENTRAL_AXIS_FORMATION	595.571	928.291	1022.39	721.804	533.126
KEGG_DRUG_METABOLISM_CYTOCHROME_P450	-354.827	35.9832	96.7015	1492.46	-316.131
KEGG_DRUG_METABOLISM_OTHER_ENZYMES	-819.155	4.60836	-149	1088.36	-705.75
KEGG_ECM_RECEPTOR_INTERACTION	1304.78	837.041	1825.82	1645.56	1684.42
KEGG_ENDOCYTOSIS	2280.67	2210.72	2590.33	2419.44	2482.26
KEGG_ENDOMETRIAL_CANCER	2840.77	3018.7	3101.97	2743.08	2979.01
KEGG_EPITHELIAL_CELL_SIGNALING_IN_HELICOBACTER_PYLORI_INFECTION	2215.07	2054.96	2502.46	2116.08	2156.35
KEGG_ERBB_SIGNALING_PATHWAY	1571.31	1619.28	1718.4	1757.51	1818.43
KEGG_ETHER_LIPID_METABOLISM	193.047	241.509	164.809	-362.179	174.735
KEGG_FATTY_ACID_METABOLISM	2133.92	1888.26	1882.73	2294.31	2030.55
KEGG_FC_EPSILON_RI_SIGNALING_PATHWAY	577.544	868.6	1009.12	668.409	689.784
KEGG_FC_GAMMA_R_MEDIATED_PHAGOCYTOSIS	1582.49	1371.75	2090.3	2040.67	1713.54
KEGG_FOCAL_ADHESION	2038.88	1845.82	2426.44	2277.25	2345.27
KEGG_FOLATE_BIOSYNTHESIS	-878.409	-418.965	-443.627	-1090.45	-912.059
KEGG_FRUCTOSE_AND_MANNOSE_METABOLISM	2392.86	2700.09	2400.28	2620.72	2391.31
KEGG_GALACTOSE_METABOLISM	1380.57	1959.03	1690.6	1289.71	1530.51
KEGG_GAP_JUNCTION	875.183	776.21	1077.27	1178.45	1036.25
KEGG_GLIOMA	1916.39	2071.6	2285.16	2089.73	2324.4
KEGG_GLUTATHIONE_METABOLISM	2421.71	2315.53	2512.42	3109.9	2755.03
KEGG_GLYCEROLIPID_METABOLISM	-399.099	-779.988	-426.602	-374.119	-290.683
KEGG_GLYCEROPHOSPHOLIPID_METABOLISM	760.229	318.191	580.143	354.864	662.709
KEGG_GLYCINE_SERINE_AND_THREONINE_METABOLISM	1343.59	1468.22	884.772	1225.95	654.31
KEGG_GLYCOLYSIS_GLUCONEOGENESIS	1721.21	1646.07	1285.36	1739.58	1432.3
KEGG_GLYCOSAMINOGLYCAN_BIOSYNTHESIS_CHONDROITIN_SULFATE	-826.18	-1583.37	-451.561	-1032.23	-1024.83
KEGG_GLYCOSAMINOGLYCAN_BIOSYNTHESIS_HEPARAN_SULFATE	-1280.7	-1624.14	-1254.73	-1545.99	-1150
KEGG_GLYCOSAMINOGLYCAN_BIOSYNTHESIS_KERATAN_SULFATE	-1104.33	-1099.02	-1059.45	-305.526	-1030.33
KEGG_GLYCOSAMINOGLYCAN_DEGRADATION	465.99	1149.91	655.631	559.635	495.695
KEGG_GLYCOSPHINGOLIPID_BIOSYNTHESIS_GANGLIO_SERIES	2440.38	2592.34	2416.26	2119.39	2137.71
KEGG_GLYCOSPHINGOLIPID_BIOSYNTHESIS_GLOBO_SERIES	-1291.56	-991.184	-724.732	-734.496	-1307.46
KEGG_GLYCOSPHINGOLIPID_BIOSYNTHESIS_LACTO_AND_NEOLACTO_SERIES	-1554.62	-1369.47	-2077.29	-1946.11	-1724.67
KEGG_GLYCOSYLPHOSPHATIDYLINOSITOL_GPI_ANCHOR_BIOSYNTHESIS	1498.15	1204.8	2159.64	1974.5	2559.39
KEGG_GLYOXYLATE_AND_DICARBOXYLATE_METABOLISM	1210	830.465	1367.49	1900.69	1431.48
KEGG_GNRH_SIGNALING_PATHWAY	348.36	399.348	435.508	387.948	325.066
KEGG_GRAFT_VERSUS_HOST_DISEASE	-561.765	1507.06	1182.56	850.977	-270.328
KEGG_HEDGEHOG_SIGNALING_PATHWAY	59.1477	-410.995	-228.596	-115.96	-93.5433
KEGG_HEMATOPOIETIC_CELL_LINEAGE	-64.2081	1028.81	661.508	263.279	-24.5233
KEGG_HISTIDINE_METABOLISM	2100.19	1904.78	1463.47	1092.05	1351.05
KEGG_HOMOLOGOUS_RECOMBINATION	1835.56	1507.05	1631.26	1929.88	1774.7
KEGG_HUNTINGTONS_DISEASE	3734.91	3312.68	3733.2	3942.35	3869.99
KEGG_HYPERTROPHIC_CARDIOMYOPATHY_HCM	713.545	638.315	893.684	819.922	740.811
KEGG_INOSITOL_PHOSPHATE_METABOLISM	1340.07	782.104	1360.13	1520.33	1368.31
KEGG_INSULIN_SIGNALING_PATHWAY	1135.31	1084.83	1252.06	1181.06	1289.63
KEGG_INTESTINAL_IMMUNE_NETWORK_FOR_IGA_PRODUCTION	-215.705	1441.74	1270.16	957.841	171.879
KEGG_JAK_STAT_SIGNALING_PATHWAY	182.308	770.792	330.433	281.883	53.6491
KEGG_LEISHMANIA_INFECTION	294.934	427.986	1452.47	1134.9	80.6041
KEGG_LEUKOCYTE_TRANSENDOTHELIAL_MIGRATION	1717.29	1524.1	1993.78	1971.69	1935.55
KEGG_LIMONENE_AND_PINENE_DEGRADATION	1460.89	1011.63	952.536	1297.65	1370.09
KEGG_LINOLEIC_ACID_METABOLISM	-1467.32	-633.077	-1163.09	-189.945	-1189.77
KEGG_LONG_TERM_DEPRESSION	1296.12	1242.79	1424.63	1183.63	1274.71
KEGG_LONG_TERM_POTENTIATION	1842.75	1856.2	1924.61	1966.56	2000.18
KEGG_LYSINE_DEGRADATION	2084.16	1644.35	1928.98	2140.1	2071.53
KEGG_LYSOSOME	2334.17	2295.51	2669.73	2582.78	2558.58
KEGG_MAPK_SIGNALING_PATHWAY	932.356	756.718	1089.38	842.938	989.667
KEGG_MATURITY_ONSET_DIABETES_OF_THE_YOUNG	-3257.31	-2706.8	-3372.53	-3393.67	-3546.21
KEGG_MELANOGENESIS	1115.95	1101.9	1097.09	903.034	1035.77
KEGG_MELANOMA	1098.75	1228.36	1373.92	964.343	1273.16
KEGG_METABOLISM_OF_XENOBIOTICS_BY_CYTOCHROME_P450	-326.441	36.3039	244.313	1682.83	-174.023
KEGG_MISMATCH_REPAIR	3108.11	2717.34	3189.71	2961.26	2985.21
KEGG_MTOR_SIGNALING_PATHWAY	3062.89	3268.59	3144.8	2766.95	3122.72
KEGG_N_GLYCAN_BIOSYNTHESIS	2254.38	1960.32	2324.25	2727.36	2631.18
KEGG_NATURAL_KILLER_CELL_MEDIATED_CYTOTOXICITY	-172.308	413.857	246.843	-84.3517	-193.798
KEGG_NEUROACTIVE_LIGAND_RECEPTOR_INTERACTION	-2248.27	-1421.13	-2229.62	-2379.43	-2341.36
KEGG_NEUROTROPHIN_SIGNALING_PATHWAY	1740.75	1866.44	1978.1	1920.45	1886.27
KEGG_NICOTINATE_AND_NICOTINAMIDE_METABOLISM	1823.86	2351.96	2715.11	2123.98	2225.58
KEGG_NITROGEN_METABOLISM	1849.83	2706.63	1859.49	2107.38	1744.79
KEGG_NOD_LIKE_RECEPTOR_SIGNALING_PATHWAY	889.609	1070.86	1043.45	1006.56	1023.95
KEGG_NON_HOMOLOGOUS_END_JOINING	3229.05	2640.38	3015.71	2798.59	2961.08
KEGG_NON_SMALL_CELL_LUNG_CANCER	1666.34	1535.43	1914.17	1721.95	1901
KEGG_NOTCH_SIGNALING_PATHWAY	2430.89	2094.87	2302.52	2448.38	2397.13
KEGG_NUCLEOTIDE_EXCISION_REPAIR	3317.84	3033.4	3313.82	3324.12	3342.29
KEGG_O_GLYCAN_BIOSYNTHESIS	-926.316	-268.248	-441.827	-306.893	-522.029
KEGG_OLFACTORY_TRANSDUCTION	-1944.49	-396.115	-1962.87	-1981.43	-2088.34
KEGG_ONE_CARBON_POOL_BY_FOLATE	3069.48	3057.99	2813.57	3046.44	2736.35
KEGG_OOCYTE_MEIOSIS	2227.83	2082.09	2309.3	2378.76	2465.02
KEGG_OTHER_GLYCAN_DEGRADATION	2201.21	2217.12	2085.61	2268.36	1981.3
KEGG_OXIDATIVE_PHOSPHORYLATION	4002.72	3702.35	4235.77	4272.18	4301.69
KEGG_P53_SIGNALING_PATHWAY	1777.17	1471.83	1740.12	1803.48	1950.39
KEGG_PANCREATIC_CANCER	2640.7	2685.92	2883.83	2748.73	2776.51
KEGG_PANTOTHENATE_AND_COA_BIOSYNTHESIS	2633.29	3291.97	3401.32	3474.01	3181.91
KEGG_PARKINSONS_DISEASE	4260.3	3782.59	4350.01	4530.04	4488.29
KEGG_PATHOGENIC_ESCHERICHIA_COLI_INFECTION	3171.45	2474.94	3170.6	3247.36	3312.74
KEGG_PATHWAYS_IN_CANCER	2001.35	1726.36	2005.78	2015.79	1975.93
KEGG_PENTOSE_AND_GLUCURONATE_INTERCONVERSIONS	-10.2732	667.488	1075.18	2360.1	-562.292
KEGG_PENTOSE_PHOSPHATE_PATHWAY	1434.45	1714.51	1031.7	1159.07	1036.11
KEGG_PEROXISOME	2035.81	2062.68	1919.84	2139.3	2102.16
KEGG_PHENYLALANINE_METABOLISM	1145.97	859.08	936.623	1808.47	1062.81
KEGG_PHOSPHATIDYLINOSITOL_SIGNALING_SYSTEM	602.089	369.911	906.176	864.069	786.7
KEGG_PORPHYRIN_AND_CHLOROPHYLL_METABOLISM	57.3446	793.803	798.659	1669.88	-1.69775
KEGG_PPAR_SIGNALING_PATHWAY	1135.06	1576.48	1054.05	1662.79	1158.7
KEGG_PRIMARY_BILE_ACID_BIOSYNTHESIS	-551.335	-169.633	-52.5925	291.894	-487.918
KEGG_PRIMARY_IMMUNODEFICIENCY	-996.786	-22.6866	445.305	64.9615	-414.752
KEGG_PRION_DISEASES	1891.39	1958.37	2183.34	1789.97	1873.91
KEGG_PROGESTERONE_MEDIATED_OOCYTE_MATURATION	2053.8	2191.23	2245.6	2117.51	2268.82
KEGG_PROPANOATE_METABOLISM	2148.07	1635.81	1623.08	2079.31	1953.2
KEGG_PROSTATE_CANCER	2298.76	2423.62	2503.06	2319.19	2502.89
KEGG_PROTEASOME	3213.22	2965.68	3246.96	3337.67	3205.77
KEGG_PROTEIN_EXPORT	4026.1	2420.59	4344.16	4952.24	4600.91
KEGG_PROXIMAL_TUBULE_BICARBONATE_RECLAMATION	2401.38	2817.9	2602.42	2323.58	2390.58
KEGG_PURINE_METABOLISM	2044.34	1969.78	2022.77	2112.24	2106.27
KEGG_PYRIMIDINE_METABOLISM	2614.2	2451.47	2731.74	2904.76	2665.66
KEGG_PYRUVATE_METABOLISM	1465.69	1423.99	1232.45	1732.28	1294.52
KEGG_REGULATION_OF_ACTIN_CYTOSKELETON	1641.56	1351.61	1807.96	1864.99	1788.96
KEGG_REGULATION_OF_AUTOPHAGY	1236.61	1167.57	762.17	1133.22	1016.05
KEGG_RENAL_CELL_CARCINOMA	3262	3270.11	3530.15	3548.2	3345.37
KEGG_RENIN_ANGIOTENSIN_SYSTEM	-1489.95	-88.9624	-596.982	-722.587	-856.056
KEGG_RETINOL_METABOLISM	-1084.19	-284.892	-292.013	874.354	-929.367
KEGG_RIBOFLAVIN_METABOLISM	1289.12	1368.95	1148.25	1159.72	1326.02
KEGG_RIBOSOME	7685.54	7392.83	7750.94	8007.56	7875.03
KEGG_RIG_I_LIKE_RECEPTOR_SIGNALING_PATHWAY	213.219	69.2843	-221.602	-329.818	-203.795
KEGG_RNA_DEGRADATION	3657.29	3236.73	3429.53	3659.46	3654.24
KEGG_RNA_POLYMERASE	4891.36	4699.32	4772.37	5092.82	4917.91
KEGG_SELENOAMINO_ACID_METABOLISM	2251.42	1428.21	1317.94	1448.18	1478.49
KEGG_SMALL_CELL_LUNG_CANCER	2557.8	2044.63	2537.7	2709.88	2717.24
KEGG_SNARE_INTERACTIONS_IN_VESICULAR_TRANSPORT	1163.62	1181.57	1453.22	1080.03	1122.78
KEGG_SPHINGOLIPID_METABOLISM	1163.14	1049.89	1539.3	1340.84	1069.98
KEGG_SPLICEOSOME	4983.03	4171.54	4809.03	4957.41	5033.16
KEGG_STARCH_AND_SUCROSE_METABOLISM	76.7189	745.346	785.944	1290.93	-6.52945
KEGG_STEROID_BIOSYNTHESIS	2607.62	2819.21	2932.98	2517.15	2701.55
KEGG_STEROID_HORMONE_BIOSYNTHESIS	-1879.41	-852.649	-866.119	-274.112	-1891.98
KEGG_SULFUR_METABOLISM	882.015	1297.21	1457.96	1341.45	754.758
KEGG_SYSTEMIC_LUPUS_ERYTHEMATOSUS	1297.39	1685.06	2273.63	2430.06	1921.75
KEGG_T_CELL_RECEPTOR_SIGNALING_PATHWAY	788.251	668.64	1043.6	871.077	870.98
KEGG_TASTE_TRANSDUCTION	335.623	7.8151	-563.579	59.3746	-360.2
KEGG_TAURINE_AND_HYPOTAURINE_METABOLISM	792.584	1786.11	241.654	874.238	114.036
KEGG_TERPENOID_BACKBONE_BIOSYNTHESIS	1888.92	1414.1	1374.05	2004.46	2292.88
KEGG_TGF_BETA_SIGNALING_PATHWAY	1428.58	1343.27	1921.99	1753	1915.21
KEGG_THYROID_CANCER	3234.24	3185.73	3424.34	2971.51	3369.47
KEGG_TIGHT_JUNCTION	2404.62	2029.33	2431.13	2416.05	2487.36
KEGG_TOLL_LIKE_RECEPTOR_SIGNALING_PATHWAY	323.767	714.689	805.101	522.157	226.942
KEGG_TRYPTOPHAN_METABOLISM	712.833	714.927	1146.39	1060.44	559.123
KEGG_TYPE_I_DIABETES_MELLITUS	-328.07	1315.67	1372.59	959.457	-76.6959
KEGG_TYPE_II_DIABETES_MELLITUS	-738.701	-167.289	-727.591	-548.571	-385.381
KEGG_TYROSINE_METABOLISM	798.378	803.835	951.211	1050.57	374.685
KEGG_UBIQUITIN_MEDIATED_PROTEOLYSIS	3618.66	3004.43	3735.84	3870.47	3753.37
KEGG_VALINE_LEUCINE_AND_ISOLEUCINE_BIOSYNTHESIS	1272.29	1973.91	1291.38	2011.95	1604.11
KEGG_VALINE_LEUCINE_AND_ISOLEUCINE_DEGRADATION	2539.53	1960.78	2092.48	2788.14	2437.37
KEGG_VASCULAR_SMOOTH_MUSCLE_CONTRACTION	1251.68	1181.33	1423.56	1228.41	1301.76
KEGG_VASOPRESSIN_REGULATED_WATER_REABSORPTION	2392.66	2095.62	2329.69	2451.36	2486.42
KEGG_VEGF_SIGNALING_PATHWAY	880.464	917.4	1185.79	860.111	1046.22
KEGG_VIBRIO_CHOLERAE_INFECTION	2501.43	1671.19	2783.78	2703.88	2651.48
KEGG_VIRAL_MYOCARDITIS	1209.62	1630.12	2374.09	1967.62	1551.72
KEGG_WNT_SIGNALING_PATHWAY	2005.89	1751.36	2033.77	1952.37	2194.27
REACTOME_3_UTR_MEDIATED_TRANSLATIONAL_REGULATION	7333.42	6869.64	7452.14	7666.4	7579.84
REACTOME_A_TETRASACCHARIDE_LINKER_SEQUENCE_IS_REQUIRED_FOR_GAG_SYNTHESIS	770.121	-822.629	1117.99	579.296	1216.77
REACTOME_ABACAVIR_TRANSPORT_AND_METABOLISM	439.208	398.844	895.439	216.562	170.903
REACTOME_ABC_FAMILY_PROTEINS_MEDIATED_TRANSPORT	-535.7	145.534	-259.748	-199.528	-426.984
REACTOME_ABCA_TRANSPORTERS_IN_LIPID_HOMEOSTASIS	62.8242	1028.51	-0.0642831	494.993	-148.919
REACTOME_ABORTIVE_ELONGATION_OF_HIV1_TRANSCRIPT_IN_THE_ABSENCE_OF_TAT	6053.17	5692.22	5864.51	5930.6	6121.6
REACTOME_ACETYLCHOLINE_BINDING_AND_DOWNSTREAM_EVENTS	-2979.09	-1845.41	-3285.66	-2549.22	-2885.65
REACTOME_ACETYLCHOLINE_NEUROTRANSMITTER_RELEASE_CYCLE	-1740.15	-1179.04	-1993.12	-2316.5	-2469.82
REACTOME_ACTIVATED_AMPK_STIMULATES_FATTY_ACID_OXIDATION_IN_MUSCLE	2652.89	2765.08	1985.7	2709.15	2580.22
REACTOME_ACTIVATED_NOTCH1_TRANSMITS_SIGNAL_TO_THE_NUCLEUS	3393.13	3294.1	3125.63	3369.48	3467.93
REACTOME_ACTIVATED_POINT_MUTANTS_OF_FGFR2	-946.518	-684.767	-935.616	-1285.58	-1446.35
REACTOME_ACTIVATED_TAK1_MEDIATES_P38_MAPK_ACTIVATION	1664.13	622.168	1170.99	1631.61	1096.75
REACTOME_ACTIVATED_TLR4_SIGNALLING	1668.7	1631.26	1863.43	1802.1	1712.17
REACTOME_ACTIVATION_OF_ATR_IN_RESPONSE_TO_REPLICATION_STRESS	1585.52	1176.97	1561.18	1759.67	1738.89
REACTOME_ACTIVATION_OF_BH3_ONLY_PROTEINS	2052.79	2248.12	1988.76	2929.89	2538.1
REACTOME_ACTIVATION_OF_CHAPERONE_GENES_BY_ATF6_ALPHA	4767.36	3831.76	5112.84	5200.42	5575.08
REACTOME_ACTIVATION_OF_CHAPERONE_GENES_BY_XBP1S	3236.64	3059.25	3686.34	3711.33	3769.15
REACTOME_ACTIVATION_OF_CHAPERONES_BY_ATF6_ALPHA	3634.15	2774.9	3802.99	3898.85	4224.03
REACTOME_ACTIVATION_OF_GENES_BY_ATF4	3659.78	3518.84	3624.73	3480.87	3528.19
REACTOME_ACTIVATION_OF_IRF3_IRF7_MEDIATED_BY_TBK1_IKK_EPSILON	1183.03	2363.09	2569.09	2331.47	1982.44
REACTOME_ACTIVATION_OF_KAINATE_RECEPTORS_UPON_GLUTAMATE_BINDING	3060.36	2647.82	3126.12	2954.38	3114.46
REACTOME_ACTIVATION_OF_NF_KAPPAB_IN_B_CELLS	2866	2172.59	2861	2915.79	3020.73
REACTOME_ACTIVATION_OF_NMDA_RECEPTOR_UPON_GLUTAMATE_BINDING_AND_POSTSYNAPTIC_EVENTS	1275.91	1845.93	1458.16	1283.16	1285.49
REACTOME_ACTIVATION_OF_RAC	2223.08	1291.72	2221.71	2692.14	2412.1
REACTOME_ACTIVATION_OF_THE_AP1_FAMILY_OF_TRANSCRIPTION_FACTORS	1771.14	1257.4	1881.71	1245.42	979.969
REACTOME_ACTIVATION_OF_THE_MRNA_UPON_BINDING_OF_THE_CAP_BINDING_COMPLEX_AND_EIFS_AND_SUBSEQUENT_BINDING_TO_43S	6701.24	6029.81	6872.1	7053.55	6959.6
REACTOME_ACTIVATION_OF_THE_PRE_REPLICATIVE_COMPLEX	407.924	-680.996	271.184	536.259	165.24
REACTOME_ACYL_CHAIN_REMODELLING_OF_PC	252.33	816.342	633.275	157.69	396.707
REACTOME_ACYL_CHAIN_REMODELLING_OF_PE	556.884	861.579	888.934	504.338	592.082
REACTOME_ACYL_CHAIN_REMODELLING_OF_PG	-84.5443	384.937	133.912	-795.532	-617.498
REACTOME_ACYL_CHAIN_REMODELLING_OF_PI	-678.884	339.945	-325.33	-731.254	-1139.89
REACTOME_ACYL_CHAIN_REMODELLING_OF_PS	919.34	1160.22	869.005	468.064	574.404
REACTOME_ADAPTIVE_IMMUNE_SYSTEM	2147.43	2070.76	2520.49	2501.08	2315.25
REACTOME_ADENYLATE_CYCLASE_ACTIVATING_PATHWAY	-355.728	988.448	-664.967	-785.613	-1001.17
REACTOME_ADENYLATE_CYCLASE_INHIBITORY_PATHWAY	1574.89	2586.89	1514.62	1622.97	1386.17
REACTOME_ADHERENS_JUNCTIONS_INTERACTIONS	1372.75	1146.91	1456.15	1464.28	1662.76
REACTOME_ADP_SIGNALLING_THROUGH_P2RY1	2098.36	1390.98	2084.12	2092.63	1739.13
REACTOME_ADP_SIGNALLING_THROUGH_P2RY12	3361.63	2890.08	3501.81	3520.18	3420.76
REACTOME_ADVANCED_GLYCOSYLATION_ENDPRODUCT_RECEPTOR_SIGNALING	4673.09	5324.74	5268.14	5291.51	4806.53
REACTOME_AKT_PHOSPHORYLATES_TARGETS_IN_THE_CYTOSOL	2513.94	2331.21	2693.11	2282.86	2873.16
REACTOME_ALPHA_LINOLENIC_ACID_ALA_METABOLISM	2733.31	3275.96	2782.76	2550.71	2991.5
REACTOME_AMINE_COMPOUND_SLC_TRANSPORTERS	-728.728	-667.816	-1156.38	-1029.36	-1177.58
REACTOME_AMINE_DERIVED_HORMONES	-3626.23	-3172.34	-3201.21	-3831.03	-3825.5
REACTOME_AMINE_LIGAND_BINDING_RECEPTORS	-4162.22	-3207.64	-4198.84	-4515.71	-4355.98
REACTOME_AMINO_ACID_AND_OLIGOPEPTIDE_SLC_TRANSPORTERS	-98.0368	36.0411	-218.14	-620.689	-116.371
REACTOME_AMINO_ACID_SYNTHESIS_AND_INTERCONVERSION_TRANSAMINATION	3296.94	3407.3	3061.29	3834.83	3156.32
REACTOME_AMINO_ACID_TRANSPORT_ACROSS_THE_PLASMA_MEMBRANE	10.4774	146.845	-116.88	-308.246	85.6977
REACTOME_AMYLOIDS	2302.15	2416.98	2628.71	3335.7	2973.16
REACTOME_ANDROGEN_BIOSYNTHESIS	-1124.46	-1080.15	-791.286	-905.664	-1031.56
REACTOME_ANTIGEN_ACTIVATES_B_CELL_RECEPTOR_LEADING_TO_GENERATION_OF_SECOND_MESSENGERS	2420.23	2585.11	3121.1	2562.76	2567.07
REACTOME_ANTIGEN_PRESENTATION_FOLDING_ASSEMBLY_AND_PEPTIDE_LOADING_OF_CLASS_I_MHC	3744.04	3836.96	5343.01	4671.42	4131.3
REACTOME_ANTIGEN_PROCESSING_CROSS_PRESENTATION	2769.15	2719.27	3427.1	3364.22	3031.09
REACTOME_ANTIGEN_PROCESSING_UBIQUITINATION_PROTEASOME_DEGRADATION	2822.51	2303.23	2861.94	3096.21	2920.01
REACTOME_ANTIVIRAL_MECHANISM_BY_IFN_STIMULATED_GENES	3812.54	2970.22	3684.75	3793.92	3557.48
REACTOME_APC_C_CDC20_MEDIATED_DEGRADATION_OF_CYCLIN_B	4993.56	4581.26	5197.94	5340.18	5109.62
REACTOME_APC_C_CDC20_MEDIATED_DEGRADATION_OF_MITOTIC_PROTEINS	3466.6	3078.54	3580.76	3700.87	3527.83
REACTOME_APC_C_CDH1_MEDIATED_DEGRADATION_OF_CDC20_AND_OTHER_APC_C_CDH1_TARGETED_PROTEINS_IN_LATE_MITOSIS_EARLY_G1	3558.88	3201.67	3544.87	3648.03	3580.44
REACTOME_APC_CDC20_MEDIATED_DEGRADATION_OF_NEK2A	4312.83	4196.88	4587.87	4564	4402.37
REACTOME_APOBEC3G_MEDIATED_RESISTANCE_TO_HIV1_INFECTION	4810.24	2907.71	4498.72	4532.91	4792.12
REACTOME_APOPTOSIS	2898.43	2603.82	2878.99	2832.44	2882.51
REACTOME_APOPTOSIS_INDUCED_DNA_FRAGMENTATION	1718.11	91.5892	1647.77	1848.27	2135.89
REACTOME_APOPTOTIC_CLEAVAGE_OF_CELL_ADHESION_PROTEINS	5319.41	4956.04	5340.18	4933.24	5276.21
REACTOME_APOPTOTIC_CLEAVAGE_OF_CELLULAR_PROTEINS	3491.06	3146.85	3350.31	3129.24	3362.19
REACTOME_APOPTOTIC_EXECUTION_PHASE	3212.9	2621.11	3128.61	3024.3	3247.73
REACTOME_AQUAPORIN_MEDIATED_TRANSPORT	2017.56	2068.67	2087.34	2037.27	2096.17
REACTOME_ARMS_MEDIATED_ACTIVATION	2503.18	2001.39	3042.37	2791.42	2745.34
REACTOME_ASPARAGINE_N_LINKED_GLYCOSYLATION	2521.25	2034.7	2602.18	3011.03	2899.88
REACTOME_ASSEMBLY_OF_THE_PRE_REPLICATIVE_COMPLEX	2763.77	2189.26	2778.6	2858.21	2822.39
REACTOME_ASSOCIATION_OF_LICENSING_FACTORS_WITH_THE_PRE_REPLICATIVE_COMPLEX	3798.99	1916.59	3586.76	3690.6	3472.91
REACTOME_ASSOCIATION_OF_TRIC_CCT_WITH_TARGET_PROTEINS_DURING_BIOSYNTHESIS	4355.11	3399.14	3920.88	4434.76	4247.58
REACTOME_AUTODEGRADATION_OF_CDH1_BY_CDH1_APC_C	3827	3381.6	3906.81	3863.03	3802.49
REACTOME_AUTODEGRADATION_OF_THE_E3_UBIQUITIN_LIGASE_COP1	3634.71	3033.16	3677.96	3709.93	3648.83
[truncated: 602 more rows]

## Sheet: G)Differentialy_enriched_sets
	Enrichment_score_zscore_norm					q_value
[truncated: 19 more rows]

## Sheet: H)REACTOME_IMMUNE_SYSTEM
	Expression_SST-RMA_LOESS_norm(log2)
[truncated: 891 more rows]

[truncated: 3 more sheets: I)KEGG_SYSTEMIC_LUPUS_ERYTHEMAT, J)REACTOME_TCR_SIGNALING, K)KEGG_WNT_SIGNALING_PATHWAY]
