# Supplementary material for: Heterogeneous Tumor-Immune Microenvironments among Differentially Growing Metastases in an Ovarian Cancer Patient
Source: Cell. 2017 Aug 24;170(5):927–938.e20. doi: 10.1016/j.cell.2017.07.025 (PMC5589211; doi:10.1016/j.cell.2017.07.025)
Supplement: Table S3. Tumor-Immune Microenvironment Data, Related to Figure 3 — (A) ESTIMATE data. (B) CIBERSORT data. (C) Immunofluorescence whole-slide quantification data. [file mmc3.xls]

## Sheet: A)ESTIMATE
Component	Primary	Spleen	RUQ	Liver	Vag_Cuff	COLOR CODE
Tumor_Purity	0.817995	0.647722	0.636757	0.735131	0.756555	
Immune_Score	128.425	1186.73	1023.11	678.327	356.856	
Stromal_Score	-74.6543	592.827	853.907	275.079	377.4	
ESTIMATE_Score	53.7712	1779.55	1877.02	953.406	734.256

## Sheet: B)CIBERSORT
Immune_cell_component	Primary	Spleen	RUQ	Liver	Vag_Cuff	COLOR CODE
B cells naive	0	0.0337545	0.0972803	0.0741387	0.0654702		p-value < 0.05	p-value >= 0.05
B cells memory	0.0805808	0	0	0	0	ρ = -1	ρ = 0	ρ = 1
Plasma cells	0	0.0106153	0.0113394	0.0148313	0.0166064
T cells CD8	0.202731	0.214709	0.182572	0.056087	0.132183
T cells CD4 naive	0.0107891	0	0	0	0
T cells CD4 memory resting	0	0.331756	0.287707	0.479213	0.160344
T cells CD4 memory activated	0	0.0578915	0	0.0416115	0.036273
T cells follicular helper	0.0442856	0	0	0	0
T cells regulatory (Tregs)	0	0	0	0	0
T cells gamma delta	0	0	0	0	0
NK cells resting	0	0.0362658	0.0451416	0.0952595	0
NK cells activated	0.0935435	0	0	0	0.0350833
Monocytes	0.0364432	0.0484974	0.0194932	0.0175327	0.0245618
Macrophages M0	0.040584	0	0.0184826	0.0003	0.0890314
Macrophages M1	0.0347352	0.0372494	0.0295506	0.0182007	0.00453203
Macrophages M2	0	0	0	0.0087025	0
Dendritic cells resting	0.229762	0.164476	0.194397	0.12774	0.117206
Dendritic cells activated	0	0	0	0.00688237	0
Mast cells resting	0.226546	0	0.114036	0.0594906	0.312844
Mast cells activated	0	0.0588482	0	0	0
Eosinophils	0	0.00593699	0	0	0
Neutrophils	0	0	0	0	0.0058653
p-value	0.231	0.109	0.041	0.017	0.148
Pearson Correlation (ρ)	0.0314263	0.107905	0.262679	0.441669	0.0782256
RMSE	1.03526	1.03217	0.970835	0.897005	1.0207

## Sheet: C)IF_quantification
	Cells/μm2
	Primary	Spleen	RUQ	Liver	Vag_Cuff	COLOR CODE
CD8	5.28764e-07	0.000198265	0.000153433	6.83892e-05	2.56983e-06	ê	é
CD4	2.39203e-07	2.85413e-06	6.26017e-05	1.67268e-05	6.6181e-06
FOXP3	1.00717e-07	7.6724e-06	7.10222e-06	3.08423e-06	1.03722e-06
CD68	7.75105e-10	3.98497e-10	1.15676e-09	8.33496e-10	1.07385e-10
PDL1	3.85342e-10	6.46281e-10	1.09471e-09	4.72585e-10	9.26537e-11
	Cells/Total cells
	Primary	Spleen	RUQ	Liver	Vag_Cuff
CD8	0.000152072	0.0870309	0.0446633	0.0218294	0.000738235
CD4	6.87945e-05	0.00125286	0.0182229	0.00533908	0.00190118
Tregs	2.89661e-05	0.0033679	0.0020674	0.000984468	0.000297963
CD68	7.75105e-10	3.98497e-10	1.15676e-09	8.33496e-10	1.07385e-10
PDL1	3.85342e-10	6.46281e-10	1.09471e-09	4.72585e-10	9.26537e-11
